# Supplementary material for: Neuron type‐specific increase in lamin B1 contributes to nuclear dysfunction in Huntington’s disease
Source: EMBO Mol Med. 2020 Dec 28;13(2):e12105. doi: 10.15252/emmm.202012105 (PMC7863407; doi:10.15252/emmm.202012105)
Supplement: Supplementary file 2 — Source Data for Expanded View [file EMMM-13-e12105-s010.zip › EMM-2020-12105-V3-Figure_EV4_Source_Data-sd.xlsx]

## Sheet: Figure EV4
Figure EV4 source data
Tab1	Morphological analysis of striatal nuclei from WT mice (Replicate 1)
Tab2	Morphological analysis of striatal nuclei from WT mice (Replicate 2)
Tab3	Morphological analysis of striatal nuclei from WT mice (Replicate 3)
Tab4	Morphological analysis of striatal nuclei from R6/1 mice (Replicate 1)
Tab5	Morphological analysis of striatal nuclei from R6/1 mice (Replicate 2)
Tab6	Morphological analysis of striatal nuclei from R6/1 mice (Replicate 3)
Tab7	Summary of mean morhoplogical values from WT and R6/1 mice striatal nuclei

## Sheet: Tab1
Label	Area	Perimeter	Circularity	EulerNumber	Box.X.Min	Box.X.Max	Box.Y.Min	Box.Y.Max	Centroid.X	Centroid.Y	Ellipse.Center.X	Ellipse.Center.Y	Ellipse.Radius1	Ellipse.Radius2	Ellipse.Orientation	Ellipse.Elong	ConvexArea	Convexity	MaxFeretDiam	MaxFeretDiamAngle	OBox.Center.X	OBox.Center.Y	OBox.Length	OBox.Width	OBox.Orientation	GeodesicDiameter	Tortuosity	InscrDisc.Center.X	InscrDisc.Center.Y	InscrDisc.Radius	AverageThickness	GeodesicElongation
1	1935	158.512	0.968	1	941	994	485	532	965.596	509.668	965.596	509.668	26.424	23.544	2.706	1.122	1966	0.984	54.083	19.44	967.5	508.5	53	47	0	54.814	1.014	963	509	23	37.235	1.192
2	898	109.403	0.943	1	440	470	279	319	455	299.511	455	299.511	19.87	14.472	-81.816	1.373	917	0.979	41.231	104.036	455	299	40	30	90	42.214	1.024	455	298	14	23.211	1.508
3	1391	141.637	0.871	1	804	841	351	400	823.214	376.428	823.214	376.428	26.03	17.584	-72.464	1.48	1451	0.959	53.009	125.789	821.98	374.869	50.217	35.19	95.528	53.014	1	821	375	16	23.077	1.657
4	1454	135.854	0.99	1	663	704	11	56	683.593	33.561	683.593	33.561	22.477	20.614	77.685	1.09	1481	0.982	45.706	79.919	683.5	33.5	45	41	90	46.814	1.024	683	32	20	38	1.17
5	1246	128.594	0.947	1	837	873	352	397	854.477	374.4	854.477	374.4	22.616	17.687	-76.832	1.279	1281	0.973	45.398	97.595	855.212	375.084	45.347	34.972	100.305	45.614	1.005	855	373	17	29	1.342
6	1138	120.55	0.984	1	292	329	0	38	310.61	18.575	310.61	18.575	19.644	18.502	78.334	1.062	1159	0.982	41.231	67.166	310.5	19	38	37	90	41.414	1.004	310	17	18	32.2	1.15
7	1148	124.382	0.932	1	356	397	145	186	376.605	164.473	376.605	164.473	21.316	17.377	-42.823	1.227	1171	0.98	44.294	118.301	376.885	164.077	41.325	33.837	146.31	42.414	0.958	379	162	16	26.6	1.325
8	1339	131.831	0.968	1	164	208	478	517	186.106	497.482	186.106	497.482	21.972	19.433	-12.233	1.131	1368	0.979	44.598	137.726	186	497.5	44	39	0	45.014	1.009	185	497	19	35.333	1.185
9	1030	115.417	0.972	1	711	747	522	557	729.077	540.757	729.077	540.757	18.759	17.745	26.395	1.057	1051	0.98	39.661	33.69	729	539.5	36	35	0	39.614	0.999	728	538	16	26.667	1.238
10	1287	127.484	0.995	1	275	314	165	207	295.382	186.009	295.382	186.009	21.537	19.055	69.716	1.13	1309	0.983	43.909	59.931	295.088	186.353	43.414	38.806	75.964	44.414	1.012	294	184	19	35	1.169
11	641	91.743	0.957	1	967	992	215	246	978.976	229.754	978.976	229.754	15.939	12.952	-83.124	1.231	656	0.977	32.45	123.69	979.5	230.5	31	25	90	32.414	0.999	978	227	12	22.667	1.351
12	574	86.19	0.971	1	24	53	316	343	38.995	329.822	38.995	329.822	13.953	13.148	30.812	1.061	590	0.973	29.155	174.094	39.3	329.9	28.174	26.386	26.565	28.814	0.988	38	328	12	23	1.201
13	943	114.862	0.898	1	185	228	537	566	206.406	552.729	206.406	552.729	21.95	13.859	12.384	1.584	973	0.969	44.598	19.654	206.83	551.555	43.636	28.271	3.814	45.414	1.018	201	551	14	21.111	1.622
14	621	89.522	0.974	1	114	138	664	696	126.461	680.078	126.461	680.078	16.234	12.262	82.539	1.324	632	0.983	32.757	77.661	126	680	32	24	90	33.614	1.026	125	678	12	19.769	1.401
15	1070	117.313	0.977	1	21	62	617	649	41.323	632.037	41.323	632.037	20.915	16.392	4.752	1.276	1090	0.982	42.45	15.018	41.5	633	41	32	0	42.214	0.994	39	632	16	27.727	1.319
16	1465	138.765	0.956	1	79	124	443	487	101.841	464.984	101.841	464.984	24.489	19.119	-42.697	1.281	1493	0.981	50	143.13	102.5	464.5	49.497	39.598	135	50.014	1	101	465	19	34.333	1.316
17	581	85.96	0.988	1	363	390	519	547	376.168	533.342	376.168	533.342	14.171	13.098	47.811	1.082	597	0.973	29.682	57.381	375.75	533.75	28.991	26.87	45	29.014	0.978	375	532	12	23	1.209
18	1241	126.373	0.977	1	177	217	583	624	197.444	603.95	197.444	603.95	20.263	19.543	87.101	1.037	1270	0.977	42.059	118.393	197.198	604.443	40.796	39.422	74.055	42.614	1.013	197	603	19	37	1.121
19	1449	136.409	0.979	1	742	782	109	155	761.965	131.52	761.965	131.52	23.321	19.825	-74.618	1.176	1475	0.982	47.424	114.944	762.331	131.954	46.923	39.731	105.255	47.614	1.004	762	128	19	35.571	1.253
20	1432	135.528	0.98	1	938	983	326	368	961.899	347.034	961.899	347.034	22.205	20.657	17.267	1.075	1460	0.981	47.17	21.125	960.5	347	45	42	0	47.814	1.014	962	347	20	35.5	1.195
21	1751	152.919	0.941	1	729	775	150	199	751.485	175.051	751.485	175.051	26.754	20.98	51.08	1.275	1795	0.975	55.803	53.746	751.13	176.069	53.588	44.118	28.072	55.814	1	752	176	21	34.857	1.329
22	832	105.151	0.946	1	310	342	951	985	325.458	967.361	325.458	967.361	19.107	13.986	-47.032	1.366	847	0.982	40.804	126.027	324.5	968	40.305	28.991	135	40.814	1	327	965	14	17.842	1.458
23	553	84.064	0.983	1	560	586	657	685	572.59	670.507	572.59	670.507	13.821	12.777	78.012	1.082	567	0.975	29.155	67.834	573	671	28	26	90	29.414	1.009	572	669	12	21.667	1.226
24	783	100.803	0.968	1	15	46	208	241	30.233	224.021	30.233	224.021	16.389	15.253	-84.461	1.074	807	0.97	34.132	121.827	30.365	224.327	32.948	30.79	78.69	34.414	1.008	30	223	15	29	1.147
25	521	81.937	0.975	1	51	78	774	799	63.845	785.805	63.845	785.805	13.865	12.029	-21.232	1.153	534	0.976	28.601	143.531	63.654	785.231	28.567	24.962	146.31	29.014	1.014	64	784	11	20	1.319
26	547	83.603	0.983	1	218	246	374	398	232.299	386.681	232.299	386.681	14.977	11.736	-24.592	1.276	556	0.984	31.064	146.821	232	386	28	24	0	31.014	0.998	233	385	11	18.333	1.41
27	541	83.278	0.98	1	142	168	111	138	154.981	123.775	154.981	123.775	13.792	12.566	49.217	1.098	554	0.977	28.844	56.31	155	124.5	27	26	90	28.814	0.999	155	124	12	21	1.201
28	1434	135.298	0.984	1	803	844	242	287	824.216	264.566	824.216	264.566	22.751	20.126	-79.83	1.13	1465	0.979	46.819	109.983	823.595	263.932	46.361	40.935	99.462	47.614	1.017	824	262	19	35.5	1.253
29	1430	136.084	0.97	1	125	165	510	557	144.816	534.903	144.816	534.903	23.037	19.908	85.623	1.157	1455	0.983	47.434	71.565	145	533.5	47	40	90	48.214	1.016	145	534	19	31.154	1.269
30	558	84.944	0.972	1	662	689	419	445	675.317	431.819	675.317	431.819	14.924	11.935	-41.409	1.25	571	0.977	31.241	140.194	675.146	431.869	30.389	25.179	119.745	31.214	0.999	675	431	12	20	1.301
31	599	87.07	0.993	1	551	580	490	516	566.073	503.283	566.073	503.283	14.837	12.906	17.048	1.15	612	0.979	30.887	29.055	565.5	503	29	26	0	31.214	1.011	564	502	12	22	1.301
32	484	83.278	0.877	1	967	989	811	842	977.529	826.101	977.529	826.101	16.581	9.343	-65.17	1.775	499	0.97	34.015	114.305	977.647	826.412	33.47	19.888	104.036	34.014	1	978	822	9	14.857	1.89
33	638	90.863	0.971	1	372	398	604	635	385.075	619.961	385.075	619.961	15.32	13.298	89.423	1.152	655	0.974	31.78	77.276	385	619.5	31	26	90	32.614	1.026	384	619	13	23.667	1.254
34	1402	134.513	0.974	1	868	908	215	260	887.456	237.969	887.456	237.969	22.58	19.849	66.951	1.138	1428	0.982	46.228	51.147	887.5	237	44.869	39.776	75.964	45.814	0.991	886	235	19	34.778	1.206
35	625	92.203	0.924	1	479	507	327	356	493.98	340.983	493.98	340.983	14.78	13.973	-61.758	1.058	645	0.969	31.623	124.695	492.571	341.082	29.835	27.841	94.399	31.614	1	492	341	12	16.375	1.317
36	739	97.011	0.987	1	281	312	422	453	296.886	436.829	296.886	436.829	15.948	14.818	-40.945	1.076	755	0.979	33.015	125.134	297.25	436.25	32.527	30.406	135	33.014	1	296	436	14	25.667	1.179
37	846	104.826	0.967	1	987	1019	970	1005	1004.13	987.236	1004.13	987.236	17.366	15.716	-77.287	1.105	867	0.976	35.693	101.31	1003	987.5	35	32	90	35.414	0.992	1003	987	15	25.333	1.18
38	1787	152.919	0.96	1	712	756	556	607	734.93	581.048	734.93	581.048	27.156	21.051	61.904	1.29	1818	0.983	56.824	61.631	735.8	581.9	55.972	43.323	71.565	56.414	0.993	735	580	21	35	1.343
39	1113	123.921	0.911	1	655	697	470	508	675.684	487.942	675.684	487.942	22.069	16.322	-36.883	1.352	1155	0.964	44.822	141.34	677.18	487.24	44.8	33.8	143.13	44.814	1	675	488	15	21	1.494
40	1394	133.077	0.989	1	206	250	317	359	228.572	337.361	228.572	337.361	21.694	20.561	-17.345	1.055	1415	0.985	44.721	10.305	229	336.5	43.134	41.719	135	45.814	1.024	229	336	19	35	1.206
41	601	88.641	0.961	1	372	401	421	449	386.5	435.453	386.5	435.453	16.603	11.566	-38.111	1.435	611	0.984	33.838	145.84	386.154	435.731	33.837	23.575	146.31	33.814	0.999	389	433	11	20.5	1.537
42	1043	116.988	0.958	1	437	478	8	41	457.731	24.517	457.731	24.517	20.128	16.538	1.923	1.217	1069	0.976	41.11	175.815	457.5	24.5	41	33	0	41.814	1.017	455	24	16	29.667	1.307
43	1367	132.061	0.985	1	800	841	593	636	820.447	613.79	820.447	613.79	22.149	19.691	62.856	1.125	1390	0.983	46.098	65.659	820.7	613.9	46.063	39.802	63.435	46.214	1.003	819	611	19	36.6	1.216
44	651	91.878	0.969	1	572	603	933	961	587.655	947.385	587.655	947.385	15.424	13.493	11.708	1.143	669	0.973	31.953	20.136	587.412	946.853	31.772	27.649	14.036	32.414	1.014	588	946	13	23.667	1.247
45	1268	127.484	0.98	1	788	826	312	355	806.715	334.091	806.715	334.091	21.688	18.652	-74.231	1.163	1295	0.979	44.385	112.521	807.3	334.1	44.272	37.947	108.435	45.214	1.019	807	331	18	33.25	1.256
46	1272	130.07	0.945	1	156	199	551	593	176.996	572.39	176.996	572.39	21.106	19.429	28.678	1.086	1318	0.965	44.011	21.318	177	573	42.426	38.184	45	45.014	1.023	175	572	18	29.375	1.25
47	1331	130.165	0.987	1	743	783	752	795	763.222	773.589	763.222	773.589	21.548	19.692	-87.612	1.094	1359	0.979	44.011	111.318	763	773.5	43	40	90	44.814	1.018	763	771	19	36.333	1.179
48	557	87.3	0.918	1	591	620	358	385	604.633	371.373	604.633	371.373	15.665	11.605	-38.16	1.35	572	0.974	32.45	146.31	603.421	370.674	32.436	24.062	147.995	32.214	0.993	605	369	11	18.273	1.464
49	1096	120.225	0.953	1	12	54	362	396	33.024	378.753	33.024	378.753	21.162	16.546	8.8	1.279	1124	0.975	43.324	18.853	32.962	379.308	42.916	33.861	7.125	44.214	1.021	30	378	16	28.467	1.382
50	581	86.745	0.97	1	514	539	458	489	526.81	473.032	526.81	473.032	15.129	12.28	83.565	1.232	593	0.98	31.401	99.162	526.5	473.5	31	25	90	32.014	1.02	526	471	12	21	1.334
51	627	97.566	0.828	1	584	621	544	569	601.733	556.781	601.733	556.781	19.602	10.4	23.451	1.885	651	0.963	40.311	29.745	602.882	556.471	39.291	22.313	14.036	40.014	0.993	595	554	10	14.63	2.001
52	2287	176.172	0.926	1	679	738	940	995	708.889	967.721	708.889	967.721	32.156	22.891	40.1	1.405	2332	0.981	64.203	52.595	711.423	967.615	64.068	47.15	33.69	64.214	1	703	962	22	38.167	1.459
53	352	66.538	0.999	1	892	913	374	396	902.929	385.398	902.929	385.398	11.566	9.792	-56.61	1.181	357	0.986	23.854	123.024	903.25	385.75	23.335	19.799	135	23.614	0.99	903	384	9	15.8	1.312
54	671	95.115	0.932	1	177	213	810	835	194.367	823.227	194.367	823.227	17.878	12.043	2.375	1.485	682	0.984	36.674	11.004	195	822.5	36	25	0	37.614	1.026	191	822	12	19.667	1.567
55	491	80.597	0.95	1	563	589	283	308	576.264	295.771	576.264	295.771	14.55	10.846	-40.888	1.341	504	0.974	30.48	131.009	576.75	296.25	30.406	22.627	135	30.414	0.998	577	295	11	17.364	1.382
56	370	70.886	0.925	1	962	981	54	80	971.281	67.565	971.281	67.565	13.348	8.904	-73.659	1.499	381	0.971	27.203	107.103	971.765	67.441	27.164	18.19	104.036	27.814	1.022	972	63	8	14.333	1.738
57	520	82.723	0.955	1	474	498	392	421	485.771	406.106	485.771	406.106	15.278	10.881	-63.964	1.404	531	0.979	31.78	114.146	485.5	406.5	31.752	22.808	116.565	31.814	1.001	486	404	11	17.6	1.446
58	812	109.173	0.856	1	827	870	112	137	849.172	124.621	849.172	124.621	21.418	12.163	-9.928	1.761	839	0.968	43.566	170.754	848.67	125.055	43.37	24.679	176.186	44.614	1.024	848	124	12	18.5	1.859
59	767	104.96	0.875	1	714	748	210	246	728.791	227.844	728.791	227.844	17.442	14.622	47.351	1.193	809	0.948	36.892	32.829	728.25	229.25	36.062	28.284	45	36.814	0.998	727	227	13	14.351	1.416
60	1477	140.106	0.946	1	231	274	130	177	253.14	152.962	253.14	152.962	24.49	19.318	49.007	1.268	1507	0.98	50.478	56.31	253.654	152.269	48.536	39.106	33.69	50.014	0.991	252	151	19	28.92	1.316
61	512	80.597	0.99	1	123	150	46	70	136.73	57.928	136.73	57.928	13.656	11.992	5.171	1.139	526	0.973	28.636	24.775	136.5	58	27	24	0	28.214	0.985	137	57	12	21	1.176
62	891	125.818	0.707	1	609	658	332	363	632.696	347.86	632.696	347.86	26.493	11.006	-26.559	2.407	937	0.951	53.31	156.801	634.4	348.3	53.218	24.15	153.435	52.414	0.983	631	349	11	15.2	2.382
63	1392	134.743	0.963	1	174	212	287	335	192.878	310.825	192.878	310.825	24.159	18.428	74.636	1.311	1413	0.985	48.836	79.38	193.6	310.3	48.383	36.999	71.565	49.014	1.004	193	309	18	31.615	1.362
64	651	95.9	0.89	1	44	78	961	989	62.707	976.055	62.707	976.055	18.283	11.536	-31.155	1.585	665	0.979	37.736	147.995	63.16	976.88	37.6	24	143.13	37.214	0.986	64	975	11	16.545	1.692
65	496	81.612	0.936	1	113	144	70	92	127.859	81.534	127.859	81.534	14.62	10.904	1.057	1.341	506	0.98	31.016	1.848	128.5	81	31	22	0	31.414	1.013	125	81	11	18	1.428
66	674	95.766	0.924	1	478	514	130	153	496.177	141.699	496.177	141.699	18.333	11.743	5.919	1.561	688	0.98	37.363	15.524	496	141.5	36	23	0	38.214	1.023	494	141	12	18.455	1.592
67	499	86.42	0.84	1	265	292	672	702	277.217	688.52	277.217	688.52	17.326	9.396	49.468	1.844	516	0.967	35	53.13	276.305	688.92	34.901	19.379	48.814	34.414	0.983	275	687	9	13.381	1.912
68	1225	139.32	0.793	1	669	725	50	82	696.947	68.589	696.947	68.589	27.24	14.881	3.174	1.831	1281	0.956	56.719	9.13	697	66	56	32	0	57.414	1.012	698	66	14	20.943	2.051
69	422	74.123	0.965	1	310	334	356	379	322.73	367.528	322.73	367.528	13.168	10.303	37.722	1.278	436	0.968	27.459	33.111	323.2	367.1	27.28	21.466	26.565	27.014	0.984	322	366	10	16.333	1.351
70	556	85.174	0.963	1	390	416	374	402	402.809	389.086	402.809	389.086	14.103	12.718	85.834	1.109	570	0.975	29.155	67.834	403.63	388.59	28.709	25.739	98.13	29.814	1.023	403	389	12	20	1.242
71	1338	132.061	0.964	1	233	280	790	827	255.504	809.121	255.504	809.121	23.924	17.936	20.41	1.334	1360	0.984	49.396	21.371	256.5	808.5	47	37	0	49.814	1.008	252	808	18	29.235	1.384
72	1424	136.084	0.966	1	543	586	879	923	565.44	900.144	565.44	900.144	23.35	19.54	51.276	1.195	1455	0.979	47.424	47.564	566.55	899.715	47.024	39.241	55.008	46.414	0.979	566	899	19	32.222	1.221
73	779	105.936	0.872	1	57	85	286	324	70.677	304.861	70.677	304.861	19.654	13.046	-75.044	1.506	809	0.963	39.56	106.144	72.041	305.757	39.291	26.633	99.462	39.814	1.006	72	300	12	18	1.659
74	1524	140.987	0.963	1	257	299	378	425	277.765	402.051	277.765	402.051	24.91	19.506	60.579	1.277	1554	0.981	50.774	57.875	277.65	401.95	50.28	39.845	71.565	50.614	0.997	276	399	19	35	1.332
75	580	86.42	0.976	1	489	519	440	467	503.724	453.467	503.724	453.467	14.234	13.031	-9.731	1.092	592	0.98	30.265	7.595	503.9	453.3	28.174	26.386	153.435	31.014	1.025	503	452	12	23	1.292
76	627	99.788	0.791	1	20	60	881	903	40.291	891.033	40.291	891.033	20.257	9.94	11.515	2.038	652	0.962	40.792	11.31	39.692	891.538	40.792	20.788	11.31	41.814	1.025	44	892	10	14.4	2.091
77	615	89.522	0.964	1	894	922	730	758	908.224	744.087	908.224	744.087	14.448	13.617	-25.65	1.061	634	0.97	30.806	125.754	908.041	744.243	28.605	27.126	170.538	30.814	1	907	744	13	23	1.185
78	718	107.047	0.787	1	653	698	927	949	675.267	938.634	675.267	938.634	21.826	10.577	-5.869	2.063	748	0.96	45.541	171.158	675.5	938	45	22	0	46.614	1.024	675	938	11	13.333	2.119
79	489	80.597	0.946	1	2	25	242	270	13.842	255.23	13.842	255.23	15.314	10.26	63.073	1.493	499	0.98	31.765	61.821	14.283	255.491	31.043	21.703	74.055	31.414	0.989	13	253	10	16.636	1.571
80	1287	128.824	0.975	1	812	852	474	516	831.554	494.533	831.554	494.533	21.287	19.3	65.084	1.103	1315	0.979	44.011	68.682	831.923	494.115	43.342	39.419	78.69	44.414	1.009	831	494	19	35	1.169
81	916	109.959	0.952	1	564	596	693	731	579.74	712.549	579.74	712.549	20.033	14.61	66.537	1.371	939	0.976	41.231	67.166	579.4	712.2	41.11	30.358	71.565	41.414	1.004	578	710	14	24.857	1.479
82	1491	137.75	0.987	1	639	680	576	622	659.902	599.076	659.902	599.076	23.673	20.087	71.805	1.179	1516	0.984	48.374	60.255	659.3	599.1	47.518	40.729	81.87	48.214	0.997	659	598	20	35.889	1.205
83	459	77.915	0.95	1	448	476	343	364	461.857	353.785	461.857	353.785	14.57	10.056	-18.718	1.449	470	0.977	29.967	154.29	461.707	354.017	29.897	20.984	158.199	30.214	1.008	460	354	10	17	1.511
84	558	85.96	0.949	1	397	424	605	633	409.385	618.953	409.385	618.953	14.566	12.429	51.57	1.172	575	0.97	30.806	35.754	408.25	619.25	30.406	25.456	45	30.614	0.994	409	619	12	19	1.276
85	1434	136.639	0.965	1	894	936	444	489	915.513	466.381	915.513	466.381	24.363	18.794	55.251	1.296	1462	0.981	50.22	54.728	916.346	466.269	50.2	38.552	56.31	50.214	1	913	463	18	33.333	1.395
86	943	111.069	0.961	1	612	652	197	227	631.983	212.458	631.983	212.458	19.788	15.223	-1.5	1.3	964	0.978	40.311	172.875	632	212	40	30	0	41.214	1.022	632	212	15	25.6	1.374
87	916	110.974	0.935	1	291	326	274	311	310.083	292.263	310.083	292.263	19.437	15.184	49.772	1.28	942	0.972	39.825	38.884	311.16	292.38	39.2	30.6	53.13	38.614	0.97	308	289	14	24.538	1.379
88	593	89.752	0.925	1	147	180	27	51	162.825	38.783	162.825	38.783	16.024	11.898	-1.506	1.347	613	0.967	33.015	1.736	163.428	39.369	32.969	23.751	4.764	33.414	1.012	159	38	11	20	1.519
89	1520	140.661	0.965	1	723	764	349	398	743.786	372.53	743.786	372.53	23.863	20.445	-87.902	1.167	1551	0.98	49.163	85.333	743.5	373.5	49	41	90	50.014	1.017	743	370	20	33.545	1.25
90	1438	137.52	0.956	1	791	832	926	971	812.38	948.335	812.38	948.335	22.837	20.185	-61.047	1.131	1471	0.978	47.424	132.436	811.827	947.365	46.283	40.988	101.31	47.214	0.996	811	949	20	31.714	1.18
91	956	110.514	0.984	1	719	756	24	57	736.68	40.047	736.68	40.047	18.468	16.581	-13.62	1.114	973	0.983	37.736	147.995	737.5	40.5	37	33	0	38.414	1.018	735	39	16	29.8	1.2
92	800	104.921	0.913	1	672	702	278	313	685.386	296.485	685.386	296.485	19.33	13.478	63.578	1.434	826	0.969	39.699	49.086	684.218	295.998	38.765	27.771	66.371	39.214	0.988	683	291	12	17.963	1.634
93	1513	141.677	0.947	1	778	827	822	865	802.982	843.655	802.982	843.655	26.122	18.5	32.867	1.412	1544	0.98	52.697	33.389	803.923	843.615	52.697	37.72	33.69	52.614	0.998	798	840	18	32.857	1.462
94	1210	132.617	0.865	1	465	501	278	324	482.202	301.799	482.202	301.799	23.448	17.381	-85.31	1.349	1282	0.944	46.271	96.203	483.739	301.852	46.27	34.986	95.906	47.214	1.02	484	299	15	21.37	1.574
95	690	98.352	0.896	1	357	385	969	1004	369.139	987.193	369.139	987.193	17.694	12.797	67.296	1.383	717	0.962	35.735	72.072	367.769	986.654	35.223	27.18	56.31	36.414	1.019	368	988	12	17.957	1.517
96	1554	140.987	0.982	1	0	43	139	184	21.445	162.121	21.445	162.121	22.75	21.817	-64.831	1.043	1585	0.98	47.634	140.964	21.5	161.5	45	43	90	47.614	1	21	161	21	40.333	1.134
97	111	37.732	0.98	1	950	962	417	429	956.104	422.833	956.104	422.833	6.049	5.913	-79.203	1.023	114	0.974	13.038	122.471	956	423	12	12	0	12.814	0.983	955	421	5	8	1.281
98	1090	118.558	0.974	1	809	851	736	770	829.073	751.934	829.073	751.934	21.332	16.429	-22.555	1.298	1106	0.986	44.598	160.346	830	753	42	34	0	45.214	1.014	829	751	16	24.833	1.413
99	1164	122.676	0.972	1	564	603	844	882	583.413	862.455	583.413	862.455	20.724	17.938	42.663	1.155	1189	0.979	43.417	38.454	583.9	862.2	40.793	36.999	71.565	43.414	1	584	863	18	32.333	1.206
100	1409	134.418	0.98	1	474	514	805	852	493.625	828.683	493.625	828.683	23.308	19.288	-75.873	1.208	1435	0.982	47.854	100.84	494.1	828.8	46.957	39.355	116.565	49.014	1.024	494	827	19	34.714	1.29
101	1282	128.594	0.974	1	398	437	767	809	418.015	788.508	418.015	788.508	20.947	19.551	77.565	1.071	1314	0.976	43.417	51.546	417.5	788	42	39	90	43.414	1	417	788	19	34.5	1.142
102	1130	123.136	0.937	1	898	942	751	786	920.347	768.932	920.347	768.932	23.091	15.652	-23.924	1.475	1154	0.979	46.239	158.429	920.295	769.048	46.18	31.284	155.556	47.014	1.017	914	771	15	27	1.567
103	789	103.905	0.918	1	599	635	16	43	617.557	29.557	617.557	29.557	18.987	13.439	2.019	1.413	816	0.967	37.947	161.565	616.955	28.946	36.319	26.169	5.711	37.214	0.981	613	28	12	21.857	1.551
104	1183	125.397	0.945	1	233	274	340	383	255.119	362.233	255.119	362.233	20.392	18.754	-61.857	1.087	1212	0.976	43.105	93.991	256	363	39.598	36.77	135	43.614	1.012	256	361	17	25.706	1.283
105	401	71.116	0.996	1	419	440	386	411	430.211	398.827	430.211	398.827	12.498	10.282	-75.338	1.216	406	0.988	25.962	105.642	429.5	398.5	25	21	90	26.614	1.025	430	398	10	18	1.331
106	1055	117.313	0.963	1	431	469	244	279	450.579	261.859	450.579	261.859	20.085	16.878	33.67	1.19	1081	0.976	42.012	51.766	450.274	261.03	39.203	34.455	6.34	42.014	1	448	259	16	27.25	1.313
107	1449	137.75	0.96	1	360	401	711	757	381.275	734.17	381.275	734.17	24.516	18.891	57.157	1.298	1478	0.98	50.804	53.807	381.559	734.765	50.592	39.273	59.036	50.814	1	379	731	19	32.286	1.337
108	1383	133.727	0.972	1	303	341	707	753	321.689	730.348	321.689	730.348	23.94	18.426	68.103	1.299	1403	0.986	48.549	57.619	321.828	730.069	48.281	37.51	68.199	49.014	1.01	321	729	18	33	1.362
109	374	72.552	0.893	1	954	978	748	769	966.361	759.013	966.361	759.013	13.029	9.299	-29.424	1.401	395	0.947	28.302	147.995	965.918	758.429	25.08	20.171	175.601	28.214	0.997	967	758	9	11.875	1.567
110	1155	120.78	0.995	1	946	983	706	745	964.839	726.006	964.839	726.006	19.878	18.553	67.704	1.071	1177	0.981	41.677	59.744	964.5	725.5	39	37	90	41.414	0.994	964	725	18	33.667	1.15
111	1329	132.061	0.958	1	185	230	711	750	207.428	729.843	207.428	729.843	22.947	18.574	24.968	1.235	1356	0.98	49.244	23.962	206.75	729.25	46.669	38.891	45	48.614	0.987	206	729	18	28.889	1.35
112	1446	139.09	0.939	1	495	539	70	114	517.186	92.355	517.186	92.355	24.373	18.966	50.412	1.285	1481	0.976	50.606	37.776	516.9	92.8	47.852	38.46	63.435	50.614	1	515	88	18	32.714	1.406
113	569	87.856	0.926	1	487	518	468	493	502.769	480.106	502.769	480.106	15.367	11.957	12.326	1.285	592	0.961	32.016	14.47	502.5	480.5	31	25	0	32.814	1.025	501	479	11	19.222	1.492
114	1320	129.935	0.982	1	485	528	565	604	506.602	584.593	506.602	584.593	21.77	19.339	26.264	1.126	1347	0.98	44.822	38.66	506.5	584.5	43	39	0	44.414	0.991	505	583	19	34.714	1.169
115	1184	122.906	0.985	1	638	676	818	858	657.029	837.952	657.029	837.952	20.912	18.061	56.655	1.158	1207	0.981	42.802	52.595	657.041	838.11	41.667	36.283	69.444	42.814	1	655	835	17	32.6	1.259
116	1135	122.676	0.948	1	835	870	512	554	853.204	533.018	853.204	533.018	20.79	17.567	-72.474	1.183	1168	0.972	43.658	110.095	852.5	533	42	35	90	44.414	1.017	852	533	17	27.133	1.306
117	402	76.019	0.874	1	149	176	782	803	162.109	792.674	162.109	792.674	15.208	8.5	30.682	1.789	415	0.969	31.623	34.695	162.912	793.147	31.556	18.179	30.964	31.614	1	156	789	8	13.267	1.976
118	1357	135.854	0.924	1	511	550	890	937	529.96	914.158	529.96	914.158	24.222	17.944	64.206	1.35	1395	0.973	50.606	60.396	528.87	913.486	50.211	36.868	69.444	50.214	0.992	528	911	17	28.789	1.477
119	1804	163.549	0.848	1	805	862	796	844	834.197	819.63	834.197	819.63	32.445	18.134	34.324	1.789	1859	0.97	64.9	33.69	832.077	818.885	64.9	39.106	33.69	64.814	0.999	840	823	18	28.643	1.8
120	1906	161.003	0.924	1	720	773	786	839	745.958	812.097	745.958	812.097	30.215	20.194	43.957	1.496	1942	0.981	59.548	49.086	746	813	59.397	41.012	45	59.414	0.998	739	805	19	34.895	1.564
121	963	114.671	0.92	1	661	702	130	165	681.246	147.963	681.246	147.963	20.485	15.259	24.651	1.342	990	0.973	42.059	18.004	680.439	149.067	41.857	31.149	23.629	42.814	1.018	680	148	14	21.762	1.529
122	656	94.099	0.931	1	149	175	671	704	162.7	688.087	162.7	688.087	17.833	11.821	-66.128	1.509	674	0.973	36.056	123.69	163.798	688.124	36.04	25.016	122.005	36.014	0.999	161	691	12	19.5	1.501
123	1331	130.26	0.986	1	123	160	734	778	141.515	756.444	141.515	756.444	22.791	18.63	74.796	1.223	1353	0.984	46.325	57.339	141.5	756	44	37	90	46.614	1.006	140	754	18	33.5	1.295
124	1548	146.905	0.901	1	138	184	163	210	160.021	187.559	160.021	187.559	26.92	18.631	45.329	1.445	1577	0.982	55.606	37.694	159.9	185.3	54.113	39.802	63.435	55.014	0.989	162	190	19	29.588	1.448
125	1595	149.261	0.9	1	556	606	618	664	581.771	640.439	581.771	640.439	28.647	17.783	36.36	1.611	1631	0.978	58.138	40.815	582.077	640.385	57.689	35.501	33.69	58.014	0.998	577	637	17	30.12	1.706
126	112	37.962	0.977	1	610	622	907	920	615.732	913.411	615.732	913.411	6.656	5.409	-56.545	1.23	115	0.974	13.928	111.038	615.75	913.25	13.435	11.314	135	14.214	1.021	615	912	5	9	1.421
127	290	62.286	0.939	1	347	366	532	552	356.038	542.31	356.038	542.31	10.729	8.723	-60.895	1.23	300	0.967	23.022	124.38	356.7	542.4	22.452	18.657	108.435	23.014	1	356	541	8	13.286	1.438
128	105	36.391	0.996	1	429	441	108	119	435.167	113.243	435.167	113.243	6.158	5.484	18.829	1.123	108	0.972	13.038	32.471	435	113.5	12	11	0	13.014	0.998	434	112	5	8	1.301
129	140	44.206	0.9	1	784	795	130	147	789.129	138.95	789.129	138.95	8.392	5.409	81.384	1.551	143	0.979	17.464	76.759	789.5	138.5	17	11	90	18.014	1.031	788	137	5	8	1.801
130	908	111.299	0.921	1	343	383	391	422	364.14	407.244	364.14	407.244	20.138	14.583	4.662	1.381	932	0.974	41.231	14.036	363.62	405.66	41.012	30.264	8.13	41.414	1.004	363	406	14	22.333	1.479
131	1626	147.23	0.943	1	918	960	899	949	940.183	923.73	940.183	923.73	26.766	19.444	61.674	1.377	1654	0.983	55.073	60.642	941.086	924.688	54.953	39.642	65.556	54.814	0.995	938	919	19	34.2	1.442
132	1260	127.714	0.971	1	277	313	212	258	295.317	235.612	295.317	235.612	23.141	17.37	72.215	1.332	1282	0.983	47.434	71.565	295	235	46	36	90	48.414	1.021	294	233	17	31	1.424
133	563	86.975	0.935	1	974	1001	764	794	987.438	778.665	987.438	778.665	15.851	11.421	57.778	1.388	579	0.972	32.249	60.255	987.8	778.1	32.199	23.702	63.435	32.014	0.993	988	779	11	18.556	1.455
134	616	95.67	0.846	1	321	355	872	899	336.036	886.88	336.036	886.88	17.656	11.636	32.751	1.517	649	0.949	37.014	38.418	335.971	888.777	36.587	24.653	47.121	36.814	0.995	332	884	11	14.583	1.673
135	555	96.876	0.743	1	717	736	275	315	726.242	294.059	726.242	294.059	20.53	8.74	-80.032	2.349	581	0.955	41.761	106.699	726.077	294.885	41.18	18.729	97.125	42.614	1.02	726	288	9	11.444	2.367
136	1030	116.202	0.959	1	230	269	940	974	249.475	956.812	249.475	956.812	20.43	16.107	27.251	1.268	1058	0.974	42.059	28.393	249.068	957.151	41.667	32.772	20.556	41.814	0.994	249	957	16	28.111	1.307
137	425	78.931	0.857	1	42	68	924	949	54.804	936.006	54.804	936.006	15.786	8.674	-43.556	1.82	435	0.977	32.65	130.03	54.5	936.5	32.527	18.385	135	32.614	0.999	57	933	9	13.615	1.812
138	1329	132.061	0.958	1	228	269	858	901	248.015	880.216	248.015	880.216	23.25	18.285	45.671	1.272	1352	0.983	48.26	55.981	247.3	880.9	46.063	38.013	26.565	48.214	0.999	248	881	18	31.727	1.339
139	1230	125.818	0.976	1	92	131	949	991	111.041	969.998	111.041	969.998	22.731	17.257	52.569	1.317	1249	0.985	46.098	49.399	110.5	970	45.962	34.648	45	45.814	0.994	107	965	16	30.455	1.432
140	1326	133.497	0.935	1	43	84	670	712	64.02	690.719	64.02	690.719	24.88	17.039	49.665	1.46	1350	0.982	52.402	48.094	64.1	691.2	50.535	35.777	63.435	52.214	0.996	62	688	17	29.105	1.536
141	988	117.773	0.895	1	173	209	674	713	190.499	694.465	190.499	694.465	21.387	15.024	54.123	1.424	1013	0.975	45	53.13	189.885	696.077	44.931	30.786	56.31	45.014	1	187	691	14	22.263	1.608
142	1366	131.276	0.996	1	952	993	435	477	972.402	455.862	972.402	455.862	22.602	19.302	45.261	1.171	1386	0.986	46.648	59.036	972.25	455.25	45.962	39.598	45	46.614	0.999	972	456	19	34.667	1.227
143	1325	133.402	0.936	1	348	389	237	281	367.727	259.658	367.727	259.658	24.884	17	53.188	1.464	1350	0.981	50.606	52.224	367.5	259.5	49.641	34.435	63.435	50.214	0.992	364	255	16	30.067	1.569
144	1412	136.639	0.95	1	471	514	484	528	491.78	507.126	491.78	507.126	24.497	18.436	45.029	1.329	1442	0.979	50	53.13	491.992	508.138	49.242	38.203	29.745	50.014	1	491	507	18	32.385	1.389
145	833	103.81	0.971	1	428	460	183	216	443.376	199.233	443.376	199.233	17.785	15.024	57.417	1.184	851	0.979	37.202	53.746	443.5	199	35.734	30.674	71.565	37.214	1	443	197	14	25	1.329
146	961	115.877	0.899	1	983	1012	600	645	996.943	622.653	996.943	622.653	22.361	13.763	79.824	1.625	980	0.981	45.706	79.919	997.5	622	45.695	28.437	78.69	46.814	1.024	996	619	13	21.333	1.801
147	1487	149.261	0.839	1	535	578	205	258	557.296	230.32	557.296	230.32	29.217	16.335	55.983	1.789	1527	0.974	60.605	52.374	557.8	231.6	59.927	34.883	63.435	60.614	1	553	224	16	25.065	1.894
148	519	83.603	0.933	1	533	561	1000	1024	546.512	1013.89	546.512	1013.89	14.198	12.202	15.903	1.164	528	0.983	29.547	23.962	547	1012	28	24	0	28.214	0.955	546	1017	13	18.733	1.085
149	866	106.262	0.964	1	855	892	865	894	873.152	880.212	873.152	880.212	18.782	14.729	-0.147	1.275	883	0.981	37.483	170.789	873.5	879.5	37	29	0	38.214	1.019	870	879	14	26.667	1.365
150	517	106.492	0.573	1	490	524	313	341	507.405	322.964	507.405	322.964	17.267	11.306	4.244	1.527	658	0.786	36.401	159.075	507.162	322.708	34.819	27.452	142.125	36.814	1.011	511	322	8	9.133	2.301
151	675	96.686	0.907	1	553	590	767	793	569.912	779.752	569.912	779.752	17.643	12.413	7.856	1.421	695	0.971	37.336	7.696	571.5	780	37	26	0	38.214	1.024	565	778	12	16.1	1.592
152	1040	121.01	0.892	1	347	384	319	359	365.989	337.398	365.989	337.398	20.768	16.251	45.403	1.278	1091	0.953	43.829	55.222	365.999	336.447	40.621	33.914	25.346	43.414	0.991	362	334	15	21	1.447
153	781	102.469	0.935	1	69	101	181	213	85.573	195.851	85.573	195.851	17.325	14.701	52.159	1.178	801	0.975	36.235	39.401	86.503	194.707	34.615	29.615	67.38	36.214	0.999	87	196	14	21.154	1.293
154	624	91.648	0.934	1	0	35	901	924	18.367	913.022	18.367	913.022	17.334	11.512	5.882	1.506	635	0.983	35.511	9.728	17.5	912.5	35	23	0	36.414	1.025	15	912	11	19.833	1.655
155	580	86.515	0.974	1	574	598	318	349	585.59	333.753	585.59	333.753	15.587	11.892	-80.377	1.311	591	0.981	32.28	106.189	586	333.5	31	24	90	33.014	1.023	585	334	12	19.909	1.376
156	2468	193.237	0.831	1	857	906	404	477	881.723	441.106	881.723	441.106	38.861	20.475	-68.11	1.898	2547	0.969	76.551	109.855	881.35	439.45	76.527	42.058	108.435	77.814	1.017	884	432	19	32	2.048
157	515	83.603	0.926	1	140	169	78	101	154.9	89.97	154.9	89.97	15.503	10.675	-22.68	1.452	533	0.966	31.765	151.821	154.745	90.547	31.44	22.042	160.017	31.414	0.989	157	89	10	16.2	1.571
158	1398	137.424	0.93	1	305	346	137	184	325.263	160.832	325.263	160.832	25.996	17.152	52.784	1.516	1428	0.979	53.6	53.344	324.75	160.75	53.033	35.355	45	53.614	1	326	162	17	29.556	1.577
159	131	42.079	0.93	1	260	276	983	993	268.233	987.905	268.233	987.905	8.076	5.204	7.192	1.552	135	0.97	16.492	14.036	268	988	16	10	0	17.014	1.032	265	987	5	7.857	1.701
160	1144	133.172	0.811	1	10	48	702	748	27.154	724.513	27.154	724.513	26.143	14.445	-57.785	1.81	1204	0.95	53.339	120.411	26.5	723.5	53.218	29.963	116.565	53.014	0.994	25	722	13	20.235	2.039
161	1451	140.431	0.925	1	154	196	435	482	174.856	459.384	174.856	459.384	23.666	19.817	-66.146	1.194	1499	0.968	50.606	119.604	175.736	459.831	47.662	41.268	144.462	50.414	0.996	174	459	19	25.087	1.327
162	675	97.892	0.885	1	744	779	598	624	762.521	611.893	762.521	611.893	17.024	12.818	5.822	1.328	712	0.948	35.057	176.73	761.652	611.664	34.614	25.581	10.305	35.014	0.999	760	611	12	15.345	1.459
163	818	113.33	0.8	1	937	972	768	808	954.889	788.502	954.889	788.502	23.205	11.564	-46.232	2.007	857	0.954	46.872	123.69	955.25	789.75	45.962	24.042	135	46.814	0.999	960	783	11	17.16	2.128
164	1182	126.603	0.927	1	218	259	163	204	238.803	183.698	238.803	183.698	23.621	15.987	43.711	1.478	1210	0.977	47.434	55.305	239.261	183.584	47.13	33.113	48.814	47.414	1	237	182	15	27.857	1.58
165	1134	120.55	0.981	1	926	964	0	37	945.297	17.891	945.297	17.891	19.424	18.641	39.046	1.042	1160	0.978	40.46	39.987	945	18.5	38	37	0	40.414	0.999	944	17	18	32.5	1.123
166	295	68.109	0.799	1	982	1003	169	193	992.439	180.653	992.439	180.653	13.896	6.841	49.708	2.031	308	0.958	28.601	53.531	993	181	28.284	14.142	45	28.614	1	989	177	7	10.143	2.044
167	477	85.27	0.824	1	1002	1024	244	274	1014.39	257.575	1014.39	257.575	16.026	9.915	60.848	1.616	495	0.964	35.228	55.408	1016.2	257.9	34.883	21.913	63.435	35.214	1	1021	260	12	13.333	1.467
168	1110	120.225	0.965	1	14	53	29	66	34.594	46.172	34.594	46.172	20.333	17.58	32.373	1.157	1134	0.979	42.438	34.439	33.9	45.2	42.038	36.224	26.565	42.014	0.99	34	45	17	25.933	1.236
169	898	118.233	0.807	1	839	874	144	186	856.425	164.321	856.425	164.321	24.662	11.758	-53.947	2.097	924	0.972	49.649	124.33	856.294	165.676	49.563	25.21	120.964	49.614	0.999	860	158	12	18.478	2.067
170	733	99.463	0.931	1	154	183	139	173	168.121	155.905	168.121	155.905	18.45	12.689	60.741	1.454	751	0.976	37.643	50.389	167.7	155.9	37.119	26.386	63.435	37.614	0.999	166	152	12	21.333	1.567
171	1575	141.542	0.988	1	801	848	869	911	824.753	889.988	824.753	889.988	24.677	20.347	26.058	1.213	1600	0.984	50.606	29.604	824.55	889.85	49.648	41.11	18.435	50.014	0.988	826	890	20	37	1.25
172	655	102.144	0.789	1	721	751	297	330	736.737	316.683	736.737	316.683	16.703	13.716	-70.513	1.218	700	0.936	35.468	111.501	738.846	317.731	35.223	29.399	123.69	35.414	0.998	737	317	11	15.828	1.61
173	1560	141.772	0.975	1	417	462	495	540	438.703	517.679	438.703	517.679	25.32	19.675	44.835	1.287	1583	0.985	52.01	52.028	438	517.5	51.619	40.305	45	52.014	1	436	516	19	35.6	1.369
174	1698	151.118	0.934	1	757	811	986	1024	782.981	1006.78	782.981	1006.78	27.857	19.745	4.226	1.411	1723	0.985	54.818	165.203	784	1005	54	38	0	56.014	1.022	782	1008	22	35.4	1.273
175	107	37.176	0.973	1	612	624	644	656	618.463	649.855	618.463	649.855	6.081	5.661	-78.111	1.074	110	0.973	13.038	122.471	618	650	12	12	0	13.214	1.013	618	648	5	8.333	1.321
176	697	104.365	0.804	1	0	23	327	369	9.42	348.364	9.42	348.364	20.207	11.763	88.508	1.718	708	0.984	42.19	95.44	11.5	348	42	23	90	43.014	1.02	0	349	17	16.471	1.265
177	1362	132.291	0.978	1	186	228	773	816	206.982	794.499	206.982	794.499	22.799	19.042	47.47	1.197	1385	0.983	46.4	37.117	207	794.5	45.962	38.891	45	46.414	1	206	793	19	34.714	1.221
178	698	107.507	0.759	1	958	999	294	322	976.692	308.868	976.692	308.868	21.8	10.816	24.034	2.016	752	0.928	43.324	18.853	976.069	309.672	43.2	22.453	23.199	44.014	1.016	970	306	9	13.812	2.445
179	1520	143.898	0.922	1	688	730	101	151	708.376	125.772	708.376	125.772	25.649	19.007	60.185	1.35	1556	0.977	52.498	72.255	707.628	124.831	52.07	39.197	48.366	52.414	0.998	706	123	18	29.48	1.456
180	1481	142.653	0.915	1	976	1019	390	436	997.283	413.175	997.283	413.175	24.968	19.125	63.964	1.305	1525	0.971	50.329	49.028	996.629	413.165	48.94	37.771	66.038	50.214	0.998	995	407	17	31.316	1.477
181	1802	154.299	0.951	1	292	342	510	561	317.933	536.084	317.933	536.084	25.82	22.446	40.986	1.15	1845	0.977	54.231	67.218	318.489	536.699	50.572	43.707	32.905	53.414	0.985	315	534	20	27.519	1.335
182	1380	133.402	0.974	1	767	808	519	563	787.399	540.991	787.399	540.991	23.175	19.03	63.305	1.218	1406	0.982	46.325	57.339	786.83	541.242	46.198	37.872	66.038	46.214	0.998	785	537	18	33.222	1.284
183	437	76.479	0.939	1	288	313	739	764	300.191	752.241	300.191	752.241	13.181	10.798	-50.954	1.221	452	0.967	27.785	120.256	299.75	752.75	26.87	21.92	135	27.614	0.994	300	752	10	15.889	1.381
184	2204	169.888	0.96	1	867	915	5	63	892.002	34.486	892.002	34.486	29.529	23.944	-80.605	1.233	2254	0.978	58.549	82.147	890.916	33.842	58.011	47.563	95.711	59.014	1.008	890	37	23	39.727	1.283
185	789	109.078	0.833	1	377	409	162	201	394.786	183.679	394.786	183.679	20.46	12.917	-56.905	1.584	833	0.947	42.154	112.306	396.75	183.25	40.305	26.87	135	42.414	1.006	393	186	12	16.517	1.767
186	1793	156.29	0.922	1	817	861	6	62	839.041	33.236	839.041	33.236	28.962	19.76	65.423	1.466	1832	0.979	59.237	68.199	839.6	34.2	59.032	40.249	63.435	59.814	1.01	835	26	19	32.75	1.574
187	156	46.657	0.901	1	460	472	497	514	465.673	506.045	465.673	506.045	8.858	5.704	78.731	1.553	163	0.957	18.385	67.62	466	505.5	17	12	90	18.614	1.012	465	506	6	8	1.551
188	680	96.686	0.914	1	512	542	640	673	527.029	655.909	527.029	655.909	18.394	11.908	-51.894	1.545	699	0.973	37.736	122.005	526.841	655.111	37.253	24.365	131.186	37.014	0.981	526	655	12	18.529	1.542
189	802	113.981	0.776	1	496	538	624	655	515.858	638.259	515.858	638.259	22.666	11.855	-29.993	1.912	876	0.916	46.065	152.879	515.577	637.615	45.763	25.516	146.31	45.814	0.995	517	634	10	16.793	2.291
190	1071	124.017	0.875	1	590	623	444	489	606.372	466.141	606.372	466.141	23.238	14.871	66.292	1.563	1105	0.969	48.021	58.627	605.547	467.415	47.252	30.769	74.055	47.814	0.996	604	463	15	23	1.594
191	1155	122.581	0.966	1	197	233	110	153	215.066	131.05	215.066	131.05	21.905	16.835	70.309	1.301	1178	0.98	44.643	74.407	215.9	131.3	44.274	34.435	63.435	45.614	1.022	213	127	16	29.308	1.425
192	284	62.841	0.904	1	433	456	468	484	444.701	476.063	444.701	476.063	11.952	7.63	-2.407	1.566	300	0.947	24.042	163.072	444.515	475.877	23.319	15.752	7.125	24.014	0.999	442	475	7	11.308	1.715
193	1526	147.27	0.884	1	213	264	252	298	237.623	275.479	237.623	275.479	28.886	16.962	42.511	1.703	1568	0.973	57.489	40.061	236.75	275.75	57.276	33.941	45	57.214	0.995	237	276	16	29.19	1.788
194	1484	137.75	0.983	1	485	529	749	792	507.547	770.655	507.547	770.655	22.564	20.967	48.35	1.076	1512	0.981	46.861	50.194	507.5	771	46.063	42.933	63.435	46.814	0.999	506	769	20	39	1.17
195	1465	139.416	0.947	1	589	634	668	710	611.017	689.806	611.017	689.806	24.414	19.262	41.505	1.267	1493	0.981	51.662	47.353	612.6	690.3	49.641	40.249	26.565	51.014	0.987	608	688	19	31.222	1.342
196	559	110.189	0.579	1	192	219	668	711	207.656	685.627	207.656	685.627	22.585	9.137	64.174	2.472	687	0.814	45.88	69.59	208.356	686.675	45.792	20.408	66.038	46.614	1.016	207	681	8	9.872	2.913
197	641	98.447	0.831	1	476	501	860	896	489.347	879.773	489.347	879.773	18.578	11.625	-80.417	1.598	685	0.936	36.688	107.447	490.497	879.679	36.64	23.843	103.496	37.614	1.025	490	874	10	14.407	1.881
198	1504	139.32	0.974	1	135	178	822	868	156.904	844.969	156.904	844.969	24.126	19.894	61.21	1.213	1529	0.984	48.826	55.008	157	845	48.299	39.355	63.435	48.414	0.992	155	841	19	35.75	1.274
199	728	126.928	0.568	1	652	680	109	154	664.117	127.103	664.117	127.103	22.112	12.484	-67.478	1.771	947	0.769	45.398	97.595	664.941	131.235	45.112	27.649	104.036	49.014	1.08	665	120	11	9.32	2.228
200	559	85.634	0.958	1	399	429	889	915	413.461	901.25	413.461	901.25	15.716	11.471	-33.441	1.37	570	0.981	31.623	145.305	413.25	900.25	31.113	23.335	135	32.214	1.019	412	901	11	18.714	1.464
201	167	48.228	0.902	1	964	978	17	34	971.344	25.728	971.344	25.728	8.83	6.141	-68.407	1.438	174	0.96	18.788	115.201	971.8	25.9	18.783	12.969	116.565	18.814	1.001	971	26	6	9	1.568
202	784	121.795	0.664	1	516	556	650	685	540.88	670.578	540.88	670.578	20.804	13.639	-40.089	1.525	965	0.812	42.059	151.607	539.632	671.654	41.674	30.557	143.842	43.814	1.042	543	671	12	11.936	1.826
203	609	91.323	0.918	1	606	637	377	405	622.507	390.319	622.507	390.319	15.6	12.64	-31.771	1.234	630	0.967	32.28	163.811	623.654	389.731	31.341	25.794	146.31	32.414	1.004	621	390	12	18.647	1.351
204	547	84.849	0.955	1	247	274	839	867	261.165	853.058	261.165	853.058	15.382	11.386	49.348	1.351	562	0.973	31.623	55.305	261.75	853.25	31.113	23.335	45	31.614	1	259	851	11	19.25	1.437
205	408	76.574	0.874	1	573	593	366	392	583.377	379.679	583.377	379.679	14.01	9.553	-72.177	1.467	434	0.94	29.155	120.964	583	379	26	20	90	29.014	0.995	582	380	9	12.846	1.612
206	1181	123.691	0.97	1	891	929	141	182	909.48	160.561	909.48	160.561	20.058	18.819	84.308	1.066	1212	0.974	42.544	66.448	910	161.5	41	38	90	42.814	1.006	909	159	18	25.923	1.189
207	74	31.488	0.938	1	235	246	497	507	240.324	501.851	240.324	501.851	5.123	4.675	-23.252	1.096	78	0.949	11.18	169.695	240.4	501.8	10.733	9.839	153.435	11.614	1.039	239	501	4	7	1.452
208	1444	135.624	0.987	1	496	536	245	290	516.727	266.614	516.727	266.614	23.166	19.925	67.009	1.163	1468	0.984	47.424	47.564	516	267.5	45	40	90	47.214	0.996	516	263	19	35	1.242
209	320	87.856	0.521	1	54	79	178	202	64.522	189.094	64.522	189.094	12.725	9.937	82.668	1.281	457	0.7	27.803	52.306	65.768	189.585	24.405	23.301	6.34	29.814	1.072	61	186	7	5.833	2.13
210	693	108.197	0.744	1	771	811	666	698	791.359	681.132	791.359	681.132	23.458	9.729	-35.899	2.411	726	0.955	46.325	147.339	789.885	681.077	46.317	21.079	146.31	46.214	0.998	796	676	10	14.231	2.311
211	1147	126.833	0.896	1	514	557	813	853	534.699	832.371	534.699	832.371	23.444	15.896	34.714	1.475	1172	0.979	46.228	51.147	533.1	832.8	45.616	31.752	26.565	45.814	0.991	538	835	15	23.667	1.527
212	1099	131.506	0.799	1	404	445	587	630	427.546	605.834	427.546	605.834	24.506	15.44	49.476	1.587	1197	0.918	48.415	38.29	428.369	604.943	48.014	32.137	50.194	46.814	0.967	427	601	13	18.333	1.801
213	1065	119.344	0.94	1	129	165	475	515	147.931	494.026	147.931	494.026	20.461	16.813	49.275	1.217	1090	0.977	42.012	51.766	148.52	493.114	41.453	33.998	34.992	42.414	1.01	146	491	16	25.941	1.325
214	425	76.804	0.905	1	561	583	952	978	570.724	964.702	570.724	964.702	12.974	10.995	-84.682	1.18	446	0.953	26.926	105.068	572	965	26	22	90	27.614	1.026	570	962	9	14.429	1.534
215	781	101.914	0.945	1	667	698	225	258	682.197	242.116	682.197	242.116	17.764	14.152	57.19	1.255	801	0.975	36.878	49.399	681.6	243.2	36.672	29.516	63.435	36.814	0.998	680	238	13	22.067	1.416
216	837	116.432	0.776	1	693	723	219	263	708.232	241.915	708.232	241.915	24.571	10.943	61.835	2.245	864	0.969	49.93	57.265	707.466	241.646	49.926	23.638	57.995	49.814	0.998	710	246	11	17.074	2.264
217	1403	134.743	0.971	1	544	583	533	580	563.404	554.923	563.404	554.923	23.305	19.311	-82.043	1.207	1427	0.983	47.518	81.529	563.5	556.5	47	39	90	48.614	1.023	563	552	19	32.818	1.279
218	365	68.53	0.977	1	317	340	1005	1024	328.314	1015.35	328.314	1015.35	11.959	9.905	4.686	1.207	370	0.986	24.352	160.821	328.5	1014.5	23	19	0	24.614	1.011	327	1015	10	16.333	1.231
219	436	77.36	0.916	1	319	341	249	276	329.787	262.094	329.787	262.094	14.172	10.011	72.12	1.416	451	0.967	28.653	60.751	330.495	261.644	28.286	20.115	77.905	28.414	0.992	329	259	9	15	1.579
220	837	106.817	0.922	1	902	934	525	559	917.548	542.151	917.548	542.151	19.243	13.98	49.65	1.376	860	0.973	41.231	50.906	917.19	542.776	39.655	29.413	66.801	41.214	1	916	540	14	23	1.472
221	458	88.181	0.74	1	147	175	8	33	161.644	19.386	161.644	19.386	15.151	10.333	-22.432	1.466	531	0.863	32.558	137.49	160.44	19.559	30.312	22.5	169.216	32.614	1.002	162	18	10	8.875	1.631
222	1516	142.557	0.937	1	79	127	342	385	100.697	362.661	100.697	362.661	23.436	20.955	1.432	1.118	1558	0.973	50.695	157.989	99.8	362.9	46.063	42.038	26.565	51.414	1.014	98	362	20	25.2	1.285
223	1864	165.311	0.857	1	665	711	505	561	686.315	530.962	686.315	530.962	27.713	22.501	-60.058	1.232	1959	0.952	59.237	111.801	688.367	533.335	56.675	45.284	92.291	58.614	0.989	687	527	21	28.412	1.396
224	1254	129.935	0.933	1	148	194	253	289	172.604	271.302	172.604	271.302	23.155	17.443	-9.968	1.327	1283	0.977	47.127	162.719	171	271	46	36	0	48.214	1.023	175	270	17	25	1.418
225	1301	131.506	0.945	1	709	748	667	712	729.756	688.754	729.756	688.754	22.815	18.259	61.321	1.25	1331	0.977	47.011	51.911	729.9	689.7	46.169	37.947	71.565	47.014	1	728	686	18	31.154	1.306
226	1619	151.713	0.884	1	399	438	252	310	418.02	282.264	418.02	282.264	28.972	17.942	-77.413	1.615	1655	0.978	59.908	104.5	418.7	281.6	58.585	37.566	116.565	61.214	1.022	419	280	18	28.03	1.7
227	616	99.693	0.779	1	349	377	420	455	363.136	434.088	363.136	434.088	17.156	12.594	82.674	1.362	669	0.921	36.139	75.579	360.858	435.456	35.435	26.964	107.354	37.014	1.024	361	431	11	13.516	1.682
228	587	92.663	0.859	1	857	886	537	568	871.919	552.982	871.919	552.982	17.577	10.832	-51.295	1.623	623	0.942	35	126.87	872.216	553.32	34.997	22.559	127.569	34.614	0.989	873	552	10	16.875	1.731
229	1781	151.023	0.981	1	794	838	137	187	816.089	161.967	816.089	161.967	25.505	22.277	75.82	1.145	1811	0.983	53.226	64.398	816	162	50	44	90	53.614	1.007	815	161	22	40.333	1.219
230	1246	128.039	0.955	1	822	862	395	436	842.34	415.084	842.34	415.084	20.325	19.584	48.011	1.038	1283	0.971	42.638	50.711	841.887	414.896	40.659	39.972	15.945	42.614	0.999	842	415	19	33.5	1.121
231	82	32.599	0.97	1	630	640	905	916	634.683	910.293	634.683	910.293	5.653	4.697	59.306	1.204	85	0.965	12.207	55.008	634.25	910.25	12.021	9.899	45	12.214	1.001	633	909	4	6.2	1.527
232	1182	130.625	0.871	1	871	915	164	205	890.947	186.403	890.947	186.403	23.484	16.651	35.405	1.41	1240	0.953	46.755	41.532	890.551	187.613	46.709	33.199	38.991	46.414	0.993	886	185	15	22.429	1.547
233	826	109.538	0.865	1	31	64	179	219	47.156	200.293	47.156	200.293	19.837	13.59	61.929	1.46	868	0.952	41	77.32	46.587	200.498	39.455	27.392	54.782	41.414	1.01	44	196	12	18.417	1.726
234	2199	173.165	0.922	1	471	523	189	250	495.686	218.378	495.686	218.378	31.458	22.515	-63.878	1.397	2255	0.975	62.936	107.571	493.791	218.088	61.513	45.702	125.218	64.014	1.017	497	211	21	35.8	1.524
235	583	94.655	0.818	1	640	678	0	21	659.316	8.798	659.316	8.798	18.38	10.653	3.924	1.725	597	0.977	38.328	7.496	659	10.5	38	21	0	39.214	1.023	655	0	14	13.938	1.401
236	688	98.352	0.894	1	142	178	320	347	159.549	333.365	159.549	333.365	18.598	11.917	20.962	1.561	715	0.962	37.696	21.801	159	333	37.566	25.044	26.565	38.014	1.008	159	333	12	18.647	1.584
237	736	102.009	0.889	1	756	793	572	597	774.016	584.523	774.016	584.523	19.314	12.323	4.246	1.567	768	0.958	37.363	15.524	774.496	585.033	37.204	24.12	7.595	38.214	1.023	767	583	11	19.8	1.737
238	207	53.131	0.921	1	998	1011	643	663	1004.88	652.659	1004.88	652.659	10.182	6.57	-85.657	1.55	211	0.981	21.19	109.29	1004.5	653	20	13	90	21.614	1.02	1005	649	6	9.5	1.801
239	1012	129.84	0.754	1	728	770	386	422	749.974	405.827	749.974	405.827	22.621	15.753	-11.597	1.436	1177	0.86	42.953	155.225	749.537	405.492	42.648	33.729	167.005	42.414	0.987	755	407	12	14.66	1.767
240	665	100.478	0.828	1	674	703	176	212	688.709	193.286	688.709	193.286	20.333	10.605	60.147	1.917	698	0.953	39.962	58.299	689.148	193.039	39.95	21.666	59.744	39.814	0.996	683	185	9	16.778	2.212
241	1013	118.558	0.906	1	631	674	154	187	654.252	170.65	654.252	170.65	21.059	15.666	-10.1	1.344	1044	0.97	44.385	165.651	652.5	170.5	43	33	0	45.414	1.023	657	168	15	18.2	1.514
242	348	67.094	0.971	1	230	252	2	23	241.236	12.767	241.236	12.767	11.918	9.395	-46.756	1.269	355	0.98	24.698	148.241	241.6	13.3	24.15	19.23	116.565	24.614	0.997	242	11	9	15	1.367
243	688	94.33	0.972	1	974	1004	273	303	988.562	289.134	988.562	289.134	16.276	13.581	44.514	1.198	702	0.98	34.059	49.764	988.25	289.75	33.941	27.577	45	33.614	0.987	987	288	13	22	1.293
244	432	79.026	0.869	1	869	890	513	541	879.535	526.343	879.535	526.343	14.29	9.806	66.43	1.457	458	0.943	30.871	65.095	879.959	526.757	29.756	20.057	80.538	30.814	0.998	879	524	9	13.118	1.712
245	1012	124.802	0.816	1	205	239	943	988	221.159	965.117	221.159	965.117	24.634	13.52	61.609	1.822	1064	0.951	49.93	57.265	220.579	967.052	49.19	28.076	70.201	49.814	0.998	217	956	13	20.478	1.916
246	296	68.53	0.792	1	523	538	417	444	530.652	429.774	530.652	429.774	13.993	6.911	-82.421	2.025	313	0.946	28.16	106.504	530.416	430.342	27.662	14.229	95.711	28.814	1.023	530	426	7	9.7	2.058
247	332	67.189	0.924	1	609	632	174	192	620.069	183.63	620.069	183.63	12.459	8.576	22.694	1.453	341	0.974	26.926	31.329	620.5	183	23	18	0	26.814	0.996	617	182	8	12	1.676
248	1092	127.254	0.847	1	396	431	177	221	415.008	200.937	415.008	200.937	22.81	15.868	-78.124	1.437	1171	0.933	45.607	105.255	412.837	199.366	44.478	34.627	84.289	46.614	1.022	414	205	15	21.774	1.554
249	912	120.915	0.784	1	522	559	362	404	540.416	381.735	540.416	381.735	24.749	12.116	-47.554	2.043	966	0.944	49.649	124.33	539.5	383	48.79	26.163	135	49.614	0.999	546	375	12	16.586	2.067
250	110	37.502	0.983	1	986	996	651	664	990.927	657.791	990.927	657.791	6.695	5.29	81.288	1.266	112	0.982	13.892	59.744	991	657.5	13	10	90	14.014	1.009	990	656	5	9	1.401
251	78	31.258	1.003	1	465	475	570	580	469.987	574.885	469.987	574.885	5.425	4.625	45.543	1.173	80	0.975	11.662	30.964	469.9	574.8	11.18	9.839	63.435	11.614	0.996	469	573	4	5.5	1.452
252	71	30.933	0.932	1	863	874	938	948	868.528	942.937	868.528	942.937	5.195	4.429	-38.716	1.173	75	0.947	11.18	169.695	868.5	943	10.607	9.192	135	11.614	1.039	868	942	4	7	1.452
253	224	66.634	0.634	1	514	530	415	438	520.161	426.103	520.161	426.103	13.15	6.121	-77.296	2.148	283	0.792	25.08	113.499	520.622	426.137	24.788	13.997	104.744	25.414	1.013	520	420	5	5.643	2.541
254	505	94.885	0.705	1	196	224	335	367	207.799	353.211	207.799	353.211	19.655	9.092	52.021	2.162	591	0.854	38.419	51.34	207.358	353.068	38.417	20.133	51.953	38.014	0.989	202	347	7	11	2.715
255	132	40.969	0.988	1	543	556	322	335	549.333	328.477	549.333	328.477	6.738	6.299	29.83	1.07	135	0.978	14.422	33.69	549.5	328.5	13	13	0	14.214	0.986	549	328	6	10	1.185
256	1020	115.092	0.968	1	445	480	855	893	463.29	873.338	463.29	873.338	20.071	16.316	57.468	1.23	1041	0.98	40.853	68.459	464.192	873.038	40.77	33.559	56.31	41.214	1.009	461	870	15	27.545	1.374
257	1298	132.617	0.927	1	710	747	737	784	729.031	760.234	729.031	760.234	23.188	18.06	87.543	1.284	1335	0.972	49.649	71.2	728.5	760.5	47	37	90	50.414	1.015	729	756	17	24.333	1.483
258	86	33.154	0.983	1	896	905	485	497	900.36	491.093	900.36	491.093	6.038	4.583	89.98	1.318	89	0.966	12.649	108.435	900.5	491	12	9	90	12.814	1.013	900	491	5	6.2	1.281
259	640	101.129	0.786	1	255	297	768	789	277.275	779.195	277.275	779.195	21.348	9.658	-11.385	2.21	661	0.968	43.417	165.324	276.029	779.618	43.414	20.13	165.964	44.414	1.023	281	777	9	13.897	2.467
260	780	105.056	0.888	1	385	419	430	464	403.91	449.045	403.91	449.045	19.78	13.089	-44.556	1.511	805	0.969	39.825	128.884	404.962	450.241	39.623	26.686	136.736	39.814	1	406	448	12	18.037	1.659
261	737	99.002	0.945	1	0	27	670	704	12.181	687.584	12.181	687.584	17.302	13.836	86.319	1.25	748	0.985	35.171	75.174	13.5	687	34	27	90	36.014	1.024	12	688	14	20.538	1.286
262	1240	130.816	0.911	1	138	188	220	251	162.131	236.242	162.131	236.242	25.386	15.643	8.23	1.623	1260	0.984	51.923	15.642	163	235.5	50	31	0	53.014	1.021	154	235	15	25.24	1.767
263	1201	129.61	0.898	1	450	489	143	187	469.231	166.208	469.231	166.208	23.279	16.844	-58.281	1.382	1229	0.977	47.202	126.384	470.569	167.828	46.795	34.354	111.801	46.814	0.992	472	162	16	26.789	1.463
264	263	60.39	0.906	1	973	996	81	96	984.74	87.983	984.74	87.983	11.789	7.21	17.858	1.635	270	0.974	24.698	21.371	984.5	88.5	23	15	0	25.014	1.013	983	87	7	10.333	1.787
265	217	57.153	0.835	1	234	247	429	452	240.984	440.509	240.984	440.509	11.404	6.193	85.162	1.841	229	0.948	23.345	80.134	240.5	440.5	23	13	90	24.014	1.029	240	438	6	8.6	2.001
266	1511	141.447	0.949	1	485	532	667	711	507.634	690.235	507.634	690.235	25.956	18.68	39.712	1.39	1540	0.981	52.802	37.304	506.886	691.361	52.77	37.994	39.289	51.614	0.978	505	690	18	31.526	1.434
267	204	70.751	0.512	1	545	579	0	8	562.456	3.495	562.456	3.495	16.341	4.115	0.768	3.971	216	0.944	34.015	1.685	562	4	34	8	0	34.414	1.012	564	0	8	5.647	2.151
268	1197	124.017	0.978	1	922	964	837	873	943.133	854.583	943.133	854.583	21.421	17.841	17.983	1.201	1217	0.984	44.102	32.969	943	855	42	36	0	44.614	1.012	942	853	17	30.2	1.312
269	358	69.315	0.936	1	950	970	385	408	960.461	396.221	960.461	396.221	12.636	9.2	63.616	1.373	371	0.965	26.42	60.524	961.106	395.916	26.058	18.881	70.017	26.214	0.992	960	394	8	13.667	1.638
270	1234	140.661	0.784	1	910	950	256	301	928.427	276.489	928.427	276.489	23.617	18.12	-75.682	1.303	1362	0.906	45.891	78.69	927.486	276.599	44.987	37.313	107.241	46.814	1.02	927	269	13	20.444	1.801
271	249	56.598	0.977	1	26	43	670	689	34.508	679.954	34.508	679.954	9.873	8.089	68.024	1.22	257	0.969	20.616	67.166	34.216	679.797	20.057	16.604	80.538	20.814	1.01	34	679	8	14	1.301
272	869	115.742	0.815	1	0	26	748	793	11.041	771.905	11.041	771.905	22.02	13.166	83.462	1.673	884	0.983	45.1	93.814	13	770.5	45	26	90	46.014	1.02	5	771	16	16.023	1.438
273	96	35.836	0.939	1	776	787	462	474	781.26	468.083	781.26	468.083	6.721	4.613	53.723	1.457	99	0.97	14.213	50.711	781	468	14.142	9.899	45	14.214	1	779	466	4	5.222	1.777
274	298	75.789	0.652	1	513	531	292	320	522.926	304.695	522.926	304.695	13.187	7.572	-74.018	1.742	342	0.871	28.071	94.086	522.765	305.441	27.649	14.795	104.036	28.614	1.019	524	299	7	7	2.044
275	277	63.857	0.854	1	25	49	237	254	37.381	245.341	37.381	245.341	12.374	7.297	-22.15	1.696	291	0.952	25.632	159.444	37.966	245.914	25.626	15.413	158.199	26.014	1.015	38	245	7	10.833	1.858
276	424	80.041	0.832	1	369	389	915	946	380.116	931.955	380.116	931.955	15.506	8.983	-77.253	1.726	439	0.966	31.257	97.352	381.362	931.345	30.825	18.755	111.801	32.014	1.024	381	929	8	13.4	2.001
277	509	83.833	0.91	1	619	642	969	999	630.089	983.425	630.089	983.425	16.079	10.16	-64.56	1.583	525	0.97	33.121	118.887	629.647	983.412	32.5	21.343	104.036	33.014	0.997	629	982	10	16.4	1.651
278	802	109.173	0.846	1	922	947	406	450	934.832	427.953	934.832	427.953	21.562	12.106	89.45	1.781	838	0.957	44.553	80.961	933.918	427.689	43.748	24.733	94.97	45.614	1.024	933	426	12	16.677	1.901
279	72	31.258	0.926	1	739	749	934	944	743.903	938.75	743.903	938.75	4.98	4.692	-18.725	1.061	76	0.947	10.817	146.31	744	939	10	10	0	11.014	1.018	743	938	4	7	1.377
280	78	32.043	0.955	1	69	80	446	456	74.577	450.923	74.577	450.923	5.311	4.747	-1.315	1.119	82	0.951	11.402	164.745	74.5	451	11	10	0	11.814	1.036	73	450	4	7	1.477
281	69	29.917	0.969	1	307	318	592	600	312.674	595.906	312.674	595.906	5.238	4.257	8.739	1.23	71	0.972	11.18	10.305	312.5	596	11	8	0	11.614	1.039	311	595	4	7	1.452
282	167	46.887	0.955	1	405	422	915	928	413.536	921.129	413.536	921.129	8.575	6.284	-19.111	1.365	171	0.977	17.889	153.435	413.5	921.5	17	13	0	18.214	1.018	414	920	6	8.778	1.518
283	1234	137.06	0.825	1	281	310	550	603	294.301	576.045	294.301	576.045	27.554	14.457	88.027	1.906	1276	0.967	53.46	82.476	295.5	576.5	53	29	90	54.614	1.022	295	575	14	22.875	1.951
284	705	103.715	0.824	1	341	377	350	380	357.823	365.846	357.823	365.846	19.874	11.654	33.074	1.705	741	0.951	40.804	36.027	358	368	40.8	25.6	36.87	40.814	1	353	363	11	15.909	1.855
285	1621	147.595	0.935	1	770	824	701	743	796.599	722.145	796.599	722.145	27.239	19.016	21.456	1.432	1654	0.98	56.321	16.504	796.94	721.474	56.199	39.786	23.199	57.414	1.019	793	720	19	30.52	1.511
286	151	46.887	0.863	1	944	956	572	589	949.858	580.685	949.858	580.685	8.517	5.737	87.469	1.485	160	0.944	17.263	79.992	950	580.5	17	12	90	17.814	1.032	949	577	5	8.143	1.781
287	722	100.803	0.893	1	273	300	715	752	286.568	733.853	286.568	733.853	19.331	11.997	-63.325	1.611	743	0.972	40.706	117.824	286.885	732.923	40.493	25.794	123.69	40.214	0.988	286	732	12	18.647	1.676
288	1319	131.601	0.957	1	345	385	468	510	364.854	488.579	364.854	488.579	23.353	18.044	48.567	1.294	1345	0.981	49.041	50.793	364.7	488.9	47.852	38.013	63.435	49.014	0.999	363	486	18	30.714	1.362
289	491	85.864	0.837	1	704	733	717	744	717.199	730.14	717.199	730.14	13.334	12.127	5.682	1.1	541	0.908	30.676	19.026	718.5	732	28.991	24.749	45	31.214	1.018	716	729	11	10.667	1.419
290	1270	129.285	0.955	1	161	208	398	435	184.469	416.339	184.469	416.339	22.507	18.086	-6.203	1.244	1296	0.98	47.096	176.348	184.5	416.5	47	37	0	48.014	1.02	184	416	18	28.238	1.334
291	1445	136.314	0.977	1	588	629	115	162	609.348	137.951	609.348	137.951	23.539	19.615	68.453	1.2	1469	0.984	49.041	73.413	609.9	138.3	48.746	40.696	63.435	50.014	1.02	608	135	19	34	1.316
292	58	28.021	0.928	1	917	925	406	416	920.621	411.207	920.621	411.207	4.851	3.883	86.699	1.249	60	0.967	10.198	78.69	921	411	10	8	90	10.614	1.041	920	410	4	7	1.327
293	148	43.42	0.986	1	177	190	518	532	183.527	524.439	183.527	524.439	7.162	6.688	71.182	1.071	152	0.974	15.264	58.392	183.5	525	14	13	90	15.414	1.01	183	524	6	9	1.285
294	1555	141.217	0.98	1	271	314	624	671	291.256	647.813	291.256	647.813	23.208	21.482	71.123	1.08	1580	0.984	47.854	79.16	292.5	647.5	47	43	90	49.014	1.024	291	648	21	37	1.167
295	153	44.991	0.95	1	995	1007	44	61	1000.98	52.977	1000.98	52.977	8.201	5.988	76.495	1.37	158	0.968	17.464	76.759	1001	52.5	17	12	90	18.014	1.031	1000	52	6	9.5	1.501
296	177	50.909	0.858	1	975	989	593	612	981.737	602.438	981.737	602.438	9.617	6.027	-79.842	1.596	192	0.922	19.647	104.744	982.206	602.676	19.645	13.339	104.036	20.214	1.029	981	598	5	8	2.021
297	189	49.339	0.976	1	809	823	520	537	815.622	528.96	815.622	528.96	8.401	7.232	83.685	1.162	194	0.974	17.464	76.759	816	528.5	17	14	90	17.814	1.02	815	528	7	11.5	1.272
298	281	64.738	0.843	1	953	968	220	245	960.45	233.45	960.45	233.45	12.909	7.072	-86.355	1.825	293	0.959	25.962	105.642	960.5	232.5	25	15	90	26.614	1.025	960	232	7	11.167	1.901
299	875	112.965	0.862	1	65	105	145	176	84.715	160.265	84.715	160.265	21.65	13.044	-24.288	1.66	909	0.963	44.102	147.031	85.65	160.55	42.888	26.136	164.745	44.014	0.998	88	159	12	20.333	1.834
300	909	119.344	0.802	1	320	358	965	1004	340.327	986.042	340.327	986.042	22.752	13.204	-42.496	1.723	971	0.936	46.098	130.601	341.935	986.097	44.784	27.626	145.62	46.014	0.998	342	986	12	18.533	1.917
301	145	44.206	0.932	1	851	866	476	489	857.866	482.21	857.866	482.21	7.508	6.329	-18.22	1.186	151	0.96	15.811	145.305	858.5	482.5	15	13	0	15.814	1	857	481	6	8.667	1.318
302	131	41.754	0.944	1	615	629	914	927	622.347	921.095	622.347	921.095	7.147	6.026	-31.914	1.186	136	0.963	14.866	160.346	622.5	921.5	14.142	12.728	135	14.414	0.97	623	919	5	6.455	1.441
303	363	74.218	0.828	1	364	394	0	15	377.842	6.806	377.842	6.806	15.03	7.936	-4.58	1.894	372	0.976	30.414	170.538	379	7.5	30	15	0	31.214	1.026	377	0	11	11.333	1.419
304	967	113.751	0.939	1	157	193	960	996	174.596	978.836	174.596	978.836	20.176	15.373	40.129	1.312	989	0.978	42.012	51.766	174.397	979.759	39.553	31.94	21.801	42.014	1	174	979	15	22.294	1.4
305	923	116.758	0.851	1	426	455	138	182	441.664	161.031	441.664	161.031	22.981	13.008	-71.138	1.767	952	0.97	46.098	114.341	442.25	159.25	45.853	26.563	108.435	46.414	1.007	442	158	12	18.846	1.934
306	736	104.596	0.845	1	832	869	897	926	852.329	912.499	852.329	912.499	19.25	12.562	-26.208	1.532	788	0.934	38.588	148.782	851.339	913.058	38.361	26.314	160.017	38.614	1.001	855	911	12	15.444	1.609
307	595	93.544	0.854	1	694	727	0	26	708.828	10.898	708.828	10.898	15.11	13.415	-19.66	1.126	616	0.966	33.956	166.373	710.5	13	33	26	0	31.814	0.937	709	0	13	12.364	1.224
308	258	78.566	0.525	1	0	10	634	671	4.159	653.143	4.159	653.143	17.779	4.802	86.552	3.703	272	0.949	37.014	88.452	5	652.5	37	10	90	37.414	1.011	0	652	9	6.486	2.079
309	324	69.085	0.853	1	324	350	0	16	336.701	6.954	336.701	6.954	12.782	8.51	-5.473	1.502	332	0.976	26.173	173.418	337	8	26	16	0	24.814	0.948	337	0	12	12.529	1.034
310	415	75.924	0.905	1	315	343	33	54	329.673	44.042	329.673	44.042	13.311	10.046	-1.261	1.325	430	0.965	28.16	6.116	329	43.5	28	21	0	28.814	1.023	330	43	10	15.308	1.441
311	549	85.73	0.939	1	548	571	448	479	558.95	463.944	558.95	463.944	15.664	11.265	80.68	1.39	564	0.973	31.78	102.724	559.5	463.5	31	23	90	32.614	1.026	559	465	11	16.538	1.482
312	100	35.836	0.979	1	854	866	269	280	860.01	274.04	860.01	274.04	6.186	5.207	-27.976	1.188	103	0.971	13.038	147.529	860	274.5	12	11	0	13.214	1.013	859	273	5	9	1.321
313	55	27.236	0.932	1	225	233	898	907	228.955	902.955	228.955	902.955	4.823	3.742	52.276	1.289	58	0.948	10.63	48.814	229	902.5	9	8	90	10.614	0.999	228	902	4	5	1.327
314	99	35.836	0.969	1	890	903	975	985	896.652	979.975	896.652	979.975	6.726	4.733	-23.87	1.421	102	0.971	14.318	155.225	896.5	980	13	10	0	14.414	1.007	897	979	5	6	1.441
315	231	61.501	0.767	1	761	788	0	11	773.933	4.833	773.933	4.833	13.014	5.973	-1.398	2.179	234	0.987	27.074	4.236	774.5	5.5	27	11	0	27.614	1.02	772	0	11	9.8	1.255
316	1726	150.142	0.962	1	428	479	954	998	454.253	977.075	454.253	977.075	25.41	21.816	10.142	1.165	1762	0.98	52.555	21.194	453.5	976	51	44	0	52.814	1.005	454	976	21	36.6	1.257
317	655	114.862	0.624	1	822	851	923	966	838.917	943.428	838.917	943.428	22.664	10.604	74.919	2.137	769	0.852	46.615	67.286	839.5	942	46.485	23.085	71.565	47.414	1.017	841	944	10	10.857	2.371
318	322	69.085	0.848	1	15	41	1008	1024	26.854	1017.16	26.854	1017.16	13.289	8.189	12.624	1.623	330	0.976	27.313	23.749	28	1016	26	16	0	27.014	0.989	28	1023	12	10.304	1.126
319	687	101.033	0.846	1	353	388	53	83	368.771	66.858	368.771	66.858	16.331	14.267	2.25	1.145	727	0.945	35.693	11.31	368.294	68.464	34.826	29.242	23.962	35.814	1.003	366	66	12	15.071	1.492
320	1181	138.535	0.773	1	134	183	339	374	157.504	355.99	157.504	355.99	25.551	16.158	8.51	1.581	1306	0.904	49.649	9.273	157.369	357.333	49.607	33.422	6.911	50.014	1.007	154	358	13	19	1.924
321	199	52.805	0.897	1	892	908	911	929	899.736	920.987	899.736	920.987	9.07	7.16	75.4	1.267	209	0.952	18.974	71.565	898.9	920.7	18.974	15.179	71.565	19.414	1.023	899	921	7	9.4	1.387
322	217	61.731	0.716	1	902	921	908	928	911.293	917.942	911.293	917.942	11.972	5.974	53.565	2.004	238	0.912	26.173	46.548	911.716	917.618	24.462	13.615	67.38	26.014	0.994	912	918	6	6.579	2.168
323	482	83.833	0.862	1	578	610	524	545	592.436	534.151	592.436	534.151	15.607	10.144	8.084	1.539	501	0.962	33.242	15.709	594	534.5	32	21	0	34.014	1.023	589	533	10	13.6	1.701
324	1068	120.78	0.92	1	728	770	459	493	748.702	475.681	748.702	475.681	20.646	16.61	3.793	1.243	1098	0.973	43.463	23.025	748.353	475.412	41.231	33.47	165.964	43.614	1.003	745	475	16	26.412	1.363
325	1089	133.632	0.766	1	244	289	728	769	263.472	750.388	263.472	750.388	25.541	14.447	41.453	1.768	1206	0.903	51.039	34.624	263.697	751.341	50.658	29.979	41.634	51.014	1	262	751	13	16.857	1.962
326	860	105.802	0.965	1	977	1010	0	31	994.003	14.741	994.003	14.741	17.485	15.826	-36.073	1.105	877	0.981	37.802	142.524	993.5	15.5	33	31	0	37.814	1	994	13	16	27.5	1.182
327	265	68.3	0.714	1	586	616	0	11	601.662	4.858	601.662	4.858	15.238	5.734	3.12	2.658	271	0.978	30.067	176.186	601	5.5	30	11	0	30.614	1.018	599	0	10	10.1	1.531
328	713	96.456	0.963	1	959	988	954	987	974.047	969.928	974.047	969.928	16.208	14.164	75.533	1.144	732	0.974	34.015	65.695	973.5	970.5	33	29	90	34.814	1.024	973	967	13	22.667	1.339
329	714	103.159	0.843	1	423	460	410	440	440.433	424.42	440.433	424.42	20.78	11.065	-32.058	1.878	733	0.974	41.617	144.782	441.5	424	41.144	22.808	153.435	41.614	1	443	422	10	17.444	2.081
330	158	46.332	0.925	1	22	37	395	410	30.203	402.019	30.203	402.019	8.826	5.772	45.007	1.529	164	0.963	18.601	53.746	30.25	401.75	18.385	12.021	45	18.614	1.001	27	399	5	8.5	1.861
331	116	40.969	0.868	1	13	24	272	287	18.078	278.448	18.078	278.448	7.169	5.385	82.465	1.331	122	0.951	15.811	71.565	18.5	279.5	15	11	90	16.214	1.025	17	276	5	4.636	1.621
332	1143	125.683	0.909	1	991	1024	557	602	1009.5	578.094	1009.5	578.094	22.848	16.318	88.568	1.4	1172	0.975	47.17	111.125	1007.5	579.5	45	33	90	47.614	1.009	1011	575	18	23.957	1.323
333	105	37.732	0.927	1	49	60	441	454	54.548	447.662	54.548	447.662	6.795	4.985	-68.509	1.363	111	0.946	14.422	123.69	54.588	447.647	14.067	10.672	104.036	14.414	0.999	54	447	5	7	1.441
334	133	47.442	0.743	1	803	821	584	595	811.688	588.966	811.688	588.966	8.926	5.022	3.693	1.777	148	0.899	18.682	15.524	812	589.5	18	11	0	19.214	1.029	808	588	4	5.222	2.402
335	744	98.812	0.958	1	825	861	764	793	843.31	777.987	843.31	777.987	17.497	13.632	-14.101	1.284	759	0.98	36.222	173.66	843.4	777.8	34.883	27.727	153.435	37.014	1.022	843	777	13	23.5	1.424
336	629	102.469	0.753	1	888	931	1003	1024	908.166	1015.36	908.166	1015.36	19.934	10.714	4.377	1.861	651	0.966	43.046	2.663	909.5	1013.5	43	21	0	43.614	1.013	909	1022	17	13.722	1.283
337	182	48.783	0.961	1	296	311	794	810	303.808	802.341	303.808	802.341	8.3	7.043	49.709	1.179	189	0.963	17.692	47.291	304.1	802.7	17.441	14.758	63.435	17.614	0.996	303	801	7	9.8	1.258
338	1099	119.764	0.963	1	840	879	956	990	859.509	973.737	859.509	973.737	20.058	17.634	-5.236	1.137	1124	0.978	41.34	147.848	859.5	973	39	34	0	39.814	0.963	857	972	16	28.333	1.244
339	237	55.487	0.967	1	659	677	332	350	668.264	341.635	668.264	341.635	9.542	8.014	-51.672	1.191	246	0.963	20.125	153.435	668.4	341.7	19.677	16.547	116.565	19.414	0.965	668	339	7	12.333	1.387
340	136	43.976	0.884	1	391	406	400	412	398.404	406.206	398.404	406.206	8.291	5.481	13.528	1.513	146	0.932	17	28.072	398.228	406.496	16.189	11.27	10.305	16.014	0.942	396	406	5	7	1.601
341	170	50.679	0.832	1	543	558	775	792	549.718	784	549.718	784	9.784	5.795	59.117	1.688	185	0.919	19.849	49.086	549.5	784	19.23	12.522	63.435	19.614	0.988	547	780	5	7.308	1.961
342	389	78.01	0.803	1	604	634	1007	1024	620.788	1016.78	620.788	1016.78	15.658	8.277	-11.394	1.892	402	0.968	32.311	158.199	619	1015.5	30	17	0	32.614	1.009	619	1021	11	12	1.482
343	72	33.154	0.823	1	335	346	904	914	340.417	908.958	340.417	908.958	5.721	4.399	-43.379	1.301	77	0.935	12.806	141.34	339.882	908.529	12.127	9.701	165.964	12.814	1.001	340	908	4	4.333	1.602
344	302	63.397	0.944	1	0	19	884	904	8.672	894.017	8.672	894.017	10.184	9.649	-32.685	1.055	312	0.968	22.204	125.838	9.5	894	20	19	90	22.214	1	7	893	9	15.5	1.234
345	334	69.22	0.876	1	982	1005	1000	1022	992.608	1011.35	992.608	1011.35	12.915	8.485	44.27	1.522	350	0.954	26.907	48.013	992.75	1012.25	26.87	17.678	45	26.814	0.997	990	1009	8	10.333	1.676
346	134	43.42	0.893	1	444	460	449	460	452.045	454.157	452.045	454.157	7.752	5.737	8.296	1.351	138	0.971	17.088	20.556	452	454.5	16	11	0	16.814	0.984	450	453	5	6.6	1.681
347	57	26.68	1.006	1	166	175	713	721	170.272	716.939	170.272	716.939	4.796	3.855	-31.12	1.244	58	0.983	10.296	150.945	170.5	717	9	8	0	10.214	0.992	170	716	4	5	1.277
348	325	67.094	0.907	1	962	985	103	123	974.082	112.728	974.082	112.728	12.36	8.527	33.491	1.45	340	0.956	25.612	38.66	973.78	111.96	25.6	18.2	36.87	25.614	1	973	112	8	11.769	1.601
349	56	27.236	0.949	1	301	310	51	59	305.339	54.732	305.339	54.732	4.968	3.658	-28.202	1.358	59	0.949	10.817	146.31	305.4	54.7	10.436	7.906	161.565	10.814	1	306	53	3	5	1.802
350	120	45.642	0.724	1	429	449	0	7	438.725	3.175	438.725	3.175	10.381	3.831	-0.148	2.71	121	0.992	20.224	8.531	439	3.5	20	7	0	20.814	1.029	436	0	7	6.375	1.487
351	140	48.553	0.746	1	616	632	366	379	624.307	372.886	624.307	372.886	7.728	6.564	-27.343	1.177	161	0.87	16.971	45	624	372.5	16	13	0	17.014	1.003	624	370	5	5.316	1.701
352	76	32.599	0.899	1	13	23	396	406	18.026	401.25	18.026	401.25	5.249	4.715	-2.836	1.113	79	0.962	11.662	149.036	18	401	10	10	0	11.614	0.996	17	400	4	5.8	1.452
353	115	40.183	0.895	1	208	218	500	515	213.448	507.535	213.448	507.535	7.839	4.734	-78.969	1.656	121	0.95	16.155	111.801	213	507.5	15	10	90	16.414	1.016	213	506	5	6.6	1.641
354	659	100.708	0.817	1	243	278	458	489	259.418	472.476	259.418	472.476	20.691	10.359	-40.913	1.997	690	0.955	41.617	144.782	259.25	471.25	41.012	21.92	135	41.614	1	257	472	10	15.667	2.081
355	151	52.25	0.695	1	386	405	413	427	395.487	419.083	395.487	419.083	11.172	4.735	29.461	2.359	171	0.883	22.472	32.276	395.944	418.935	22.154	11	22.62	22.414	0.997	390	416	4	5.8	2.802
356	106	37.176	0.964	1	997	1009	847	859	1002.74	852.736	1002.74	852.736	6.074	5.61	-45	1.083	112	0.946	13.038	122.471	1003	853	12	12	0	13.014	0.998	1003	851	5	9	1.301
357	64	29.362	0.933	1	242	251	516	526	246.625	521	246.625	521	5.067	4.114	-58.832	1.232	68	0.941	10.817	146.31	246.735	521.059	10.429	8.731	104.036	10.814	1	246	520	4	5.4	1.352
358	240	56.042	0.96	1	794	811	506	525	803.237	515.763	803.237	515.763	10.311	7.544	-57.492	1.367	247	0.972	21.471	117.759	803.769	515.346	21.356	16.086	123.69	21.214	0.988	803	515	7	12	1.515
359	461	100.343	0.575	2	995	1024	997	1024	1013.86	1012.79	1013.86	1012.79	15.138	10.713	-49.303	1.413	539	0.855	37.643	140.389	1012.84	1015.35	37.312	23.744	147.995	39.614	1.052	1022	1009	11	7.875	1.801
360	2872	213.443	0.792	1	102	156	872	954	131.712	914.752	131.712	914.752	41.576	22.692	-70.771	1.832	3053	0.941	83.361	100.366	130.725	911.63	82.798	49.702	113.629	85.214	1.022	128	922	21	34.258	2.029
361	895	110.093	0.928	1	262	302	894	926	281.757	909.85	281.757	909.85	19.754	14.507	23.074	1.362	917	0.976	41.485	15.376	281.088	909.853	40.817	29.498	30.964	42.414	1.022	280	909	14	23.857	1.515
362	1448	150.142	0.807	1	26	84	837	874	52.057	858.258	52.057	858.258	29.374	16.539	16.305	1.776	1521	0.952	58.856	9.782	53.254	861.565	57.585	36.135	30.256	60.214	1.023	43	855	16	21.158	1.882
363	53	26.68	0.936	1	393	401	479	488	396.613	483.991	396.613	483.991	4.414	3.917	-84.805	1.127	55	0.964	9.487	71.565	397	483.5	9	8	90	9.814	1.035	396	484	4	5	1.227
364	1873	170.023	0.814	1	587	639	724	781	609.447	752.424	609.447	752.424	28.833	21.878	57.898	1.318	2019	0.928	61.033	34.992	608.373	753.105	58.414	42.609	56.889	61.014	1	606	747	19	22.288	1.606
365	132	44.991	0.819	1	957	974	565	576	965.576	570.379	965.576	570.379	8.921	4.808	24.406	1.855	139	0.95	18.788	25.201	965.5	570.5	17	11	0	18.814	1.001	965	570	5	5.923	1.881
366	522	94.099	0.741	1	840	875	987	1009	857.305	998.349	857.305	998.349	16.76	10.39	-8.489	1.613	577	0.905	37.336	159.624	857.878	998.794	35.837	21.232	175.914	37.814	1.013	858	999	10	10.125	1.891
367	375	96.456	0.507	1	375	401	57	83	388.969	70.716	388.969	70.716	15.415	9.974	-49.071	1.546	516	0.727	30.232	145.784	388.444	71.042	26.751	24.822	98.531	34.614	1.145	394	67	7	6.529	2.472
368	79	31.813	0.981	1	707	716	32	43	711.184	37.487	711.184	37.487	5.601	4.565	-89.637	1.227	80	0.988	11.705	70.017	711.5	37.5	11	9	90	12.014	1.026	710	36	4	5.5	1.502
369	49	26.125	0.902	1	301	310	455	462	305.276	458.418	305.276	458.418	4.767	3.356	-22.059	1.421	51	0.961	10	143.13	305.5	458.5	9	7	0	10.014	1.001	306	457	3	4.5	1.669
370	238	56.368	0.941	1	350	370	121	136	359.798	128.517	359.798	128.517	10.476	7.273	-18.95	1.441	245	0.971	21.954	149.931	360	128.5	20	15	0	22.014	1.003	361	127	7	10.5	1.572
371	170	52.48	0.776	1	700	716	610	629	707.853	619.718	707.853	619.718	11.559	4.738	49.569	2.439	175	0.971	23.601	53.616	707.75	619.75	23.335	9.899	45	23.614	1.001	705	617	5	6.714	2.361
372	2518	183.986	0.935	1	563	627	44	99	596.032	72.117	596.032	72.117	34.331	23.399	-31.702	1.467	2562	0.983	68.964	150.461	596.668	72.41	68.652	46.825	143.746	68.214	0.989	603	66	22	41.947	1.55
373	1116	121.565	0.949	1	238	273	590	632	255.478	611.914	255.478	611.914	21.924	16.335	62.68	1.342	1139	0.98	46.098	65.659	254.9	612.8	46.063	33.988	63.435	46.014	0.998	253	609	16	28.385	1.438
374	2454	186.017	0.891	1	873	929	575	642	900.877	607.036	900.877	607.036	33.842	23.58	-65.821	1.435	2557	0.96	69.376	105.038	901.017	607.793	67.147	48.392	121.329	70.814	1.021	905	598	21	35.789	1.686
375	103	37.176	0.937	1	552	565	331	342	558.461	336.704	558.461	336.704	6.611	5.033	-35.687	1.314	107	0.963	13.928	158.962	558.5	336.5	13	11	0	14.214	1.021	558	336	5	8.333	1.421
376	204	55.908	0.82	1	497	519	0	11	508.059	4.936	508.059	4.936	11.324	5.982	0.526	1.893	207	0.986	22.561	167.196	508	5.5	22	11	0	23.214	1.029	507	0	10	9	1.161
377	397	86.285	0.67	1	891	918	513	539	902.301	523.409	902.301	523.409	14.712	10.138	-34.202	1.451	499	0.796	27.893	165.466	902.66	523.62	27.795	23.041	140.906	28.414	1.019	901	520	7	8.647	2.03
378	83	35.05	0.849	1	453	465	467	477	459.62	471.958	459.62	471.958	5.528	5.05	39.446	1.095	92	0.902	13.038	32.471	459	472	12	10	0	13.014	0.998	459	471	4	3.667	1.627
379	528	92.338	0.778	1	647	673	44	76	659.973	59.047	659.973	59.047	16.741	10.408	54.939	1.608	571	0.925	37.736	57.995	661.5	60.5	36.77	21.213	45	37.614	0.997	657	56	10	10.704	1.881
380	95	35.836	0.93	1	43	54	227	239	48.763	232.774	48.763	232.774	6.226	4.986	-52.232	1.249	101	0.941	13.601	143.973	48.9	232.7	12.969	10.286	116.565	13.614	1.001	48	231	4	5.571	1.702
381	260	71.901	0.632	1	983	1009	830	851	993.831	838.985	993.831	838.985	15.026	6.243	-38.285	2.407	301	0.864	30	143.13	993.767	838.074	29.969	13.895	140.528	30.014	1	996	835	5	7	3.001
382	189	51.465	0.897	1	877	892	138	156	884.442	146.574	884.442	146.574	8.625	7.1	-70.009	1.215	202	0.936	18.385	112.38	883.95	146.65	18.341	14.863	108.435	18.614	1.012	885	144	6	10.143	1.551
383	128	41.984	0.913	1	430	444	119	133	437.312	126.336	437.312	126.336	8.132	5.112	-45.628	1.591	132	0.97	16.643	147.265	437	126.5	16.263	10.607	135	16.614	0.998	438	124	5	7	1.661
384	418	92.108	0.619	2	336	363	379	413	346.328	391.78	346.328	391.78	14.091	11.165	-54.525	1.262	557	0.75	34.132	84.958	344.676	393.794	30.045	25.489	130.601	Infinity	Infinity	345	389	9	7.55	Infinity
385	72	30.703	0.96	1	152	164	705	713	157.917	709.083	157.917	709.083	5.726	4.088	-10	1.401	73	0.986	12.369	165.964	158	709	12	8	0	12.614	1.02	157	708	4	5.5	1.577
386	248	78.145	0.51	1	341	372	374	391	358.871	382.097	358.871	382.097	16.572	5.472	20.998	3.029	313	0.792	31.623	18.435	356.115	382.577	31.574	13.156	15.255	32.614	1.031	361	383	5	5.6	3.261
387	1515	143.668	0.922	1	111	160	567	609	134.231	589.643	134.231	589.643	24.638	19.805	22.981	1.244	1556	0.974	50.249	47.42	135.219	591.175	49.154	40	22.62	50.614	1.007	130	589	19	27.286	1.332
388	2150	174.371	0.889	1	29	91	526	575	58.48	548.353	58.48	548.353	33.171	21.065	-26.511	1.575	2196	0.979	67.231	149.621	60.6	546.2	67.082	43.827	153.435	67.014	0.997	54	549	21	31.889	1.596
389	2184	171.364	0.935	1	384	435	650	709	409.946	679.701	409.946	679.701	30.941	22.737	-61.341	1.361	2241	0.975	61.327	114.057	409.483	678.035	61.306	45.93	115.56	61.414	1.001	406	681	21	36.826	1.462
390	76	31.258	0.977	1	828	838	633	643	833.711	638.118	833.711	638.118	5.403	4.569	-57.213	1.182	79	0.962	11.662	120.964	834	638	11.314	9.899	135	11.614	0.996	833	637	4	7	1.452
391	657	95.21	0.911	1	1	33	284	309	16.348	296.725	16.348	296.725	16.971	12.504	6.061	1.357	681	0.965	34.54	22.109	17	296.5	32	25	0	33.814	0.979	11	296	11	19.6	1.537
392	144	44.436	0.916	1	389	406	317	329	397.812	323.16	397.812	323.16	8.639	5.386	-19.222	1.604	147	0.98	18.028	160.56	397.6	323.2	17.889	11.628	153.435	18.414	1.021	399	321	5	8	1.841
393	55	27.236	0.932	1	1012	1020	226	235	1016.14	230.518	1016.14	230.518	4.291	4.193	35.377	1.023	59	0.932	9.899	45	1016	230.5	9	8	90	9.414	0.951	1016	230	4	5	1.177
394	545	89.292	0.859	1	998	1024	284	313	1013.26	299.779	1013.26	299.779	15.087	12.15	-59.825	1.242	567	0.961	32.558	132.51	1011	298.5	29	26	90	32.414	0.996	1015	298	12	13.963	1.351
395	315	65.753	0.916	1	59	84	797	814	71.535	805.513	71.535	805.513	12.089	8.357	-3.135	1.447	326	0.966	25.318	9.09	71.5	805.5	25	17	0	26.014	1.027	69	805	8	12.273	1.626
396	62	28.021	0.992	1	393	402	493	502	397.306	497.145	397.306	497.145	4.723	4.238	-30.111	1.115	64	0.969	10.296	150.945	397.5	497.5	9	9	0	10.014	0.973	397	496	4	7	1.252
397	416	97.241	0.553	1	908	947	771	795	929.942	785.68	929.942	785.68	21.613	7.319	-23.985	2.953	534	0.779	41.11	161.565	929.109	785.933	40.831	16.949	154.885	41.814	1.017	932	786	6	7.889	3.485
398	1193	143.113	0.732	1	619	665	757	802	645.191	783.275	645.191	783.275	27.814	14.797	-46.111	1.88	1268	0.941	57.489	139.939	648	783.5	57.276	31.82	135	57.414	0.999	644	786	14	18.209	2.051
399	71	32.043	0.869	1	449	459	562	572	453.993	567.232	453.993	567.232	4.853	4.815	12.554	1.008	77	0.922	10.817	146.31	454.4	567.2	10.733	9.839	26.565	11.014	1.018	454	566	4	4.4	1.377
400	99	37.732	0.874	1	826	835	524	539	830.712	531.793	830.712	531.793	7.51	4.272	85.008	1.758	103	0.961	15.297	78.69	830.5	531.5	15	9	90	15.614	1.021	830	529	4	6.2	1.952
401	169	56.923	0.655	1	458	484	0	9	471.459	3.731	471.459	3.731	12.596	4.451	-0.775	2.83	177	0.955	26.077	175.601	471	4.5	26	9	0	26.614	1.021	469	0	8	6.304	1.663
402	353	70.005	0.905	1	345	367	996	1020	356.591	1007.71	356.591	1007.71	13.367	8.521	48.767	1.569	366	0.964	27.459	56.889	356.75	1008.25	26.87	17.678	45	27.414	0.998	354	1005	8	12.5	1.713
403	63	31.028	0.822	1	0	6	395	408	2.611	401.675	2.611	401.675	6.659	3.162	89.812	2.106	64	0.984	13.342	102.995	3	401.5	13	6	90	13.814	1.035	0	400	5	4.778	1.381
404	366	76.019	0.796	1	608	639	627	643	623.577	634.779	623.577	634.779	15.301	7.767	-3.035	1.97	384	0.953	31.257	172.648	623.5	635	31	16	0	32.014	1.024	626	634	8	11.476	2.001
405	96	38.517	0.813	1	5	17	710	723	10.365	715.844	10.365	715.844	7.408	4.444	-54.284	1.667	105	0.914	15.264	121.608	10.088	715.353	15.263	9.432	120.964	15.014	0.984	10	714	4	4.6	1.877
406	153	47.768	0.843	1	875	893	112	123	883.801	117.5	883.801	117.5	9.115	5.498	2.754	1.658	164	0.933	18.682	15.524	884	117.5	18	11	0	19.214	1.029	881	116	5	8.556	1.921
407	81	35.836	0.793	1	999	1014	864	872	1006.09	868.253	1006.09	868.253	7.206	3.723	8.59	1.936	86	0.942	15.297	11.31	1006.5	868	15	8	0	15.814	1.034	1006	868	4	4	1.977
408	332	64.412	1.006	1	485	505	928	949	494.533	938.518	494.533	938.518	10.878	9.784	72.095	1.112	338	0.982	22.825	61.189	495	938.5	21	20	90	22.814	1	494	937	9	16	1.267
409	64	30.147	0.885	1	433	441	567	579	437.016	573	437.016	573	5.844	3.554	-67.795	1.644	68	0.941	12.369	104.036	437.05	572.85	12.333	7.589	108.435	12.814	1.036	437	571	3	4.6	2.136
410	35	21.317	0.968	1	865	871	329	336	867.957	332.414	867.957	332.414	3.528	3.249	74.06	1.086	36	0.972	7.81	50.194	868	332.5	7	6	90	7.814	1.001	867	332	3	3.667	1.302
411	61	28.577	0.939	1	226	234	516	526	230.074	521.156	230.074	521.156	5.16	3.84	72.076	1.344	64	0.953	10.817	56.31	230	521	10	8	90	10.814	1	229	519	3	4.5	1.802
412	223	56.828	0.868	1	475	491	457	478	483.101	467.406	483.101	467.406	10.105	7.171	79.519	1.409	238	0.937	21.587	76.608	482.85	468.05	21.503	14.863	71.565	22.214	1.029	482	466	7	9.286	1.587
413	1252	130.07	0.93	1	258	302	467	508	281.294	488.715	281.294	488.715	23.796	17.08	-39.093	1.393	1280	0.978	47.634	129.036	282.449	489.711	47.608	34.107	139.086	47.214	0.991	284	487	16	26.083	1.475
414	100	39.073	0.823	1	18	33	412	422	26.01	417.5	26.01	417.5	7.391	4.543	-25.918	1.627	104	0.962	15.811	161.565	25.5	417	15	10	0	16.214	1.025	27	416	5	5.857	1.621
415	256	58.494	0.94	1	864	886	695	710	875.582	702.691	875.582	702.691	11.271	7.29	-14.926	1.546	261	0.981	23.409	160.017	875	702.5	22	15	0	23.814	1.017	877	701	7	11.2	1.701
416	86	34.82	0.891	1	285	294	456	467	289.512	462.035	289.512	462.035	6.004	4.772	-84.641	1.258	89	0.966	13.038	122.471	289.5	461.5	11	9	90	13.014	0.998	289	460	4	6	1.627
417	179	49.339	0.924	1	861	879	925	938	870.634	931.874	870.634	931.874	8.963	6.46	7.208	1.387	187	0.957	18.439	12.529	870	931.5	18	13	0	19.014	1.031	869	931	6	9.5	1.585
418	225	61.175	0.756	1	422	447	952	966	432.576	958.322	432.576	958.322	12.075	6.192	-16.727	1.95	241	0.934	25.962	164.358	433.5	957.5	25.491	13.864	153.435	26.614	1.025	430	958	6	6.368	2.218
419	206	53.916	0.891	1	964	984	1010	1024	974.529	1017.82	974.529	1017.82	9.848	6.847	-18.184	1.438	213	0.967	20.616	157.166	974	1017	20	14	0	20.214	0.981	975	1017	7	10.8	1.444
420	382	75.924	0.833	1	120	142	92	120	131.487	105.798	131.487	105.798	15.621	7.855	54.414	1.989	391	0.977	31.623	55.305	131.671	105.463	31.547	16.398	51.34	31.614	1	128	101	7	11.941	2.258
421	151	46.887	0.863	1	931	947	326	340	938.401	332.513	938.401	332.513	8.815	5.575	-39.868	1.581	158	0.956	18.601	143.746	938.25	332.25	18.385	12.021	135	18.414	0.99	939	330	5	7.222	1.841
422	38	22.888	0.912	1	762	769	925	932	765.211	928.368	765.211	928.368	3.656	3.426	38.525	1.067	40	0.95	8.062	60.255	765.5	928.5	7	7	0	8.014	0.994	764	928	3	4	1.336
423	202	62.286	0.654	1	186	212	98	111	199.545	105.094	199.545	105.094	13.398	5.024	-19.653	2.667	219	0.922	27.203	162.897	199.2	105.4	26.833	11.628	153.435	27.814	1.022	203	102	5	6.895	2.781
424	327	69.775	0.844	1	640	657	485	511	648.925	498.173	648.925	498.173	13.189	8.065	79.945	1.635	341	0.959	27.514	70.907	648.5	498	26	17	90	28.014	1.018	648	498	8	11.118	1.751
425	333	74.678	0.75	1	544	575	752	766	560.038	759.194	560.038	759.194	15.714	6.919	-6.037	2.271	348	0.957	31.401	170.838	559.381	758.83	31.277	13.964	175.914	32.214	1.026	560	757	6	9.87	2.685
426	64	29.917	0.899	1	831	841	342	351	836.641	346.719	836.641	346.719	4.945	4.258	23.555	1.161	69	0.928	10.817	33.69	836	346.5	10	9	0	11.014	1.018	836	346	4	4.429	1.377
427	85	34.495	0.898	1	107	115	617	631	111.253	623.818	111.253	623.818	7.02	3.913	-84.947	1.794	88	0.966	14.318	102.095	111	624	14	8	90	14.814	1.035	111	621	4	5.333	1.852
Mean	766.262	95.9048	0.895131	1.00468	503.796	534.192	486.867	517.162	518.98	502.054	518.98	502.054	17.3213	12.4289	6.45219	1.44966	793.438	0.959871	35.6979	85.9272	519.017	502.101	34.8247	25.4965	68.1775	35.9145	1.0066	518.063	500.309	11.9508	19.0184	1.56678

## Sheet: Tab2
Label	Area	Perimeter	Circularity	EulerNumber	Box.X.Min	Box.X.Max	Box.Y.Min	Box.Y.Max	Centroid.X	Centroid.Y	Ellipse.Center.X	Ellipse.Center.Y	Ellipse.Radius1	Ellipse.Radius2	Ellipse.Orientation	Ellipse.Elong	ConvexArea	Convexity	MaxFeretDiam	MaxFeretDiamAngle	OBox.Center.X	OBox.Center.Y	OBox.Length	OBox.Width	OBox.Orientation	GeodesicDiameter	Tortuosity	InscrDisc.Center.X	InscrDisc.Center.Y	InscrDisc.Radius	AverageThickness	GeodesicElongation
1	1493	137.424	0.993	1	683	728	864	907	705.063	885.245	705.063	885.245	23.277	20.457	-34.882	1.138	1515	0.985	47.539	157.751	704.75	884.75	46.669	41.719	135	46.814	0.985	705	884	20	36.714	1.17
2	1345	131.276	0.981	1	674	718	499	538	695.855	519.051	695.855	519.051	22.564	19.026	25.122	1.186	1372	0.98	46.648	30.964	696	518.5	44	39	0	46.814	1.004	694	518	19	34.25	1.232
3	662	91.093	1.003	1	8	37	379	408	21.841	393.73	21.841	393.73	15.003	14.107	55.813	1.064	674	0.982	31.064	56.821	21.5	394	30.406	28.991	45	31.014	0.998	21	392	13	24.333	1.193
4	1600	144.358	0.965	1	398	444	438	486	419.618	461.906	419.618	461.906	23.391	21.908	-79.2	1.068	1634	0.979	48.508	104.323	419.7	462.6	47.852	44.721	116.565	49.614	1.023	419	461	21	38.6	1.181
5	672	93.774	0.96	1	517	545	762	794	531.186	777.71	531.186	777.71	15.583	13.776	82.828	1.131	693	0.97	32.062	86.424	531	778	32	28	90	32.614	1.017	530	775	13	24.333	1.254
6	543	83.278	0.984	1	259	286	432	458	272.391	445.071	272.391	445.071	14.216	12.195	-30.932	1.166	556	0.977	29.411	144.689	272.6	444.7	29.069	25.044	153.435	29.014	0.987	272	444	12	22	1.209
7	733	97.336	0.972	1	904	939	91	117	921.335	104.406	921.335	104.406	17.355	13.556	1.147	1.28	747	0.981	35.693	11.31	921.5	104	35	26	0	36.614	1.026	919	103	13	21.75	1.408
8	1438	136.409	0.971	1	26	67	629	674	46.951	650.795	46.951	650.795	22.475	20.466	-83.188	1.098	1468	0.98	45.651	118.811	46.5	651.5	45	41	90	46.214	1.012	45	648	19	37	1.216
9	637	91.878	0.948	1	222	249	469	501	235.203	485.007	235.203	485.007	16.584	12.331	-61.037	1.345	650	0.98	33.838	124.16	234.9	486.2	33.541	25.044	116.565	34.214	1.011	236	482	12	19.333	1.426
10	478	78.145	0.984	1	207	233	22	46	220.291	34.251	220.291	34.251	12.82	11.914	-3.558	1.076	490	0.976	26.571	19.799	220	34	26	24	0	27.214	1.024	219	33	11	19	1.237
11	1195	124.802	0.964	1	982	1019	915	957	1000.09	936.277	1000.09	936.277	21.035	18.158	81.879	1.158	1217	0.982	43.174	103.392	1000.41	936.376	41.57	36.206	73.301	44.214	1.024	999	934	17	31.6	1.3
12	699	95.67	0.96	1	922	951	342	374	936.529	358.157	936.529	358.157	16.128	13.865	-71.813	1.163	718	0.974	33.287	122.735	937.008	357.938	32.621	28.528	97.125	33.614	1.01	936	356	13	24	1.293
13	1197	124.017	0.978	1	94	131	173	214	112.707	193.051	112.707	193.051	21.581	17.69	-60.116	1.22	1221	0.98	44.407	125.838	112.55	192.85	43.639	36.366	108.435	44.014	0.991	113	191	17	31.857	1.295
14	529	81.152	1.009	1	923	949	374	399	935.572	386.954	935.572	386.954	13.148	12.875	-3.493	1.021	536	0.987	27.785	30.256	936	386.5	26	25	0	27.614	0.994	935	386	12	22.333	1.151
15	607	87.53	0.996	1	691	719	953	982	704.792	967.236	704.792	967.236	14.899	12.996	47.672	1.146	617	0.984	30.529	58.392	704.75	967.25	29.698	26.163	45	30.414	0.996	703	965	12	23	1.267
16	437	80.597	0.845	1	251	269	240	272	259.928	255.168	259.928	255.168	15.744	8.958	-85.751	1.758	453	0.965	32.016	88.21	260	256	32	18	90	32.414	1.012	259	252	9	14.333	1.801
17	418	77.13	0.883	1	413	442	310	328	426.955	319.679	426.955	319.679	14.936	9.17	10.719	1.629	430	0.972	30.463	23.199	427.5	319	29	18	0	31.014	1.018	424	318	9	12.412	1.723
18	1023	130.03	0.76	1	515	570	66	91	542.185	77.324	542.185	77.324	27.693	11.858	-6.551	2.335	1054	0.971	56.294	167.692	542.5	78.5	55	25	0	57.614	1.023	541	77	12	17.465	2.401
19	883	110.839	0.903	1	527	556	300	340	541.663	320.156	541.663	320.156	20.265	14.072	-85.214	1.44	921	0.959	40.05	87.138	542.278	320.036	39.923	27.98	97.431	40.614	1.014	542	315	13	21.462	1.562
20	1236	128.92	0.935	1	256	296	87	127	275.403	106.51	275.403	106.51	22.633	17.602	-44.67	1.286	1270	0.973	48.166	131.634	274.6	106.3	45.221	36.999	161.565	48.014	0.997	276	104	17	27	1.412
21	451	76.019	0.981	1	238	265	413	434	252.07	423.682	252.07	423.682	13.671	10.553	-9.823	1.295	462	0.976	27.893	165.466	251.5	423.5	27	21	0	28.614	1.026	251	423	10	18	1.431
22	718	96.876	0.961	1	388	413	698	732	400.933	715.415	400.933	715.415	17.723	12.999	87.657	1.363	731	0.982	35.44	106.39	400.5	715	34	25	90	36.214	1.022	400	715	13	22	1.393
23	598	88.966	0.949	1	982	1006	180	211	993.739	196.01	993.739	196.01	15.603	12.284	-88.144	1.27	611	0.979	31.78	102.724	994	195.5	31	24	90	32.614	1.026	994	195	12	20.25	1.359
24	2225	168.912	0.98	1	137	189	223	280	163.815	252.467	163.815	252.467	29.448	24.181	60.703	1.218	2257	0.986	60.008	66.425	163.6	253.2	59.927	48.299	63.435	60.014	1	161	249	23	43.6	1.305
25	583	87.856	0.949	1	852	877	742	773	864.922	756.469	864.922	756.469	15.312	12.2	89.635	1.255	600	0.972	31.575	100.954	864.5	757.5	31	25	90	32.414	1.027	864	754	12	17.727	1.351
26	567	86.515	0.952	1	461	486	430	460	472.726	445.833	472.726	445.833	15.316	11.887	68.785	1.288	579	0.979	31.385	59.349	472.052	445.379	31.197	24.326	68.199	31.614	1.007	471	443	11	19.545	1.437
27	554	85.404	0.954	1	681	706	711	741	692.892	726.19	692.892	726.19	15.179	11.703	-67.274	1.297	569	0.974	31.385	120.651	693	726.5	31.305	24.597	116.565	31.214	0.995	693	725	12	17.8	1.301
28	531	84.064	0.944	1	952	979	856	883	964.96	869.662	964.96	869.662	15.202	11.195	43.584	1.358	545	0.974	31.241	50.194	964.75	870.25	31.113	23.335	45	31.214	0.999	963	868	11	18	1.419
29	2620	188.199	0.93	1	613	683	837	885	647.3	862.24	647.3	862.24	35.584	23.621	3.772	1.506	2662	0.984	71.805	167.125	648.416	861.712	69.944	47.405	10.305	71.614	0.997	639	860	23	40.933	1.557
30	478	79.811	0.943	1	56	83	355	377	69.609	365.632	69.609	365.632	13.686	11.199	0.257	1.222	495	0.966	27.893	14.534	69.5	366	27	22	0	28.614	1.026	70	365	11	15.8	1.301
31	887	107.928	0.957	1	556	586	719	755	571.782	736.548	571.782	736.548	19.057	14.935	-82.926	1.276	909	0.976	38.626	111.251	571	737	36	30	90	39.014	1.01	572	732	14	26.143	1.393
32	566	85.73	0.968	1	26	56	833	857	41.595	845.074	41.595	845.074	14.796	12.249	-4.797	1.208	583	0.971	30.364	17.241	41	845	30	24	0	31.014	1.021	43	844	12	20	1.292
33	626	92.203	0.925	1	774	799	868	901	787.072	885.026	787.072	885.026	16.27	12.382	-87.205	1.314	648	0.966	33.734	78.024	786.93	884.49	32.668	24.607	98.13	34.614	1.026	786	887	12	19.4	1.442
34	522	82.493	0.964	1	793	818	805	832	805.542	818.443	805.542	818.443	14.653	11.391	62.485	1.286	536	0.974	30.232	55.784	805.3	818.6	29.963	23.255	63.435	30.214	0.999	804	816	11	19.571	1.373
35	513	83.278	0.93	1	585	614	68	92	599.88	79.607	599.88	79.607	14.978	10.952	21.238	1.368	529	0.97	30.232	34.216	599.9	79.3	29.725	22.136	18.435	30.214	0.999	596	78	10	18.333	1.511
36	475	79.486	0.945	1	908	936	570	593	921.923	581.199	921.923	581.199	13.834	11.022	-11.138	1.255	490	0.969	28.284	171.87	922.3	580.6	27.727	22.808	153.435	29.014	1.026	920	581	11	19	1.319
37	807	115.417	0.761	1	27	52	119	166	39.977	143.349	39.977	143.349	24.421	10.594	-72.677	2.305	839	0.962	49.041	106.587	39.747	142.888	48.918	22.452	102.529	50.014	1.02	38	148	11	15.706	2.273
38	363	70.561	0.916	1	304	327	407	430	314.748	417.58	314.748	417.58	13.651	8.66	-44.498	1.576	371	0.978	27.803	142.306	314	417.5	27.577	17.678	135	27.614	0.993	316	414	8	13.364	1.726
39	743	103.485	0.872	1	80	106	211	249	93.847	228.734	93.847	228.734	19.075	12.63	82.249	1.51	770	0.965	38.328	82.504	93	230	38	26	90	39.214	1.023	92	223	12	18.444	1.634
40	544	83.278	0.986	1	877	903	775	802	890.226	788.688	890.226	788.688	13.897	12.538	-56.07	1.108	558	0.975	28.844	146.31	890.5	788.5	28.04	25.44	111.801	28.814	0.999	890	788	12	21.4	1.201
41	671	109.078	0.709	1	825	853	665	708	838.223	687.445	838.223	687.445	23.541	9.196	60.635	2.56	701	0.957	48.374	60.255	837.4	687.3	48.299	20.125	63.435	48.014	0.993	835	683	9	13.121	2.667
42	529	82.953	0.966	1	966	995	991	1016	980.612	1003.33	980.612	1003.33	14.95	11.298	-24.568	1.323	540	0.98	30.871	155.095	980.8	1003.1	30.858	23.255	153.435	31.214	1.011	981	1002	11	20.2	1.419
43	586	87.626	0.959	1	93	120	904	932	106.829	917.882	106.829	917.882	14.172	13.289	58.165	1.066	608	0.964	29.833	39.56	106.405	918.432	28.605	26.961	80.538	29.814	0.999	106	917	13	22.6	1.147
44	538	83.278	0.975	1	268	295	357	383	281.409	369.974	281.409	369.974	13.744	12.508	30.741	1.099	554	0.971	28.844	33.69	281.5	370	27	26	0	29.014	1.006	281	369	12	22	1.209
45	599	89.197	0.946	1	3	33	962	988	17.906	975.388	17.906	975.388	15.038	12.747	-19.838	1.18	613	0.977	31.623	145.305	18	975	30	26	0	31.614	1	16	974	12	21	1.317
46	860	115.322	0.813	1	758	797	367	402	776.765	386.047	776.765	386.047	23.399	11.927	42.283	1.962	881	0.976	49.041	39.207	775.75	385.75	48.79	25.456	45	48.814	0.995	776	386	12	17.222	2.034
47	527	82.167	0.981	1	843	870	477	503	856.253	489.88	856.253	489.88	13.93	12.115	-40.699	1.15	538	0.98	28.844	146.31	855.75	489.75	28.284	24.749	135	28.414	0.985	856	489	12	20.5	1.184
48	942	110.054	0.977	1	898	933	539	572	915.466	555.735	915.466	555.735	18.774	16.106	-32.969	1.166	962	0.979	39.205	142.253	914.986	554.919	36.825	32.715	170.538	39.214	1	916	554	16	25.667	1.225
49	482	87.53	0.791	1	289	314	118	150	301.05	133.905	301.05	133.905	18.528	8.354	54.754	2.218	497	0.97	38.275	56.725	300.923	134.385	38.274	18.305	56.31	38.214	0.998	297	129	8	12	2.388
50	604	90.537	0.926	1	160	191	707	734	175.296	721.066	175.296	721.066	16.743	11.572	33.636	1.447	623	0.97	34.205	37.875	176.1	721.3	33.541	23.702	26.565	34.214	1	171	718	11	19.364	1.555
51	1775	150.047	0.991	1	430	478	137	186	452.569	160.818	452.569	160.818	25.506	22.276	-49.265	1.145	1796	0.988	52.154	147.529	451.75	160.75	50.912	44.548	135	52.014	0.997	453	158	21	39.5	1.238
52	638	92.989	0.927	1	399	434	286	310	416.688	297.486	416.688	297.486	17.225	11.826	6.545	1.456	657	0.971	35.128	4.899	416.5	298	35	24	0	35.614	1.014	415	297	12	18.857	1.484
53	1569	141.772	0.981	1	882	922	912	962	901.661	936.576	901.661	936.576	24.796	20.188	-80.171	1.228	1594	0.984	50.636	99.09	902	937	50	40	90	51.814	1.023	902	933	20	36.4	1.295
54	529	83.833	0.946	1	978	1008	757	780	992.687	767.589	992.687	767.589	15.484	10.999	-16.601	1.408	539	0.981	31.385	157.521	993.3	766.6	31.305	22.808	153.435	32.014	1.02	989	768	11	17.143	1.455
55	582	87.07	0.965	1	213	239	932	961	225.529	946.285	225.529	946.285	15.962	11.643	-57.471	1.371	593	0.981	33.015	125.134	225.414	946.466	32.497	24.14	111.801	33.014	1	226	943	11	19.75	1.501
56	901	108.523	0.961	1	84	122	500	533	104.067	515.796	104.067	515.796	19.284	14.956	26.994	1.289	920	0.979	39.294	14.744	104.279	515.368	38.587	30.184	30.964	40.214	1.023	100	513	14	26.111	1.436
57	113	39.858	0.894	1	101	114	146	159	107.801	152.305	107.801	152.305	6.289	5.808	-22.587	1.083	122	0.926	13.601	162.897	107.654	152.269	13.035	12.481	123.69	14.014	1.03	107	151	5	7.4	1.401
58	682	93.544	0.979	1	471	504	745	771	487.164	758.045	487.164	758.045	16.615	13.108	-5.439	1.268	693	0.984	33.734	11.976	487.5	758	33	26	0	34.614	1.026	489	757	13	22.333	1.331
59	573	85.96	0.974	1	865	894	445	471	879.725	457.053	879.725	457.053	15.508	11.829	29.141	1.311	583	0.983	32.249	29.745	879.75	456.25	31.113	24.749	45	32.014	0.993	880	457	12	19.5	1.334
60	563	85.96	0.957	1	636	665	655	681	650.962	667.216	650.962	667.216	15.289	11.854	31.871	1.29	580	0.971	31.401	37.235	650.1	666.8	31.305	24.597	26.565	31.414	1	649	666	11	18.091	1.428
61	452	76.804	0.963	1	905	929	503	528	917.358	516.732	917.358	516.732	12.645	11.533	-66.281	1.096	464	0.974	26.926	121.329	917	515.5	25	24	90	27.014	1.003	917	517	11	15.8	1.228
62	166	46.657	0.958	1	8	23	422	436	15.922	428.47	15.922	428.47	7.561	7.115	16.535	1.063	171	0.971	16.401	37.569	15.5	429	15	14	0	16.414	1.001	15	427	6	10.333	1.368
63	429	76.019	0.933	1	250	273	490	514	261.619	502.451	261.619	502.451	12.48	11.07	48.282	1.127	447	0.96	26.627	55.713	261.782	502.229	24.405	22.886	12.529	26.614	1	261	501	10	15	1.331
64	651	93.544	0.935	1	823	848	188	221	835.469	204.383	835.469	204.383	16.988	12.245	73.209	1.387	668	0.975	34.886	62.7	835.5	204.5	33	25	90	35.214	1.009	835	203	12	20.667	1.467
65	561	85.174	0.972	1	524	551	412	439	537.218	426.475	537.218	426.475	13.682	13.144	51.773	1.041	573	0.979	29.069	26.565	536.676	426.206	27.892	26.436	75.964	29.014	0.998	536	425	12	22.333	1.209
66	1144	133.307	0.809	1	606	652	971	1012	630.731	990.715	630.731	990.715	26.627	14.097	38.798	1.889	1206	0.949	52.154	32.471	632.074	990.267	51.765	29.742	39.472	51.014	0.978	634	991	13	22	1.962
67	84	32.599	0.993	1	444	454	935	946	448.762	940.583	448.762	940.583	5.421	4.993	-73.27	1.086	85	0.988	11.402	74.745	449	940.5	11	10	90	11.814	1.036	448	940	5	7	1.181
68	586	86.84	0.976	1	521	551	883	907	535.706	894.983	535.706	894.983	15.597	11.998	-13.189	1.3	599	0.978	31.765	151.821	536	895	30	24	0	32.014	1.008	537	893	11	20.75	1.455
69	671	95.115	0.932	1	684	718	796	823	701.308	808.649	701.308	808.649	17.574	12.278	22.46	1.431	690	0.972	35.341	25.115	700.5	809	34.925	24.981	14.036	35.814	1.013	702	809	12	19.6	1.492
70	639	91.648	0.956	1	218	248	766	794	233.005	780.401	233.005	780.401	16.778	12.166	35.73	1.379	653	0.979	34.409	35.538	233.2	780.6	33.988	25.044	26.565	34.414	1	231	779	12	21	1.434
71	1781	151.387	0.977	1	136	187	643	690	160.423	666.492	160.423	666.492	25.858	21.971	29.076	1.177	1809	0.985	53.712	28.951	160	666.5	51.619	44.548	45	54.014	1.006	157	664	21	37.308	1.286
72	1199	124.572	0.971	1	940	976	923	965	958.057	943.712	958.057	943.712	21.277	17.988	78.956	1.183	1224	0.98	43.174	76.608	958	944	42	36	90	44.214	1.024	957	941	18	32.714	1.228
73	971	112.41	0.966	1	657	693	239	274	674.948	256.167	674.948	256.167	18.363	16.864	44.167	1.089	1000	0.971	38.419	38.66	674.9	256.3	37.315	34.785	18.435	38.414	1	673	254	16	31	1.2
74	1405	136.409	0.949	1	253	300	883	922	275.42	902.538	275.42	902.538	24.099	18.744	-19.843	1.286	1432	0.981	48.703	160.821	275.029	901.58	48.698	37.165	160.017	48.214	0.99	277	900	18	31	1.339
75	1366	134.513	0.949	1	618	665	460	498	641.618	479.117	641.618	479.117	23.402	18.656	4.017	1.254	1397	0.978	47.676	170.34	642.076	478.906	46.532	37.312	12.529	47.814	1.003	638	478	18	32	1.328
76	697	95.67	0.957	1	921	956	698	724	938.438	711.204	938.438	711.204	17.474	12.736	-11.433	1.372	715	0.975	35.511	170.272	938.327	711.135	35.497	25.887	168.69	36.414	1.025	938	710	12	22	1.517
77	699	97.336	0.927	1	709	741	982	1011	725.477	996.795	725.477	996.795	17.834	12.581	-34.878	1.418	718	0.974	37.014	141.582	725.069	996.828	35.978	25.736	156.801	37.014	1	727	995	12	20.692	1.542
78	684	93.774	0.977	1	301	331	348	378	316.405	363.513	316.405	363.513	15.808	13.826	46.81	1.143	701	0.976	32.45	33.69	316.346	363.769	32.173	28.567	56.31	32.614	1.005	314	362	13	24.6	1.254
79	260	57.153	1	1	946	964	886	904	954.704	894.804	954.704	894.804	9.766	8.537	35.263	1.144	265	0.981	20.809	35.218	954.5	895	20.506	17.678	45	20.814	1	953	893	8	13.8	1.301
80	614	89.752	0.958	1	506	533	690	720	519.915	704.972	519.915	704.972	14.958	13.16	60.386	1.137	634	0.968	30.806	54.246	519.585	705.547	29.945	26.648	74.055	30.814	1	518	703	12	21.571	1.284
81	358	68.665	0.954	1	340	365	361	381	352.475	371.176	352.475	371.176	12.191	9.401	-13	1.297	368	0.973	25.495	168.69	352.5	371	25	20	0	26.214	1.028	353	370	9	16.2	1.456
82	444	77.915	0.919	1	335	360	151	175	347.047	162.784	347.047	162.784	14.488	9.865	-41.063	1.469	456	0.974	30.48	138.991	347.25	161.75	30.406	21.213	135	30.414	0.998	345	163	10	14.5	1.521
83	429	77.36	0.901	1	104	126	221	246	114.46	233.472	114.46	233.472	12.972	10.742	-89.935	1.208	448	0.958	26.077	57.529	115.23	233.549	25.277	21.685	93.814	26.014	0.998	115	233	10	15.286	1.301
84	1332	139.646	0.858	1	96	138	856	901	117.782	875.54	117.782	875.54	23.64	19.155	61.088	1.234	1394	0.956	49.092	56.634	119.732	874.01	48.923	39.106	61.39	48.814	0.994	119	873	16	23.621	1.525
85	583	88.411	0.937	1	956	985	191	218	970.611	204.078	970.611	204.078	16.369	11.404	44.65	1.435	599	0.973	34.205	37.875	970.5	203.5	33.941	24.042	45	34.214	1	969	202	11	18.8	1.555
86	465	84.389	0.821	1	523	549	705	732	536.805	720.044	536.805	720.044	14.191	11.197	-54.693	1.267	520	0.894	28.46	108.435	536.953	720.466	28.248	24.412	125.538	27.614	0.97	539	719	9	11.143	1.534
87	995	114.631	0.952	1	503	543	962	993	523.829	977.526	523.829	977.526	20.543	15.504	5.02	1.325	1022	0.974	41.231	14.036	523.328	977.069	40.692	30.644	4.764	42.214	1.024	522	976	15	27.167	1.407
88	614	91.878	0.914	1	797	823	875	908	809.718	892.166	809.718	892.166	17.023	11.686	64.864	1.457	630	0.975	35.847	67.011	809	892.5	34.648	24.749	45	36.014	1.005	809	892	12	15.889	1.501
89	1254	137.004	0.84	1	146	193	578	622	170.876	598.195	170.876	598.195	28.21	14.409	44.234	1.958	1286	0.975	56.08	39.936	170.5	597	55.861	28.991	45	56.014	0.999	177	604	14	22.067	2.001
90	1746	150.047	0.975	1	563	616	769	813	590.382	790.038	590.382	790.038	25.834	21.606	5.976	1.196	1777	0.983	53.151	4.316	589.5	791	53	44	0	54.014	1.016	589	789	21	38.2	1.286
91	350	68.204	0.945	1	337	361	344	362	349.609	353.109	349.609	353.109	11.981	9.358	3.954	1.28	360	0.972	24.739	14.036	349	353	24	18	0	25.414	1.027	350	352	9	13.75	1.412
92	97	35.28	0.979	1	167	180	537	547	173.562	541.892	173.562	541.892	6.177	5.055	7.716	1.222	98	0.99	13.153	8.746	173.5	542	13	10	0	13.614	1.035	172	541	5	8	1.361
93	1180	125.358	0.944	1	854	899	560	594	875.77	577.247	875.77	577.247	22.962	16.412	-11.017	1.399	1207	0.978	46.325	166.264	875.788	576.942	46.283	33.144	168.69	47.414	1.024	875	576	16	27.737	1.482
94	434	84.619	0.762	1	231	258	496	521	243.286	508.786	243.286	508.786	13.52	10.746	55.728	1.258	496	0.875	28.653	29.249	243.81	509.022	25.977	23.198	64.983	28.814	1.006	241	506	9	9.8	1.601
95	119	40.413	0.916	1	67	80	297	310	74.055	302.853	74.055	302.853	6.959	5.548	49.922	1.254	125	0.952	15	36.87	74.4	302.8	14.311	11.628	63.435	15.014	1.001	73	301	5	7	1.501
96	120	41.199	0.888	1	300	314	1007	1019	307.192	1012.77	307.192	1012.77	7.574	5.106	31.438	1.483	125	0.96	15.811	34.695	307.3	1012.6	15.495	11.068	18.435	15.814	1	305	1011	5	8	1.581
97	1206	128.039	0.924	1	383	427	113	150	405.016	132.89	405.016	132.89	22.442	17.464	-22.924	1.285	1238	0.974	47.927	156.644	404.642	131.124	45.166	36.519	176.186	48.014	1.002	405	131	17	21.8	1.412
98	1322	141.447	0.83	1	263	302	662	714	282.473	687.498	282.473	687.498	27.093	15.858	-63.093	1.708	1377	0.96	54.424	110.433	283.263	689.284	54.321	32.796	113.962	54.214	0.996	286	680	15	24.931	1.807
99	860	107.832	0.929	1	800	837	161	191	817.964	174.692	817.964	174.692	18.904	14.914	-6.771	1.268	891	0.965	37.855	167.8	818.5	176	37	30	0	38.414	1.015	816	176	14	19.857	1.372
100	449	85.864	0.765	1	729	756	830	860	742.251	845.066	742.251	845.066	18.193	7.905	49.265	2.301	463	0.97	36.878	49.399	742.269	845.154	36.61	16.918	56.31	36.814	0.998	742	845	8	12.053	2.301
101	562	93.219	0.813	1	135	167	874	902	151.742	888.815	151.742	888.815	18.149	10.17	-41.901	1.785	596	0.943	38.013	144.638	153.159	889.073	37.95	22.489	141.34	37.614	0.99	151	889	10	12.5	1.881
102	750	99.137	0.959	1	819	851	728	759	834.768	743.941	834.768	743.941	15.831	15.154	-31.095	1.045	769	0.975	33.287	122.735	834.85	743.55	31.623	30.674	161.565	33.214	0.998	834	743	14	26.333	1.186
103	411	80.271	0.802	1	844	867	623	652	855.398	637.108	855.398	637.108	15.245	9.152	-63.271	1.666	449	0.915	30.364	107.241	854.955	636.194	30.323	19.014	110.225	30.414	1.002	853	637	8	11.778	1.901
104	1463	143.668	0.891	1	822	864	907	956	844.257	931.294	844.257	931.294	25.569	18.878	61.985	1.354	1501	0.975	52.202	69.829	842.471	933.382	51.903	38.563	75.964	51.414	0.985	841	928	18	26.938	1.428
105	716	101.129	0.88	1	332	359	378	414	345.017	396.127	345.017	396.127	18.639	12.518	64.778	1.489	739	0.969	39.446	59.534	343.8	396.9	38.896	26.247	71.565	39.214	0.994	343	393	12	18.474	1.634
106	98	35.28	0.989	1	938	950	851	862	944.378	856.265	944.378	856.265	6.056	5.237	-22.742	1.156	101	0.97	13	157.38	944	856.5	12	11	0	13.214	1.016	945	855	5	8	1.321
107	430	76.804	0.916	1	407	429	857	883	417.467	869.612	417.467	869.612	14.111	9.776	-63.715	1.443	443	0.971	29.53	118.301	417.176	869.794	28.619	20.616	104.036	29.214	0.989	417	867	9	15.5	1.623
108	1778	153.609	0.947	1	720	766	367	419	742.062	392.111	742.062	392.111	26.144	21.773	82.208	1.201	1818	0.978	52.887	105.35	742.612	392.63	52.543	43.732	67.62	53.814	1.018	741	390	21	36.368	1.281
109	1093	119.344	0.964	1	881	918	284	324	899.571	303.902	899.571	303.902	21.36	16.335	54.553	1.308	1110	0.985	43.046	59.265	899.4	304.3	42.933	32.647	63.435	43.014	0.999	898	302	16	29.222	1.344
110	1045	122.811	0.871	1	783	823	430	470	802.08	448.666	802.08	448.666	23.226	14.619	-38.043	1.589	1090	0.959	47.011	128.089	801.618	448.029	46.305	29.841	149.036	47.014	1	807	444	14	21.571	1.679
111	1067	122.255	0.897	1	838	884	701	735	860.84	717.991	860.84	717.991	23.227	14.733	-25.345	1.577	1093	0.976	48.104	159.305	861.825	718.096	47.646	30.008	151.39	49.014	1.019	862	717	14	23.4	1.751
112	755	101.129	0.928	1	809	838	852	886	823.815	867.315	823.815	867.315	17.693	13.924	70.848	1.271	775	0.974	35.847	59.859	824.85	867.05	35.418	27.512	71.565	36.014	1.005	824	865	13	21.133	1.385
113	630	91.648	0.943	1	190	219	417	446	205.194	431.851	205.194	431.851	15.397	13.178	-36.395	1.168	650	0.969	32.202	126.158	205.692	432.678	30.548	26.802	159.444	32.214	1	206	431	12	21	1.342
114	872	107.507	0.948	1	527	565	785	816	547.62	800.833	547.62	800.833	18.485	15.292	-0.348	1.209	898	0.971	38.897	17.969	546	800.5	38	31	0	39.814	1.024	549	801	15	22.294	1.327
115	1512	158.646	0.755	1	867	931	604	643	898.745	623.187	898.745	623.187	33.688	14.562	-24.395	2.313	1548	0.977	67.779	158.356	897.085	622.246	67.744	30.104	156.501	68.014	1.003	906	617	14	22.174	2.429
116	469	85.174	0.812	1	315	349	324	344	331.485	334.093	331.485	334.093	17.709	8.524	14.616	2.078	486	0.965	35.44	16.39	331.828	334.431	35.282	17.641	21.801	36.214	1.022	324	331	8	13.381	2.263
117	1699	146.35	0.997	1	497	545	639	684	521.32	660.441	521.32	660.441	24.143	22.501	-14.283	1.073	1727	0.984	49.649	161.2	521	661.5	48	45	0	49.414	0.995	521	660	22	40	1.123
118	228	56.368	0.902	1	344	358	438	459	351.531	448.925	351.531	448.925	10.826	6.787	-85.073	1.595	235	0.97	21.84	105.945	351	448.5	21	14	90	22.414	1.026	351	449	7	9.714	1.601
119	484	79.486	0.963	1	254	282	742	765	267.845	753.502	267.845	753.502	14.051	11.031	20.423	1.274	498	0.972	29.547	23.962	268	753.5	28	23	0	29.814	1.009	267	753	11	16.818	1.355
120	618	93.774	0.883	1	385	422	835	857	403.532	846.147	403.532	846.147	18.454	10.704	8.482	1.724	633	0.976	37.855	12.2	403.5	846	37	22	0	38.814	1.025	400	844	10	16.727	1.941
121	419	78.7	0.85	1	363	388	816	841	375.896	828.612	375.896	828.612	14.257	9.73	-46.924	1.465	436	0.961	30.61	128.367	374.75	830.25	30.406	21.213	135	30.614	1	377	825	9	11.267	1.701
122	132	42.309	0.927	1	584	596	978	993	590.568	985.5	590.568	985.5	7.697	5.564	-62.738	1.383	137	0.964	16.643	122.735	590	985.5	15	12	90	16.614	0.998	591	983	5	7.857	1.661
123	740	99.463	0.94	1	116	151	18	45	133.512	31.385	133.512	31.385	17.408	13.589	-0.788	1.281	765	0.967	35.128	4.899	133.5	31.5	35	27	0	35.614	1.014	135	30	13	25	1.37
124	488	86.055	0.828	1	647	670	976	1006	658.15	990.68	658.15	990.68	16.927	9.369	66.732	1.807	516	0.946	34.67	56.768	657.819	991.05	33.188	19.217	74.476	34.614	0.998	656	985	9	14.053	1.923
125	933	110.609	0.958	1	987	1024	492	523	1007.07	507.227	1007.07	507.227	19.151	15.75	8.278	1.216	954	0.978	40.249	26.565	1005.5	507.5	37	31	0	40.214	0.999	1007	507	15	24.091	1.34
126	680	99.923	0.856	1	39	77	172	199	57.653	186.157	57.653	186.157	20.662	10.538	28.087	1.961	691	0.984	42.059	28.393	57.6	186.8	42.038	22.361	26.565	41.814	0.994	54	184	10	16.217	2.091
127	1617	147.786	0.93	1	422	465	537	585	443.356	560.415	443.356	560.415	24.815	21.001	70.608	1.182	1675	0.965	51.088	49.764	444.236	560.331	48.972	41.642	81.027	48.414	0.948	443	557	19	31.667	1.274
128	848	104.691	0.972	1	991	1024	726	757	1008.67	741.979	1008.67	741.979	18.361	14.934	-31.538	1.23	860	0.986	39.205	142.253	1008.15	742.45	37.947	30.674	161.565	39.214	1	1010	741	15	23.533	1.307
129	1212	125.127	0.973	1	936	976	513	551	957.407	530.993	957.407	530.993	20.954	18.66	37.062	1.123	1237	0.98	43.932	41.309	956	532	40	38	0	43.814	0.997	958	531	18	29.25	1.217
130	1692	147.786	0.974	1	334	378	507	555	356.217	531.284	356.217	531.284	25.158	21.501	54.431	1.17	1723	0.982	52.498	49.635	355.865	531.689	49.32	43.895	80.538	52.414	0.998	354	528	21	37.889	1.248
131	1400	133.402	0.989	1	760	800	625	670	780.16	647.179	780.16	647.179	22.441	19.893	-86.078	1.128	1427	0.981	45.541	81.158	780	647.5	45	40	90	46.614	1.024	780	644	19	35.667	1.227
132	723	99.788	0.912	1	413	450	698	723	430.804	710.096	430.804	710.096	18.742	12.49	12.524	1.501	737	0.981	39.217	19.359	431.5	710.5	37	25	0	39.814	1.015	427	709	12	19.875	1.659
133	528	95.21	0.732	1	146	186	901	920	165.326	910.343	165.326	910.343	20.183	8.44	12.702	2.391	548	0.964	41.231	14.036	165.743	910.541	41.1	18.577	9.462	42.214	1.024	158	908	8	11.545	2.638
134	100	35.606	0.991	1	469	480	131	142	474.6	136.22	474.6	136.22	6.13	5.263	-43.277	1.165	102	0.98	13.601	126.027	474.5	136.5	11	11	0	13.614	1.001	474	135	5	6.143	1.361
135	218	59.049	0.786	1	496	516	74	89	505.683	81.358	505.683	81.358	10.406	6.923	-4.519	1.503	245	0.89	21.954	149.931	505.949	81.711	20.377	14.819	4.086	22.014	1.003	502	81	6	7.353	1.835
136	1087	124.152	0.886	1	156	195	817	859	177.009	836.006	177.009	836.006	22.631	15.791	48.193	1.433	1130	0.962	44.777	66.297	177.75	835.25	43.841	31.82	45	45.214	1.01	178	834	14	24.579	1.615
137	650	92.759	0.949	1	618	647	553	582	633.154	567.625	633.154	567.625	15.042	13.913	58.32	1.081	673	0.966	32.202	53.842	633.9	568.8	31.752	28.622	63.435	32.214	1	632	566	13	22.714	1.239
138	1469	143.343	0.898	1	683	724	427	478	702.777	453.125	702.777	453.125	27.933	16.842	57.094	1.659	1499	0.98	56.859	55.751	701.641	453.665	56.51	35.685	49.399	56.014	0.985	702	454	17	27.077	1.647
139	1474	139.09	0.957	1	797	840	465	510	818.748	487.813	818.748	487.813	24.669	19.083	-47.877	1.293	1509	0.977	51.225	128.66	818.654	488.231	50.2	39.384	146.31	51.214	1	818	488	19	33.333	1.348
140	1604	147	0.933	1	864	904	78	129	883.448	103.164	883.448	103.164	26.181	19.677	82.2	1.331	1644	0.976	53.16	73.61	884.659	102.927	52.345	39.534	83.66	52.814	0.993	884	100	19	31	1.39
141	633	92.893	0.922	1	856	886	594	625	870.764	608.329	870.764	608.329	16.637	12.357	-51.127	1.346	652	0.971	33.287	122.735	870.279	607.368	33.271	24.867	120.964	33.014	0.992	869	608	12	18.846	1.376
142	298	72.782	0.707	1	246	274	758	775	257.906	766.896	257.906	766.896	13.862	7.495	17.414	1.85	347	0.859	28.636	12.095	258.458	767.368	28.401	16.696	19.44	29.614	1.034	252	763	6	7.48	2.468
143	1446	140.431	0.921	1	219	257	77	128	237.737	103.842	237.737	103.842	26.015	17.824	72.446	1.46	1481	0.976	52	67.38	237.45	102.85	51.861	36.366	71.565	53.014	1.02	236	102	17	28.417	1.559
144	1381	133.957	0.967	1	47	86	664	710	66.719	687.856	66.719	687.856	23.036	19.251	-76.766	1.197	1407	0.982	47.76	109.573	66.5	687	46	39	90	48.414	1.014	66	689	19	32.8	1.274
145	1266	129.705	0.946	1	740	776	966	1011	757.252	988.687	757.252	988.687	23.256	17.408	77.126	1.336	1297	0.976	47.011	66.161	757.835	987.759	46.749	35.36	77.471	46.414	0.987	757	987	17	28.143	1.365
146	863	119.804	0.756	1	106	148	763	800	125.519	780.795	125.519	780.795	24.964	11.262	-39.245	2.217	903	0.956	50.804	143.807	126.093	779.417	50.575	23.834	138.366	50.814	1	123	781	11	16.125	2.31
147	809	102.699	0.964	1	84	114	940	975	98.971	957.849	98.971	957.849	17.985	14.405	-69.416	1.248	828	0.977	36.892	122.829	99.706	957.676	36.38	29.347	104.036	36.814	0.998	99	956	14	24.714	1.315
148	1297	130.26	0.961	1	931	966	22	68	949.926	44.929	949.926	44.929	23.438	17.774	87.061	1.319	1319	0.983	46.872	101.07	948.5	45	46	35	90	47.614	1.016	949	41	17	29.308	1.4
149	88	33.71	0.973	1	389	400	864	874	394.398	868.989	394.398	868.989	5.718	4.952	-14.874	1.155	91	0.967	12.207	145.008	394.5	869	11	10	0	12.214	1.001	393	868	4	7	1.527
150	159	46.657	0.918	1	346	359	318	333	352.638	325.148	352.638	325.148	7.993	6.474	-82.213	1.235	167	0.952	16.643	122.735	352.5	325.5	15	13	90	16.614	0.998	352	324	6	9	1.385
151	1374	132.847	0.978	1	698	739	905	949	718.319	926.617	718.319	926.617	23.232	18.86	54.428	1.232	1399	0.982	47.011	60.709	718.7	926.4	46.957	38.46	63.435	47.014	1	717	925	18	33.667	1.306
152	580	99.788	0.732	1	138	181	0	19	160.438	8.029	160.438	8.029	19.957	9.796	3.139	2.037	594	0.976	43.046	2.663	159.5	9.5	43	19	0	43.614	1.013	158	0	15	11.81	1.454
153	735	99.137	0.94	1	191	219	97	133	206.105	113.884	206.105	113.884	16.995	13.977	-85.859	1.216	752	0.977	36.497	99.462	205	115	36	28	90	37.414	1.025	206	111	13	20	1.439
154	557	101.723	0.676	1	749	782	665	700	764.453	683.382	764.453	683.382	22.398	8.043	46.498	2.785	578	0.964	45.453	50.356	764.5	684.5	45.255	16.971	45	45.414	0.999	765	685	8	11.741	2.838
155	858	109.633	0.897	1	453	486	716	754	468.904	733.967	468.904	733.967	21.064	13.149	-54.035	1.602	884	0.971	42.202	126.327	468.406	732.858	42.185	27.069	124.695	42.014	0.996	470	730	12	20.905	1.751
156	1827	155.83	0.945	1	969	1017	17	67	991.765	41.695	991.765	41.695	25.016	23.522	82.428	1.064	1878	0.973	52.802	52.696	990.294	42.031	49.241	47.584	111.251	52.414	0.993	990	39	21	34.789	1.248
157	532	82.397	0.985	1	693	720	732	759	706.795	745.748	706.795	745.748	13.358	12.755	-73.661	1.047	544	0.978	27.893	104.534	707	746	26.87	25.456	135	28.614	1.026	706	745	12	23	1.192
158	980	121.756	0.831	1	0	26	75	122	11.686	98.024	11.686	98.024	23.573	13.653	-85.646	1.727	996	0.984	47.381	82.725	13	98.5	47	26	90	48.414	1.022	10	97	16	17.273	1.513
159	996	115.742	0.934	1	358	391	55	92	374.261	72.617	374.261	72.617	19.374	16.703	89.907	1.16	1027	0.97	40.224	124.875	375.213	72.921	38.32	32.467	83.66	39.614	0.985	374	71	15	26.667	1.32
160	1459	139.876	0.937	1	931	978	470	512	955.185	492.161	955.185	492.161	24.564	19.177	-31.394	1.281	1500	0.973	51.039	145.376	954.5	494	50.205	40.305	135	51.014	1	958	490	19	26.619	1.342
161	267	60.065	0.93	1	328	347	427	447	337.822	437.466	337.822	437.466	10.323	8.303	-64.998	1.243	277	0.964	21.095	121.43	337.983	437.293	20.984	16.898	111.801	20.414	0.968	338	436	8	13.5	1.276
162	1437	139.781	0.924	1	159	202	147	195	178.983	170.002	178.983	170.002	26.38	17.518	-54.098	1.506	1468	0.979	53.254	124.287	177.529	169.719	52.68	35.779	132.709	53.214	0.999	180	166	17	28.444	1.565
163	184	54.242	0.786	1	404	417	313	332	409.842	323.38	409.842	323.38	10.537	6.019	79.963	1.751	206	0.893	20.616	67.166	409.48	323.081	20.312	12.892	77.005	20.214	0.981	408	321	5	6.778	2.021
164	1392	134.418	0.968	1	702	745	589	633	724.381	610.977	724.381	610.977	21.807	20.379	-57.343	1.07	1423	0.978	44.721	100.305	724.82	610.74	43.8	41	126.87	45.814	1.024	724	609	19	32.385	1.206
165	1877	165.216	0.864	1	733	787	712	763	758.513	736.434	758.513	736.434	32.213	18.869	-35.601	1.707	1929	0.973	65.069	133.755	757.647	736.073	63.449	37.304	149.931	64.614	0.993	769	729	17	28.278	1.9
166	764	111.204	0.776	1	19	57	322	357	36.297	341.513	36.297	341.513	22.589	11.271	40.852	2.004	815	0.937	44.045	39.472	35.923	342.385	43.993	23.409	42.274	43.614	0.99	33	341	10	16.429	2.181
167	896	114.211	0.863	1	584	620	256	294	602.032	275.258	602.032	275.258	22.714	12.61	-47.55	1.801	924	0.97	46.098	130.601	601.788	274.558	46.046	26.663	127.875	46.014	0.998	604	272	12	19.783	1.917
168	217	54.702	0.911	1	187	204	679	697	195.643	687.707	195.643	687.707	9.115	7.687	53.188	1.186	230	0.943	19.416	55.491	195.9	687.8	19.23	16.1	63.435	19.014	0.979	194	686	7	11.8	1.358
169	2167	181.4	0.828	1	181	239	163	220	211.748	191.707	211.748	191.707	32.482	22.467	-46.033	1.446	2269	0.955	68.118	139.764	213.244	195.457	66.338	47.627	112.751	68.014	0.998	215	187	22	23.634	1.546
170	1977	159.067	0.982	1	293	343	224	274	317.79	248.262	317.79	248.262	25.296	25.011	-45.582	1.011	2011	0.983	54.129	154.855	316.905	248.444	50.077	49.169	102.095	54.214	1.002	317	247	24	33.533	1.129
171	638	92.433	0.938	1	78	110	55	82	92.743	67.674	92.743	67.674	16.23	12.768	-17.549	1.271	655	0.974	32.985	165.964	92.845	66.362	32.868	26.183	158.199	33.814	1.025	91	66	12	19.769	1.409
172	737	102.929	0.874	1	359	386	844	883	371.363	862.185	371.363	862.185	20.186	11.861	-64.669	1.702	756	0.975	41.629	114.102	370.7	864.1	41.591	25.491	116.565	42.014	1.009	373	857	12	15.609	1.751
173	1476	143.343	0.903	1	899	949	668	710	921.701	687.739	921.701	687.739	24.586	19.739	-9.849	1.246	1551	0.952	50.804	10.204	921.863	685.966	47.961	40.857	154.359	52.014	1.024	918	685	18	26.071	1.445
174	816	108.618	0.869	1	664	702	977	1008	683.392	992.721	683.392	992.721	20.883	12.502	32.649	1.67	840	0.971	44.418	31.185	682.6	992.3	44.274	25.938	26.565	44.214	0.995	679	990	12	15.815	1.842
175	1464	147.786	0.842	1	445	504	775	808	473.638	791.796	473.638	791.796	29.986	15.858	-3.241	1.891	1516	0.966	59.211	4.844	474.159	790.53	58.993	31.837	172.147	60.214	1.017	467	790	15	24.647	2.007
176	482	86.055	0.818	1	1006	1024	780	815	1016.11	796.232	1016.11	796.232	17.317	9.201	81.049	1.882	497	0.97	35.355	81.87	1015	797.5	35	18	90	34.614	0.979	1022	798	14	14.714	1.236
177	696	97.011	0.929	1	638	664	727	762	651.06	744.861	651.06	744.861	17.317	12.869	-84.611	1.346	721	0.965	35.228	96.52	651	744.5	35	26	90	36.014	1.022	651	741	12	19.308	1.501
178	218	54.472	0.923	1	51	68	569	586	59.179	576.995	59.179	576.995	8.983	7.787	-47.597	1.154	229	0.952	19.209	128.66	59.15	577.05	18.341	16.76	108.435	19.214	1	60	575	7	12.2	1.372
179	557	91.878	0.829	1	920	954	774	799	937.162	786.961	937.162	786.961	17.973	10.245	-26.395	1.754	578	0.964	36.715	150.642	935.794	785.676	36.138	22.556	165.964	36.814	1.003	939	784	10	14.043	1.841
180	1468	138.535	0.961	1	386	431	783	826	407.197	804.47	407.197	804.47	22.749	20.788	34.055	1.094	1497	0.981	48.374	29.745	405.885	803.939	45.802	42.895	54.462	47.814	0.988	405	803	19	31.133	1.258
181	565	85.73	0.966	1	948	974	621	649	961.176	635.187	961.176	635.187	15.006	12.062	-51.536	1.244	581	0.972	31.401	127.235	961.5	635.5	31.113	25.456	135	31.014	0.988	962	633	11	19.222	1.41
182	578	89.522	0.906	1	611	641	531	556	625.82	543.074	625.82	543.074	15.611	12.03	-11.226	1.298	610	0.948	32.249	150.255	625.924	543.79	30.007	24.839	3.366	32.414	1.005	622	543	11	17	1.473
183	1242	128.594	0.944	1	713	753	494	535	733.226	514.3	733.226	514.3	22.898	17.399	51.65	1.316	1268	0.979	47.381	45.855	733.4	513.8	45.616	35.777	63.435	47.014	0.992	734	515	17	26.5	1.383
184	1147	123.136	0.951	1	178	216	778	819	197.247	797.75	197.247	797.75	21.973	16.696	55.522	1.316	1174	0.977	44.822	51.34	197.8	797.1	44.721	34.435	63.435	44.814	1	196	796	16	28.8	1.4
185	1144	121.24	0.978	1	63	103	450	488	82.89	470.069	82.89	470.069	19.836	18.446	21.497	1.075	1166	0.981	40.497	57.095	83.1	470.8	39.355	37.119	26.565	40.614	1.003	81	469	17	32.5	1.195
186	843	120.589	0.728	1	427	466	478	519	446.82	499.234	446.82	499.234	26.44	10.279	-49.63	2.572	878	0.96	52.402	138.094	447	499	51.587	21.633	123.69	52.014	0.993	443	503	10	16	2.601
187	1083	122.025	0.914	1	158	200	957	994	179.916	974.301	179.916	974.301	23.294	14.926	36.684	1.561	1103	0.982	47.202	36.384	180.5	973.5	46.669	31.113	45	47.214	1	182	975	15	24.684	1.574
188	1072	127.714	0.826	1	939	986	709	741	964.405	727.059	964.405	727.059	23.919	15.203	-16.084	1.573	1125	0.953	48.765	164.539	962.5	725	47	32	0	49.814	1.022	967	723	14	19.077	1.779
189	538	97.757	0.707	1	554	596	0	16	575.682	7.32	575.682	7.32	21.655	8.009	4.67	2.704	556	0.968	42.953	12.095	575	8	42	16	0	44.014	1.025	570	0	13	12.222	1.693
190	1169	137.52	0.777	1	848	896	521	559	867.698	542.02	867.698	542.02	24.42	16.835	12.714	1.451	1276	0.916	49.041	20.283	868.547	544.594	48.948	35.467	23.806	49.814	1.016	862	542	14	19.564	1.779
191	2234	179.964	0.867	1	384	446	907	961	414.369	933.871	414.369	933.871	34.637	20.689	-34.041	1.674	2314	0.965	68.6	149.323	414.038	933.808	68.505	41.325	146.31	68.414	0.997	416	931	19	34.29	1.8
192	1854	153.188	0.993	1	320	371	557	607	345.787	583.352	345.787	583.352	24.48	24.288	17.929	1.008	1879	0.987	51.478	172.185	346.25	584.75	48.083	47.376	45	52.214	1.014	345	583	22	42.333	1.187
193	406	80.137	0.794	1	472	504	459	476	488.333	466.835	488.333	466.835	16.434	8.102	-7.22	2.028	421	0.964	33.242	164.291	488.576	467.668	33.094	16.905	169.695	33.014	0.993	488	467	8	10.5	2.063
194	67	29.132	0.992	1	552	560	999	1009	556.127	1003.95	556.127	1003.95	5.158	4.188	79.094	1.231	69	0.971	10.817	56.31	556	1004	10	8	90	10.814	1	555	1003	4	5	1.352
195	539	84.754	0.943	1	481	508	421	451	493.331	436.702	493.331	436.702	14.649	11.983	60.822	1.222	551	0.978	30.265	82.405	492	437	28.284	24.042	45	31.014	1.025	493	437	11	18	1.41
196	236	61.501	0.784	1	0	12	460	485	5.203	472.585	5.203	472.585	12.521	6.213	89.211	2.015	242	0.975	25.08	85.426	6	472.5	25	12	90	25.614	1.021	0	471	11	10.5	1.164
197	2020	166.691	0.914	1	403	458	627	681	430	655.134	430	655.134	31.375	20.68	39.761	1.517	2069	0.976	62.626	51.483	430	654	62.225	42.426	45	62.614	1	432	657	20	34.364	1.565
198	70	29.917	0.983	1	237	246	995	1005	241.3	999.971	241.3	999.971	5.241	4.314	-74.288	1.215	72	0.972	11.18	116.565	241.5	1000	10	9	90	11.214	1.003	241	999	4	6	1.402
199	924	110.935	0.944	1	858	892	669	701	874.596	685.53	874.596	685.53	17.888	16.691	-20.286	1.072	954	0.969	39.205	142.253	875	685	34	32	0	39.214	1	874	685	16	27	1.225
200	845	113.751	0.821	1	217	262	584	611	240.912	597.617	240.912	597.617	22.498	12.192	-12.693	1.845	873	0.968	46.325	166.264	240.5	598.5	46.324	25.466	165.964	47.414	1.024	242	597	12	17.188	1.976
201	1522	141.447	0.956	1	499	546	14	58	524.196	36.164	524.196	36.164	24.577	19.98	-29.548	1.23	1553	0.98	50.329	159.044	525.5	37	50.088	39.802	153.435	49.014	0.974	525	36	19	33.429	1.29
202	4955	274.293	0.828	1	502	611	896	963	555.966	931.526	555.966	931.526	54.07	29.56	-14.996	1.829	5049	0.981	112.058	166.584	554.657	931.274	110.414	60.068	155.854	114.414	1.021	564	925	28	43.188	2.043
203	942	113.425	0.92	1	252	286	773	812	268.806	792.433	268.806	792.433	20.948	14.444	-53.097	1.45	971	0.97	43.267	123.69	269.25	791.25	42.426	30.406	135	43.214	0.999	267	792	14	22.529	1.543
204	692	97.011	0.924	1	987	1020	658	687	1002.39	673.462	1002.39	673.462	17.498	12.726	26.244	1.375	714	0.969	35.511	32.347	1002.08	674.385	35.501	26.071	33.69	35.814	1.009	998	671	12	21.364	1.492
205	616	99.328	0.785	1	0	20	736	776	8.933	754.804	8.933	754.804	19.346	10.441	-85.16	1.853	631	0.976	40.025	102.995	10	756	40	20	90	41.014	1.025	5	755	14	12.949	1.465
206	732	102.239	0.88	1	283	321	602	626	301.362	613.597	301.362	613.597	19.896	11.963	-9.981	1.663	758	0.966	39.217	160.641	302.157	614.167	38.463	23.606	176.634	40.014	1.02	294	614	11	18.176	1.819
207	162	47.212	0.913	1	783	796	903	919	789.42	910.722	789.42	910.722	8.562	6.17	-88.027	1.388	171	0.947	17.088	69.444	789.941	910.906	16.518	12.836	84.289	17.414	1.019	789	909	6	9	1.451
208	1518	139.551	0.98	1	91	135	809	855	112.607	833.025	112.607	833.025	24.504	19.763	50.852	1.24	1545	0.983	50.22	54.728	112.5	833.5	49.497	39.598	45	49.614	0.988	110	830	19	33.571	1.306
209	1132	126.928	0.883	1	648	695	919	953	670.931	935.642	670.931	935.642	23.632	15.523	-25.218	1.522	1165	0.972	50.16	156.501	673	936	50.088	33.094	153.435	50.414	1.005	669	937	16	22.071	1.575
210	727	97.336	0.964	1	978	1011	691	719	994.506	704.369	994.506	704.369	16.165	14.403	-7.984	1.122	748	0.972	33.287	147.265	994.5	705	33	28	0	34.014	1.022	993	704	14	24.5	1.215
211	1600	153.149	0.857	1	74	124	650	696	100.162	669.759	100.162	669.759	24.708	22.202	-29.553	1.113	1684	0.95	53.824	125.166	100.634	673.296	50.455	44.624	174.094	51.614	0.959	100	669	18	24.951	1.434
212	721	107.372	0.786	1	144	189	932	953	167.17	942.169	167.17	942.169	23.264	9.912	9.624	2.347	740	0.974	46.325	13.736	166.554	942.176	46.196	20.55	9.462	47.414	1.024	167	942	10	15.897	2.371
213	482	80.922	0.925	1	111	141	48	68	125.382	57.977	125.382	57.977	15.032	10.251	-0.644	1.466	494	0.976	30.265	7.595	126	58	30	20	0	31.014	1.025	122	57	10	15.75	1.551
214	555	85.079	0.964	1	968	997	453	480	983.125	466.83	983.125	466.83	13.949	12.756	26.461	1.094	572	0.97	29.017	1.975	983.4	466.2	28.622	25.938	26.565	29.614	1.021	983	465	12	21.8	1.234
215	663	112.965	0.653	1	639	683	589	616	663.821	599.854	663.821	599.854	23.904	9.799	20.416	2.439	738	0.898	45.88	16.46	662.454	597.514	45.581	22.689	28.301	46.814	1.02	671	600	9	13.182	2.601
216	107	37.502	0.956	1	191	202	535	547	196.229	541.21	196.229	541.21	6.477	5.395	-49.765	1.2	110	0.973	14.213	129.289	196.5	541	12	11	90	14.214	1	196	540	5	7.333	1.421
217	1171	186.684	0.422	1	861	952	0	18	909.404	7.844	909.404	7.844	43.792	8.809	-0.895	4.972	1227	0.954	91.005	0.63	906.5	9	91	18	0	91.414	1.004	917	0	18	12.786	2.539
218	651	96.781	0.873	1	4	28	640	676	15.969	657.021	15.969	657.021	18.364	11.405	-76.908	1.61	678	0.96	37.947	108.435	16	658	36	24	90	38.014	1.002	15	655	11	16.304	1.728
219	1149	122.446	0.963	1	358	394	4	44	377.294	24.812	377.294	24.812	20.283	18.311	73.252	1.108	1173	0.98	42.72	69.444	376	24	40	36	90	42.614	0.998	377	23	17	28.385	1.253
220	1467	137.194	0.979	1	448	494	337	378	471.756	358.085	471.756	358.085	22.86	20.515	10.551	1.114	1494	0.982	47.127	17.281	471	357.5	46	41	0	48.214	1.023	470	357	20	35.667	1.205
221	520	92.989	0.756	1	617	645	724	753	630.11	736.585	630.11	736.585	14.879	12.185	62.247	1.221	586	0.887	33.838	55.84	629.005	737.151	28.256	26.149	16.699	33.814	0.999	628	734	10	10.818	1.691
222	393	76.249	0.849	1	828	859	368	386	842.816	377.622	842.816	377.622	15.025	8.411	0.639	1.786	405	0.97	31.257	7.352	843.5	377	31	18	0	32.014	1.024	840	376	8	12.778	2.001
223	618	96.781	0.829	1	987	1016	788	820	1000.2	804.235	1000.2	804.235	19.378	10.516	54.525	1.843	662	0.934	39.051	50.194	999.9	804.8	38.013	23.255	63.435	38.814	0.994	996	798	10	14.905	1.941
224	2098	163.549	0.986	1	905	960	423	473	931.657	447.736	931.657	447.736	27.033	24.832	-2.385	1.089	2136	0.982	56.321	163.496	932.5	448	55	50	0	57.414	1.019	929	447	24	43.222	1.196
225	58	27.236	0.983	1	785	793	368	377	789.069	372.362	789.069	372.362	4.506	4.171	-66.431	1.08	60	0.967	10	126.87	789	372.5	9	8	90	10.014	1.001	788	372	4	3.8	1.252
226	401	84.714	0.702	1	428	462	979	997	446.383	987.597	446.383	987.597	17.966	7.372	11.183	2.437	429	0.935	35.44	16.39	445.666	986.602	35.436	15.577	15.524	36.214	1.022	445	986	7	10.077	2.587
227	649	111.759	0.653	1	198	229	115	153	214.351	137.161	214.351	137.161	18.545	12.229	-45.824	1.516	796	0.815	39.925	112.068	214.189	136.15	35.295	28.346	143.616	40.414	1.012	216	137	10	9.591	2.021
228	111	38.287	0.952	1	338	349	266	279	343.761	272.545	343.761	272.545	6.631	5.418	-73.682	1.224	115	0.965	13.928	111.038	343.5	272.5	13	11	90	14.214	1.021	343	272	5	8	1.421
229	1215	128.499	0.925	1	957	995	821	865	976.274	842.367	976.274	842.367	23.399	16.67	56.746	1.404	1251	0.971	47.202	53.616	976.75	842.25	46.669	34.648	45	47.214	1	973	837	16	28.231	1.475
230	527	88.181	0.852	1	991	1024	954	976	1008.46	965.316	1008.46	965.316	17.206	9.92	-12.958	1.734	553	0.953	34.176	159.444	1008.03	966.118	33.955	20.13	165.964	34.614	1.013	1013	964	9	15.211	1.923
231	1103	125.722	0.877	1	131	174	80	120	153.342	101.126	153.342	101.126	23.801	15.131	-39.061	1.573	1142	0.966	47.202	126.384	153.228	102.443	46.69	30.139	136.848	46.614	0.988	158	97	14	23.636	1.665
232	417	80.041	0.818	1	515	533	334	367	524.248	349.709	524.248	349.709	16.1	8.343	-89.4	1.93	433	0.963	33.242	96.911	524	350.5	33	18	90	34.014	1.023	523	345	8	12.238	2.126
233	514	85.73	0.879	1	132	155	938	969	143.381	955.442	143.381	955.442	15.162	11.07	74.056	1.37	544	0.945	32.28	73.811	143.5	953.5	31	23	90	33.014	1.023	143	957	11	12.474	1.501
234	1294	189.77	0.452	1	821	883	930	976	851.502	955.478	851.502	955.478	39.994	14.456	-27.86	2.767	1736	0.745	71.561	146.976	853.886	953.522	70.994	30.389	154.885	74.014	1.034	834	962	13	11.848	2.847
235	1632	146.58	0.955	1	396	440	3	53	417.708	28.485	417.708	28.485	25.998	20.047	61.857	1.297	1661	0.983	52.01	52.028	417.55	28.15	51.229	40.161	71.565	52.214	1.004	415	24	19	34.385	1.374
236	1315	139.646	0.847	1	972	1022	615	652	996.902	632.473	996.902	632.473	25.439	16.923	-17.874	1.503	1369	0.961	52.202	159.829	998.538	633.632	52.06	34.478	164.055	50.814	0.973	998	632	16	21.432	1.588
237	806	104.826	0.922	1	18	49	985	1021	33.107	1003.23	33.107	1003.23	17.474	14.861	68.001	1.176	834	0.966	36.125	94.764	33.1	1002.3	34.785	29.725	71.565	36.814	1.019	33	1002	14	21.381	1.315
238	439	77.034	0.93	1	43	66	434	461	54.136	447.73	54.136	447.73	14.745	9.507	-53.913	1.551	449	0.978	30.232	124.216	54	448	29.698	19.799	135	30.214	0.999	56	444	9	15.8	1.679
239	945	112.64	0.936	1	557	594	407	442	575.952	424.128	575.952	424.128	20.885	14.497	42.692	1.441	966	0.978	43.012	35.538	576.537	423.671	42.323	29.985	51.34	43.014	1	574	421	14	24.286	1.536
240	1375	152.133	0.747	1	236	272	12	69	252.471	39.339	252.471	39.339	31.369	14.747	-76.008	2.127	1500	0.917	59.093	113.962	252.066	39.694	58.742	29.712	104.826	59.814	1.012	255	25	13	21.9	2.301
241	476	80.367	0.926	1	994	1022	471	493	1007.34	482.454	1007.34	482.454	14.21	10.937	4.781	1.299	491	0.969	29.069	26.565	1008	482	28	22	0	29.214	1.005	1005	481	10	15.667	1.461
242	114	37.732	1.006	1	533	544	343	356	538.035	349.535	538.035	349.535	6.611	5.581	83.888	1.184	115	0.991	13.928	68.962	538.5	349.5	13	11	90	14.214	1.021	537	348	5	9	1.421
243	312	82.588	0.575	1	264	303	0	11	284.516	4.721	284.516	4.721	18.275	5.742	0.571	3.183	321	0.972	39.013	1.469	283.5	5.5	39	11	0	39.414	1.01	284	0	11	8.143	1.792
244	508	84.714	0.89	1	355	376	153	184	366.134	168.734	366.134	168.734	16.667	9.85	-74.257	1.692	524	0.969	33.242	111.161	366.647	168.912	32.985	20.13	104.036	33.614	1.011	367	163	9	15.75	1.867
245	684	103.58	0.801	1	972	1007	895	924	987.111	908.316	987.111	908.316	18.368	12.762	-10.772	1.439	742	0.922	36.715	150.642	987.211	906.879	36.313	26.351	162.181	36.614	0.997	983	906	11	14.375	1.664
246	2538	193.792	0.849	1	596	664	178	233	629.93	205.855	629.93	205.855	37.559	21.7	-26.764	1.731	2612	0.972	74.404	143.746	629.534	206.086	72.978	42.524	158.199	74.414	1	641	201	20	35.944	1.86
247	549	100.994	0.676	1	967	1012	0	15	989.254	7.021	989.254	7.021	22.16	8.08	-1.368	2.743	562	0.977	45.044	2.545	989.5	7.5	45	15	0	45.614	1.013	990	0	15	10.636	1.52
248	448	100.803	0.554	2	656	697	944	964	679.623	954.987	679.623	954.987	20.367	8.363	-13.278	2.435	587	0.763	41.195	174.428	677.81	955.112	40.928	19.137	167.905	43.214	1.049	687	951	7	8.243	3.087
249	1352	136.084	0.917	1	355	395	400	447	374.885	422.886	374.885	422.886	24.834	17.625	-60.11	1.409	1382	0.978	51.108	120.579	373.271	421.661	50.639	36.711	111.251	50.814	0.994	372	424	17	28.789	1.495
250	338	67.094	0.944	1	501	524	409	429	512.518	419.373	512.518	419.373	11.645	9.282	30.683	1.255	350	0.966	24.207	38.29	512.7	419.6	24.15	19.23	26.565	24.414	1.009	512	419	9	15.333	1.356
251	741	101.263	0.908	1	65	94	252	289	80.489	270.047	80.489	270.047	18.407	13.004	-72.211	1.416	768	0.965	38.275	109.855	80.1	269.8	38.013	27.727	116.565	37.414	0.978	80	267	12	19.588	1.559
252	763	99.002	0.978	1	730	760	1	32	744.217	15.377	744.217	15.377	16.285	15.101	-58.156	1.078	777	0.982	34.986	120.964	745	16.5	31	30	90	34.414	0.984	743	14	14	25.333	1.229
253	327	73.798	0.755	1	543	571	357	377	556.913	367.726	556.913	367.726	15.812	6.781	-29.393	2.332	341	0.959	32.249	150.255	557.93	368.125	32.066	14.716	156.371	32.014	0.993	552	370	7	8.818	2.287
254	101	36.621	0.946	1	977	988	541	554	982.688	547.54	982.688	547.54	6.269	5.196	-71.883	1.206	106	0.953	13.342	102.995	982.5	547.5	13	11	90	13.814	1.035	982	547	5	9	1.381
255	79	32.599	0.934	1	476	486	553	564	480.665	558.525	480.665	558.525	5.257	4.868	-65.527	1.08	84	0.94	11.402	127.875	481	558.5	11	10	90	11.614	1.019	480	558	5	7	1.161
256	691	96.36	0.935	1	879	915	803	831	897.203	815.7	897.203	815.7	17.036	13.19	2.582	1.292	710	0.973	36.125	4.764	897.238	817.14	36.001	27.718	173.66	36.814	1.019	895	815	12	19.727	1.534
257	644	94.885	0.899	1	281	317	473	496	299.244	484.157	299.244	484.157	18.101	11.464	-10.366	1.579	662	0.973	37.108	165.964	299	484.5	36	23	0	37.614	1.014	301	484	11	17.588	1.71
258	78	33.154	0.892	1	928	937	936	947	932.321	941.756	932.321	941.756	5.597	4.52	-74.288	1.238	82	0.951	12.042	131.634	932.5	941.5	11	9	90	12.014	0.998	932	940	4	5.667	1.502
259	1968	174.696	0.81	1	553	615	143	191	586.703	169.627	586.703	169.627	32.995	20.019	-19.068	1.648	2116	0.93	64.622	158.199	585.962	171.554	64.353	42.118	151.928	65.614	1.015	598	165	17	27.96	1.93
260	201	62.611	0.644	1	621	649	0	10	633.898	3.983	633.898	3.983	13.961	4.885	-2.3	2.858	206	0.976	28.16	6.116	635	5	28	10	0	28.814	1.023	630	0	9	7.32	1.601
261	1508	163.779	0.706	1	40	78	946	1012	58.783	976.088	58.783	976.088	30.619	16.443	-76.363	1.862	1645	0.917	68.154	104.444	56.577	978.849	64.06	37.004	125.218	69.614	1.021	60	972	17	19.327	2.047
262	105	37.732	0.927	1	375	386	290	303	380.167	296.71	380.167	296.71	6.819	4.968	-62.476	1.373	110	0.955	14.765	118.301	380.1	296.8	14.758	10.733	116.565	14.614	0.99	380	296	5	6.429	1.461
263	73	30.473	0.988	1	861	871	298	307	866.212	302.295	866.212	302.295	5.212	4.547	-39.887	1.146	76	0.961	11.402	127.875	866	302.5	10	9	0	11.214	0.984	865	301	4	7	1.402
264	1553	141.217	0.979	1	832	873	304	353	852.359	328.224	852.359	328.224	24.333	20.375	79.052	1.194	1583	0.981	49.366	83.019	852.55	328.15	48.699	40.793	71.565	50.414	1.021	851	323	19	33.571	1.327
265	203	52.25	0.934	1	1006	1023	525	542	1014.12	533.8	1014.12	533.8	8.492	7.728	37.67	1.099	213	0.953	18.028	33.69	1013.9	533.8	17.441	16.1	63.435	18.414	1.021	1013	532	7	11	1.315
266	783	115.877	0.733	1	431	460	385	430	444.277	408.891	444.277	408.891	24.189	10.878	66.097	2.224	834	0.939	47.539	67.751	443.4	408.8	47.405	22.361	63.435	46.414	0.976	440	400	9	15.571	2.579
267	207	57.058	0.799	1	565	583	987	1007	574.229	996.592	574.229	996.592	11.753	5.674	51.85	2.071	218	0.95	23.854	56.976	574.5	997	23.852	12.481	56.31	23.814	0.998	570	991	5	8.667	2.381
268	1613	150.602	0.894	1	636	680	332	385	658.137	360.297	658.137	360.297	26.03	20.259	-77.612	1.285	1665	0.969	53.367	102.995	660.808	360.178	53.137	41.667	110.556	54.614	1.023	659	360	19	29.312	1.437
269	281	66.864	0.79	1	301	321	579	601	312.18	588.617	312.18	588.617	13.421	7.08	52.105	1.896	298	0.943	27.659	49.399	313.25	588.25	27.577	15.556	45	27.614	0.998	308	584	6	9.316	2.301
270	97	37.637	0.861	1	317	331	418	430	324.366	424.541	324.366	424.541	6.925	4.668	-35.649	1.483	104	0.933	14.142	171.87	324.353	424.912	13.667	9.653	139.399	14.614	1.033	325	423	4	5.286	1.827
271	64	30.147	0.885	1	124	134	535	545	129.125	540.062	129.125	540.062	4.682	4.449	-21.165	1.053	69	0.928	10.198	168.69	129.1	540.2	9.839	9.391	153.435	10.614	1.041	129	539	4	5.667	1.327
272	97	37.176	0.882	1	494	505	227	240	499.521	233.83	499.521	233.83	7.464	4.203	-52.008	1.776	101	0.96	15.811	124.695	499.75	233.75	15.556	9.192	135	15.814	1	500	232	4	6.6	1.977
273	187	71.307	0.462	1	0	8	303	337	3.318	321.623	3.318	321.623	16.57	3.799	86.295	4.362	204	0.917	34.015	88.315	4	320	34	8	90	34.414	1.012	0	323	7	5.188	2.458
274	891	120.415	0.772	1	317	365	1000	1024	339.478	1013.8	339.478	1013.8	25.14	11.73	5.894	2.143	919	0.97	48.166	175.236	341	1012	48	24	0	46.614	0.968	341	1020	17	19.056	1.371
275	2927	200.631	0.914	1	406	469	56	124	437.858	88.686	437.858	88.686	35.815	26.346	-49.979	1.359	2999	0.976	73.246	122.171	437.102	86.617	72.921	54.081	127.569	73.014	0.997	434	90	26	42.214	1.404
276	72	30.473	0.974	1	793	803	55	64	798.194	59.347	798.194	59.347	5.289	4.417	-16.441	1.197	74	0.973	11.402	142.125	798	59.5	10	9	0	11.414	1.001	798	58	4	6.2	1.427
277	690	103.715	0.806	1	947	982	641	670	964.842	656.743	964.842	656.743	18.644	12.224	-15.773	1.525	770	0.896	36.401	164.055	964.95	656.65	36.398	26.487	164.745	34.414	0.945	963	658	11	11.684	1.564
278	1268	139.971	0.813	1	12	45	781	834	29.754	805.558	29.754	805.558	27.422	15.116	77.135	1.814	1314	0.965	54.781	68.587	31.69	806.888	54.408	32.267	77.905	55.614	1.015	27	796	14	22.935	1.986
279	503	90.863	0.766	1	607	627	481	518	616.699	500.106	616.699	500.106	17.331	9.479	83.127	1.828	541	0.93	37.216	83.83	617	499.5	37	20	90	38.014	1.021	615	496	9	11.2	2.112
280	1424	137.29	0.949	1	797	836	262	308	816.645	284.854	816.645	284.854	23.458	19.414	74.45	1.208	1458	0.977	48.332	65.556	816.5	285	46	39	90	48.614	1.006	815	281	18	32	1.35
281	146	48.228	0.789	1	932	946	627	644	939.267	635.952	939.267	635.952	8.888	5.413	-65.049	1.642	158	0.924	18.028	109.44	939.638	636.155	18.012	11.327	111.801	18.014	0.999	940	633	5	6.667	1.801
282	601	93.314	0.867	1	283	319	444	465	300.272	455.616	300.272	455.616	18.101	10.86	4.016	1.667	614	0.979	36.674	11.004	301	454.5	36	21	0	37.614	1.026	296	454	10	15.1	1.881
283	378	75.464	0.834	1	495	525	440	458	511.444	449.103	511.444	449.103	14.728	8.308	-18.798	1.773	400	0.945	31.321	163.301	510	449	30	18	0	32.014	1.022	512	447	8	9.696	2.001
284	700	102.469	0.838	1	79	117	271	297	99.983	285.083	99.983	285.083	18.713	12.369	-23.343	1.513	749	0.935	39.56	159.274	98	284	38	26	0	40.414	1.022	103	282	12	13.167	1.684
285	1382	153.704	0.735	1	472	536	0	32	499.675	13.182	499.675	13.182	31.276	14.849	-12.74	2.106	1430	0.966	65.97	165.964	504	16	64	32	0	66.014	1.001	506	0	21	20.12	1.572
286	447	84.389	0.789	1	824	859	0	18	840.29	7.343	840.29	7.343	16.801	9.054	-3.478	1.856	458	0.976	35.228	173.48	841.5	9	35	18	0	35.814	1.017	839	0	14	12.429	1.279
287	456	84.849	0.796	1	107	132	917	947	120.754	933.393	120.754	933.393	16.7	9.299	-56.183	1.796	493	0.925	33.541	116.565	121.818	933.129	32.54	19.849	130.601	33.214	0.99	122	934	8	12.368	2.076
288	1891	165.081	0.872	1	288	346	32	76	318.511	52.99	318.511	52.99	29.55	21.11	22.803	1.4	1950	0.97	63.285	31.43	316.236	54.894	59.657	42.447	5.528	63.014	0.996	321	55	21	24.118	1.5
289	517	82.263	0.96	1	818	842	338	365	829.061	352.57	829.061	352.57	14.021	12.08	72.507	1.161	525	0.985	29.682	57.381	830	351.5	27	24	90	29.614	0.998	829	352	11	16.273	1.346
290	630	106.166	0.702	1	578	610	400	436	596.632	416.762	596.632	416.762	21.823	9.975	55.982	2.188	713	0.884	43.012	54.462	596.547	415.723	42.829	21.81	59.744	42.014	0.977	595	412	8	12.556	2.626
291	618	93.219	0.894	1	212	242	563	593	226.775	576.947	226.775	576.947	18.083	10.975	-41.941	1.648	639	0.967	37.014	128.418	226.75	576.75	36.77	23.335	135	37.014	1	228	575	11	17.4	1.682
292	1990	161.749	0.956	1	326	380	959	1007	353.077	982.208	353.077	982.208	27.915	22.791	-25.514	1.225	2035	0.978	58.31	149.036	353.077	982.615	58.244	47.704	146.31	57.414	0.985	353	981	22	39.143	1.305
293	67	29.362	0.977	1	945	954	819	829	949.41	823.739	949.41	823.739	5.13	4.218	-51.616	1.216	70	0.957	10.817	123.69	949.5	824	10	9	90	11.014	1.018	949	823	4	6.333	1.377
294	567	90.212	0.876	1	190	219	921	951	203.096	934.401	203.096	934.401	17.685	10.517	-45.7	1.682	582	0.974	36.125	131.634	202.75	933.25	36.062	21.213	135	35.814	0.991	202	933	10	14.364	1.791
295	734	99.328	0.935	1	78	113	25	50	94.849	37.819	94.849	37.819	18.299	12.953	-2.621	1.413	750	0.979	36.401	15.945	95.5	37.5	35	25	0	37.214	1.022	94	36	12	20.571	1.551
296	489	80.137	0.957	1	682	708	759	782	694.995	770.314	694.995	770.314	13.827	11.342	18.764	1.219	503	0.972	28.844	33.69	694.65	770.55	28.144	22.768	18.435	28.014	0.971	694	770	11	15.286	1.273
297	102	36.946	0.939	1	555	565	983	996	560.01	989.422	560.01	989.422	6.51	5.077	-82.76	1.282	106	0.962	13.601	72.897	560	989.5	13	10	90	13.814	1.016	560	988	5	6.4	1.381
298	1582	147.365	0.915	1	667	716	610	656	690.64	634.948	690.64	634.948	23.481	21.879	-16.404	1.073	1632	0.969	50.596	161.565	691.8	635.4	47.405	44.721	116.565	51.614	1.02	690	635	20	27.333	1.29
299	1602	148.15	0.917	1	952	996	65	117	974.489	92.174	974.489	92.174	25.584	20.199	-72.91	1.267	1650	0.971	52.24	84.508	975.522	92.272	50.533	39.994	109.44	49.214	0.942	976	89	19	29.583	1.295
300	1212	129.15	0.913	1	764	811	933	967	786.678	949.891	786.678	949.891	24.382	15.954	-14.998	1.528	1241	0.977	49.041	159.717	786.15	948.95	49.015	32.255	161.565	50.014	1.02	792	947	15	25.538	1.667
301	789	115.512	0.743	1	0	27	795	838	10.454	819.648	10.454	819.648	23.639	11.561	73.231	2.045	829	0.952	47.011	60.709	7.645	818.725	47.006	25.795	65.376	46.614	0.992	0	815	17	17	1.371
302	78	31.258	1.003	1	862	872	282	292	866.974	287.346	866.974	287.346	5.16	4.875	21.077	1.058	80	0.975	11.18	26.565	867	287	10	10	0	11.214	1.003	866	286	4	7	1.402
303	926	113.846	0.898	1	491	531	994	1024	512.096	1010.39	512.096	1010.39	20.97	14.343	-25.545	1.462	946	0.979	44.944	147.724	511	1009	40	30	0	44.814	0.997	513	1010	15	21.417	1.494
304	667	97.566	0.881	1	233	265	796	826	247.41	811.971	247.41	811.971	18.152	12.044	42.193	1.507	709	0.941	36.62	34.992	247.063	812.299	36.116	25.334	47.121	36.614	1	243	808	11	16.182	1.664
305	640	91.743	0.956	1	915	943	997	1024	929.1	1011.37	929.1	1011.37	14.935	13.822	-31.513	1.08	652	0.982	32.016	128.66	929	1010.5	28	27	0	32.014	1	928	1011	13	24	1.231
306	2506	189.024	0.881	1	175	236	328	391	202.597	359.761	202.597	359.761	31.074	26.508	-72.885	1.172	2640	0.949	64.327	78.341	200.388	359.63	58.31	55.282	130.815	64.414	1.001	203	356	22	33.979	1.464
307	454	80.501	0.88	1	253	280	386	412	266.89	399.233	266.89	399.233	15.693	9.317	-42.132	1.684	473	0.96	31.623	145.305	266.75	399.75	31.113	19.092	135	31.614	1	270	395	9	13.25	1.756
308	391	83.833	0.699	1	226	259	964	984	241.439	972.699	241.439	972.699	17.447	7.575	-22.074	2.303	421	0.929	35.847	157.011	241.391	971.949	35.798	16.233	160.017	36.014	1.005	240	971	7	9.64	2.572
309	501	84.159	0.889	1	628	656	499	523	640.656	510.147	640.656	510.147	14.836	11.242	-23.407	1.32	523	0.958	32.016	141.34	642	511	28	24	0	32.014	1	638	510	10	13.222	1.601
310	739	99.463	0.939	1	864	891	498	534	878.06	516.185	878.06	516.185	17.711	13.351	-87.53	1.327	758	0.975	36.674	78.996	877.5	516	36	27	90	37.614	1.026	878	514	13	23	1.447
311	3054	204.153	0.921	1	450	505	804	876	477.757	841.245	477.757	841.245	36.344	27.093	-83.744	1.341	3167	0.964	72.367	101.155	477.925	839.818	72.328	52.918	96.582	74.014	1.023	478	834	25	40.357	1.48
312	883	112.87	0.871	1	943	980	757	793	963.149	773.443	963.149	773.443	20.324	14.361	44.976	1.415	928	0.952	41.881	33.311	963.835	772.573	40.52	29.381	52.125	37.814	0.903	963	770	13	20.8	1.454
313	1394	135.068	0.96	1	827	867	90	135	847.098	113.274	847.098	113.274	23.794	18.841	68.52	1.263	1426	0.978	48.332	65.556	846.005	113.763	48.148	37.553	70.56	48.614	1.006	845	111	18	31	1.35
314	76	32.599	0.899	1	901	911	84	95	906.197	90.013	906.197	90.013	5.347	4.648	74.178	1.15	83	0.916	11.705	109.983	906	90	10.733	9.839	63.435	12.014	1.026	905	89	4	5	1.502
315	806	108.388	0.862	1	668	704	199	231	685.984	216.938	685.984	216.938	17.724	15.409	23.803	1.15	843	0.956	37.483	43.919	686.842	214.584	36.816	31.443	5.711	37.614	1.003	685	214	13	18.448	1.447
316	85	36.066	0.821	1	565	577	766	778	570.476	771.206	570.476	771.206	6.266	4.547	-49.052	1.378	93	0.914	13.416	116.565	570.08	770.94	12.6	10	143.13	13.414	1	571	769	4	4.111	1.677
317	1620	146.35	0.95	1	689	736	166	212	713.048	187.862	713.048	187.862	24.624	21.187	39.027	1.162	1651	0.981	51.856	50.477	713.654	187.269	50.755	42.435	33.69	51.814	0.999	711	186	20	28.833	1.295
318	704	95.115	0.978	1	953	984	671	701	967.844	684.997	967.844	684.997	15.89	14.244	-44.4	1.116	718	0.981	33.615	120.379	967.25	684.25	32.527	28.991	135	33.014	0.982	968	683	13	24.2	1.27
319	1830	153.704	0.973	1	879	927	24	72	903.756	47.878	903.756	47.878	25.001	23.469	72.908	1.065	1864	0.982	52.839	60.524	902.269	47.846	51.186	47.656	78.69	52.614	0.996	903	48	22	35.5	1.196
320	496	90.307	0.764	1	571	607	963	983	588.806	972.635	588.806	972.635	18.933	8.537	-16.242	2.218	522	0.95	37.947	161.565	588.463	972.211	37.93	17.911	163.301	38.614	1.018	591	970	8	12.667	2.413
321	156	46.657	0.901	1	12	27	899	913	19.737	906.103	19.737	906.103	8.61	5.889	51.635	1.462	163	0.957	18.439	49.399	19.785	906.123	18.109	12.403	60.255	18.414	0.999	17	903	5	7.6	1.841
322	62	28.021	0.992	1	88	97	157	166	92.452	161.806	92.452	161.806	4.709	4.256	27.731	1.106	64	0.969	10.296	29.055	92.5	161.5	9	9	0	10.214	0.992	92	161	4	6.333	1.277
323	121	39.628	0.968	1	129	141	261	274	134.665	267.74	134.665	267.74	6.551	5.989	70.447	1.094	125	0.968	13.892	59.744	135	267.5	13	12	90	13.614	0.98	134	266	5	7	1.361
324	1774	162.304	0.846	1	796	851	503	550	826.098	529.077	826.098	529.077	31.256	18.746	-36.934	1.667	1825	0.972	65.605	142.431	828.02	531.36	65.6	39.8	143.13	65.414	0.997	828	529	18	25.769	1.817
325	1669	156.711	0.854	1	879	932	959	1001	906.714	980.635	906.714	980.635	27.573	19.751	-25.619	1.396	1753	0.952	56.859	145.751	904.689	980.135	54.252	41.264	170.538	55.814	0.982	908	978	19	24.733	1.469
326	193	57.153	0.742	1	943	964	602	617	953.826	608.795	953.826	608.795	11.989	5.439	30.429	2.204	214	0.902	24.413	34.992	954.7	608.6	24.15	12.075	26.565	24.414	1	949	606	5	6.882	2.441
327	1494	139.781	0.961	1	276	325	841	883	298.762	861.757	298.762	861.757	23.723	20.308	-8.001	1.168	1523	0.981	50.22	167.347	300.5	862	49	42	0	51.414	1.024	296	860	19	29.235	1.353
328	107	38.843	0.891	1	264	273	569	584	268.519	576.556	268.519	576.556	7.644	4.511	80.377	1.694	112	0.955	15.524	75.069	268.5	576.5	15	9	90	16.014	1.032	267	574	4	6.714	2.002
329	1489	149.682	0.835	1	70	124	618	656	97.358	637.273	97.358	637.273	28.211	17.391	-11.964	1.622	1581	0.942	55.714	158.962	96.055	635.994	54.664	35.338	173.66	55.414	0.995	97	634	16	24.353	1.732
330	2216	171.689	0.945	1	751	805	102	157	777.104	129.338	777.104	129.338	31.484	22.655	-44.847	1.39	2251	0.984	64.815	141.892	774.779	129.934	64.787	46.221	140.194	64.814	1	780	124	22	32.455	1.473
331	1531	141.907	0.955	1	366	417	740	782	391.096	762.563	391.096	762.563	24.595	19.992	6.356	1.23	1562	0.98	52.173	12.171	391.5	761	51	42	0	53.414	1.024	390	761	19	30.304	1.406
332	126	44.206	0.81	1	540	557	982	993	548.635	987.286	548.635	987.286	8.919	4.603	-26.672	1.938	132	0.955	19.235	152.103	548.293	986.983	19.127	10.213	158.199	19.014	0.989	549	986	5	5.462	1.901
333	722	116.298	0.671	1	40	88	551	573	62.767	561.551	62.767	561.551	25.602	9.527	-5.711	2.687	795	0.908	49.477	165.964	63.462	560.692	49.118	20.342	172.875	50.614	1.023	56	559	8	14	3.163
334	277	68.895	0.733	1	417	435	162	188	426.016	174.641	426.016	174.641	13.83	6.618	61.194	2.09	297	0.933	28.231	67.068	425.603	175.759	28.226	14.67	68.199	28.414	1.006	423	169	6	8.778	2.368
335	69	29.917	0.969	1	731	741	49	58	736.239	53.848	736.239	53.848	5.086	4.389	-9.598	1.159	73	0.945	10.817	146.31	736	53.5	10	9	0	11.014	1.018	735	53	4	7	1.377
336	363	77.915	0.751	1	168	197	541	561	183.167	552.164	183.167	552.164	14.545	8.382	-23.991	1.735	393	0.924	31.016	159.228	182.731	552.846	30.231	18.305	146.31	31.414	1.013	184	551	8	8.818	1.963
337	59	28.021	0.944	1	187	195	269	279	191.042	274.059	191.042	274.059	4.68	4.084	-63.301	1.146	62	0.952	10.198	101.31	191	274	10	8	90	10.614	1.041	191	273	4	7	1.327
338	112	38.517	0.949	1	316	329	542	554	322.446	547.455	322.446	547.455	6.24	5.802	11.027	1.075	118	0.949	13.601	162.897	322.5	548	13	12	0	14.014	1.03	321	546	5	6.429	1.401
339	329	67.094	0.918	1	672	692	742	765	681.819	752.959	681.819	752.959	10.895	9.788	-68.423	1.113	348	0.945	23.409	109.983	682	753.5	23	20	90	24.014	1.026	681	752	9	10.733	1.334
340	69	30.703	0.92	1	380	391	198	207	385.341	202.964	385.341	202.964	5.674	3.975	29.452	1.428	72	0.958	12.207	34.992	385.25	203.25	12.021	8.485	45	12.214	1.001	384	202	4	5.4	1.527
341	323	66.404	0.921	1	898	916	1003	1024	906.766	1014.14	906.766	1014.14	11.21	9.376	-85.127	1.196	341	0.947	23.431	129.806	907	1013.5	21	18	90	22.814	0.974	906	1013	9	15	1.267
342	419	82.167	0.78	1	919	949	797	820	933.335	807.899	933.335	807.899	17.148	7.907	-31.252	2.169	443	0.946	34.986	149.036	933.262	807.708	34.978	16.373	150.255	34.814	0.995	940	803	7	11.091	2.487
343	146	49.894	0.737	1	819	838	1012	1024	829.219	1019.37	829.219	1019.37	8.774	6.101	-13.586	1.438	154	0.948	19.105	6.009	828.5	1018	19	12	0	18.414	0.964	829	1023	8	5.857	1.151
344	187	50.909	0.907	1	406	424	149	164	415.639	156.778	415.639	156.778	9.763	6.214	-29.68	1.571	195	0.959	20.125	153.435	415.9	157.3	20.125	12.969	153.435	19.414	0.965	415	157	6	9	1.618
345	863	123.461	0.711	1	170	201	114	155	185.487	134.26	185.487	134.26	18.649	16.061	74.065	1.161	1011	0.854	43.863	65.772	184.969	134.946	41.713	30.897	86.82	44.014	1.003	184	133	14	13.635	1.572
346	181	60.715	0.617	1	106	134	0	9	120.693	3.715	120.693	3.715	13.563	4.389	0.965	3.09	193	0.938	28.018	2.045	120	4.5	28	9	0	28.414	1.014	117	0	8	6.739	1.776
347	474	80.597	0.917	1	372	395	325	353	383.059	338.608	383.059	338.608	14.692	10.385	-62.742	1.415	491	0.965	30.529	121.608	382.8	338.6	29.725	21.503	108.435	30.214	0.99	383	336	10	16.778	1.511
348	632	91.418	0.95	1	995	1024	74	101	1008.65	87.54	1008.65	87.54	15.489	13.105	-27.791	1.182	647	0.977	32.65	139.97	1008.6	87.2	32.199	26.833	153.435	32.614	0.999	1007	86	12	20.778	1.359
349	993	126.508	0.78	1	682	725	19	60	705.455	36.434	705.455	36.434	25.431	13.255	43.169	1.919	1058	0.939	49.244	29.168	705.075	34.872	48.823	26.811	48.814	49.014	0.995	712	41	12	18.533	2.042
350	500	83.278	0.906	1	415	447	724	745	431.34	734.708	431.34	734.708	16.293	9.824	-15.87	1.658	514	0.973	33.526	162.646	431.096	734.481	33.34	20.984	168.69	34.214	1.021	432	734	10	14.882	1.711
351	810	114.766	0.773	1	73	120	568	595	96.846	581.552	96.846	581.552	23.68	11.102	-21.489	2.133	846	0.957	49.041	163.413	97.4	581.8	48.299	24.15	153.435	50.014	1.02	98	580	11	15.457	2.273
352	309	73.663	0.716	1	948	979	1010	1024	962.312	1018.25	962.312	1018.25	14.664	7.356	4.576	1.994	323	0.957	31.145	174.472	963.5	1017	31	14	0	31.814	1.021	961	1022	12	8.655	1.326
353	527	87.3	0.869	1	191	225	889	910	207.536	899.354	207.536	899.354	16.819	10.051	-6.127	1.673	548	0.962	34.132	174.958	207.973	899.338	34.031	20.385	170.538	34.814	1.02	206	899	10	16.714	1.741
354	530	90.863	0.807	1	36	61	312	344	49.819	327.358	49.819	327.358	17.99	9.631	56.573	1.868	553	0.958	38.275	56.725	50.9	327.3	38.013	21.019	63.435	38.214	0.998	50	326	9	13.087	2.123
355	83	36.391	0.788	1	361	375	236	244	369.271	240.006	369.271	240.006	6.885	4.046	-0.034	1.702	89	0.933	14.56	164.055	368	240	14	8	0	15.014	1.031	371	239	4	3.8	1.877
356	189	48.553	1.007	1	329	345	310	324	336.696	317.071	336.696	317.071	8.324	7.277	0.88	1.144	192	0.984	17.493	149.036	337	317	16	14	0	17.614	1.007	336	316	7	9.857	1.258
357	1030	126.468	0.809	1	769	798	45	95	782.59	71.801	782.59	71.801	25.306	13.221	79.484	1.914	1063	0.969	50.09	86.566	782.135	69.673	50.01	27.064	78.69	51.214	1.022	783	76	13	21	1.97
358	51	27.466	0.85	1	260	269	992	1000	264.559	996.01	264.559	996.01	4.856	3.446	-26.445	1.409	56	0.911	10.817	146.31	264.5	996	10.733	7.603	153.435	10.814	1	264	995	3	3.5	1.802
359	1162	124.477	0.942	1	180	223	42	79	200.529	61.096	200.529	61.096	22.203	16.792	-23.019	1.322	1179	0.986	45.222	161.966	199.8	60.6	44.721	33.094	153.435	45.414	1.004	201	59	16	28.733	1.419
360	61	28.021	0.976	1	186	195	525	534	190.303	529.762	190.303	529.762	4.726	4.184	50.542	1.13	64	0.953	10.296	29.055	190.25	529.75	9.803	8.854	71.565	10.214	0.992	190	529	4	6.333	1.277
361	111	39.303	0.903	1	349	362	280	293	355.14	286.446	355.14	286.446	7.181	5.01	-41.955	1.433	116	0.957	15	143.13	355.5	286	14.849	10.607	135	15.014	1.001	354	286	5	7	1.501
362	212	61.731	0.699	1	316	339	438	453	325.67	446.358	325.67	446.358	11.089	6.593	20.682	1.682	249	0.851	23.77	14.621	327.5	445.5	23	15	0	24.414	1.027	323	444	6	5.609	2.035
363	59	28.807	0.893	1	535	543	230	240	539.364	234.839	539.364	234.839	5.374	3.588	68.434	1.498	62	0.952	11.18	63.435	539.2	235.1	11.068	7.906	71.565	11.214	1.003	538	233	3	4.6	1.869
364	382	73.242	0.895	1	47	71	153	177	59.777	164.652	59.777	164.652	14.408	8.594	42.585	1.677	393	0.972	29.206	38.047	60.5	165	28.991	17.678	45	29.014	0.993	56	161	8	13.308	1.813
365	364	75.464	0.803	1	462	480	381	411	470.937	395.995	470.937	395.995	15.345	7.621	70.559	2.013	381	0.955	31.321	73.301	470.7	396.6	31.307	16.128	71.565	32.014	1.022	468	390	7	11.333	2.287
366	221	68.625	0.59	1	56	87	1015	1024	70.993	1020.16	70.993	1020.16	15.69	4.747	0.858	3.305	227	0.974	31.257	172.648	71.5	1019.5	31	9	0	32.014	1.024	69	1023	9	6.517	1.779
367	47	23.999	1.025	1	729	737	953	960	732.67	956.521	732.67	956.521	4.074	3.741	7.24	1.089	47	1	8.944	26.565	733	956.5	8	7	0	9.014	1.008	732	956	4	7	1.127
368	258	58.494	0.948	1	28	47	597	615	37.442	607.019	37.442	607.019	9.428	8.976	41.701	1.05	265	0.974	20.591	60.945	37.5	606	19	18	0	20.414	0.991	37	607	8	12.2	1.276
369	89	36.066	0.86	1	931	944	78	89	937.489	83.994	937.489	83.994	6.898	4.32	-30.154	1.597	93	0.957	14.318	155.225	936.9	83.8	14.311	9.391	153.435	14.414	1.007	938	82	4	4.778	1.802
370	427	87.396	0.703	1	87	114	249	273	101.891	260.744	101.891	260.744	14.396	10.253	51.055	1.404	510	0.837	32.802	37.569	101.252	261.208	27.942	23.071	74.476	32.814	1	102	261	9	9.333	1.823
371	84	35.836	0.822	1	983	993	535	548	988.393	540.44	988.393	540.44	6.401	4.453	58.871	1.437	92	0.913	13.601	72.897	988.642	540.399	13.02	9.881	54.462	14.014	1.03	988	539	4	4.2	1.752
372	85	34.495	0.898	1	823	833	990	1002	828.029	996.359	828.029	996.359	5.992	4.626	66.871	1.295	90	0.944	13.038	57.529	827.8	995.9	12.965	9.803	71.565	13.214	1.013	827	995	4	4.2	1.652
373	1908	165.961	0.871	1	42	88	785	836	63.836	810.734	63.836	810.734	27.681	22.406	67.526	1.235	2003	0.953	60.44	51.044	65	810.5	51	46	90	60.414	1	64	810	21	23.606	1.438
374	674	95.9	0.921	1	278	312	387	415	295.579	400.696	295.579	400.696	17.409	12.438	-23.132	1.4	691	0.975	36.249	155.556	295.4	401.3	36.224	25.044	153.435	36.614	1.01	298	399	12	20.333	1.526
375	69	29.917	0.969	1	674	684	178	187	679.37	182.543	679.37	182.543	4.964	4.486	-22.568	1.107	73	0.945	10.817	146.31	679	182.5	10	9	0	10.814	1	678	182	4	5.8	1.352
376	172	48.783	0.908	1	242	259	436	450	250.047	442.64	250.047	442.64	9.314	5.952	-35.316	1.565	179	0.961	19.723	149.534	249.96	442.28	19.6	13.2	143.13	19.614	0.994	249	442	6	9	1.635
377	268	58.589	0.981	1	846	865	353	369	855.224	360.799	855.224	360.799	10.152	8.509	15.56	1.193	272	0.985	22.023	39.472	855.5	361	19	16	0	22.014	1	853	360	8	14.2	1.376
378	154	46.332	0.902	1	217	230	463	480	223.481	471.039	223.481	471.039	8.841	5.61	-60.936	1.576	160	0.963	18.385	112.38	223.279	470.868	18.35	12.005	120.964	18.614	1.012	224	468	5	8.667	1.861
379	1562	148.571	0.889	1	124	164	475	528	143.619	502.004	143.619	502.004	28.149	18.013	-71.51	1.563	1612	0.969	56.462	112.932	145.026	503.044	55.857	36.712	104.534	56.214	0.996	146	496	17	27.621	1.653
380	69	29.687	0.984	1	240	249	652	661	244.094	656.428	244.094	656.428	4.881	4.592	-71.78	1.063	70	0.986	10.817	123.69	244.5	656.5	9	9	0	10.614	0.981	243	655	4	7	1.327
381	325	66.538	0.922	1	485	508	396	416	496.309	405.934	496.309	405.934	11.113	9.424	16.503	1.179	339	0.959	24.042	16.928	496.588	405.353	23.324	19.894	30.964	24.614	1.024	496	405	9	11.857	1.367
382	267	62.841	0.85	1	932	946	881	906	939.328	892.586	939.328	892.586	12.557	6.918	77.912	1.815	276	0.967	26.571	70.201	939	893.5	25	14	90	27.014	1.017	938	889	7	8.545	1.93
383	266	66.634	0.753	1	215	233	420	441	224.598	430.169	224.598	430.169	11.849	7.777	-75.178	1.524	309	0.861	25	126.87	224.493	430.815	22.246	16.959	96.009	25.014	1.001	225	427	7	6.6	1.787
384	628	92.203	0.928	1	634	669	773	796	651.769	785.471	651.769	785.471	17.427	11.628	-3.483	1.499	640	0.981	35.511	170.272	651.5	784.5	35	23	0	36.414	1.025	650	784	11	16.565	1.655
385	84	33.154	0.96	1	239	249	708	719	244.024	713.524	244.024	713.524	5.533	4.899	58.476	1.13	89	0.944	12.042	48.366	244	713.5	11	10	90	12.014	0.998	243	712	4	6	1.502
386	1553	142.002	0.968	1	313	361	679	722	336.436	700.817	336.436	700.817	24.354	20.339	24.169	1.197	1586	0.979	49.769	22.443	336.3	700.9	49.641	41.591	26.565	49.414	0.993	335	700	20	36.556	1.235
387	154	46.332	0.902	1	477	492	957	972	484.831	964.201	484.831	964.201	8.65	5.801	43.303	1.491	160	0.963	17.804	38.157	485.12	963.66	17.6	12.6	53.13	17.814	1.001	483	962	5	7.75	1.781
388	715	103.81	0.834	1	182	220	388	415	200.967	402.387	200.967	402.387	20.84	11.013	-23.543	1.892	746	0.958	42.544	150.422	200.5	402.5	41.742	22.768	161.565	41.814	0.983	197	403	11	16.75	1.901
389	230	56.598	0.902	1	874	891	319	337	882.13	328.265	882.13	328.265	9.338	8.041	-44.862	1.161	239	0.962	20	143.13	882.5	328	18	17	90	19.814	0.991	881	327	7	11.222	1.415
390	344	70.886	0.86	1	373	395	306	327	383.558	316.494	383.558	316.494	12.311	9.05	38.927	1.36	362	0.95	27.019	38.991	384	316.5	26.386	19.677	26.565	27.014	1	382	315	9	9.857	1.501
391	131	41.524	0.955	1	312	325	514	527	318.63	521.095	318.63	521.095	6.625	6.437	-56.253	1.029	137	0.956	14.866	132.274	318.5	520.5	13	13	0	14.214	0.956	318	521	6	7.545	1.185
392	626	93.314	0.903	1	163	197	25	49	180.355	36.658	180.355	36.658	17.201	11.7	10.317	1.47	649	0.965	35.468	21.501	179.769	36.846	34.978	23.815	7.125	36.214	1.021	177	36	11	18.857	1.646
393	55	28.021	0.88	1	112	121	325	334	116.773	329.464	116.773	329.464	4.492	4.006	24.681	1.121	61	0.902	10	36.87	116.65	329.55	9.803	8.854	18.435	10.014	1.001	116	329	4	5	1.252
394	649	93.869	0.926	1	388	419	997	1024	403.64	1012.08	403.64	1012.08	15.577	13.664	16.784	1.14	666	0.974	33.615	30.379	403.5	1010.5	31	27	0	33.814	1.006	403	1011	13	16.1	1.301
395	65	29.132	0.962	1	1013	1022	15	24	1017.62	19.869	1017.62	19.869	4.905	4.297	28.378	1.142	67	0.97	10.817	33.69	1017.5	19.5	9	9	0	10.814	1	1017	19	4	5.5	1.352
396	201	62.841	0.64	1	336	359	142	158	346.624	148.425	346.624	148.425	12.331	5.956	-17.06	2.07	234	0.859	26.077	147.529	346.003	147.724	25.673	13.45	160.71	26.014	0.998	344	146	5	5.818	2.601
397	116	43.976	0.754	1	485	502	738	748	494.466	742.526	494.466	742.526	8.948	4.542	9.447	1.97	130	0.892	17.464	13.241	494.166	742.115	17.464	9.744	12.995	17.814	1.02	492	741	4	5.429	2.227
398	375	73.567	0.871	1	442	469	960	980	456.236	970.391	456.236	970.391	14.243	8.567	-28.331	1.663	389	0.964	29.547	156.038	456.6	971.2	29.516	17.889	153.435	29.014	0.982	458	969	8	13.286	1.813
399	1341	132.291	0.963	1	764	802	283	330	782.384	306.501	782.384	306.501	23.152	18.505	82.764	1.251	1364	0.983	47.381	97.275	783.076	306.41	47.17	37.454	85.236	48.014	1.013	782	306	18	33.667	1.334
400	821	109.633	0.858	1	145	179	969	1006	160.198	989.678	160.198	989.678	20.364	13.312	48.865	1.53	860	0.955	41.11	48.945	158.97	990.577	41.104	27.576	48.013	39.414	0.959	156	987	12	16.636	1.642
401	65	28.577	1	1	109	117	389	399	112.992	393.931	112.992	393.931	5.408	3.873	-61.156	1.396	65	1	11.662	120.964	113	394	10	8	90	11.614	0.996	113	393	4	6.333	1.452
402	103	46.982	0.586	1	448	469	534	541	459.209	537.403	459.209	537.403	11.057	3.1	-0.314	3.566	116	0.888	21.213	8.13	458.5	537.5	21	7	0	21.814	1.028	462	536	3	4.158	3.636
403	65	28.807	0.984	1	507	517	775	784	512.269	779.577	512.269	779.577	5.036	4.187	27.521	1.203	67	0.97	10.77	21.801	512.308	779.538	10.539	8.875	33.69	11.014	1.023	512	779	4	5.667	1.377
404	55	27.466	0.916	1	464	472	560	570	468.191	565.1	468.191	565.1	4.77	3.769	-57.989	1.265	59	0.932	10.296	119.055	468	565	10	8	90	10.014	0.973	467	564	3	5	1.669
405	84	33.154	0.96	1	45	57	241	250	51.024	245.25	51.024	245.25	6.093	4.467	20.859	1.364	87	0.966	12.806	38.66	51	245.5	12	9	0	12.814	1.001	49	244	4	6.2	1.602
406	404	76.344	0.871	1	125	154	277	295	139.515	286.057	139.515	286.057	15.274	8.483	-15.073	1.801	420	0.962	31.016	159.228	139.676	286.206	30.802	17.705	165.964	31.414	1.013	142	285	8	13.118	1.963
407	149	46.657	0.86	1	484	498	385	400	490.386	391.876	490.386	391.876	7.548	6.625	42.049	1.139	162	0.92	17.205	35.538	490.362	391.655	15.598	13.556	68.199	17.214	1.001	488	389	5	6.846	1.721
408	124	47.442	0.692	1	935	953	109	121	942.847	116.468	942.847	116.468	9.176	4.894	20.9	1.875	145	0.855	18.682	15.524	943.8	116.9	18.336	11.628	26.565	19.214	1.029	939	115	4	5	2.402
409	372	80.692	0.718	1	602	637	1010	1024	620.148	1018.05	620.148	1018.05	17.301	7.267	-5.338	2.381	380	0.979	35.228	173.48	619.5	1017	35	14	0	35.414	1.005	621	1023	13	10.448	1.362
410	476	93.314	0.687	1	615	656	796	813	636.582	803.706	636.582	803.706	19.547	7.907	-0.974	2.472	502	0.948	41.195	174.428	635.5	804.5	41	17	0	42.014	1.02	634	803	8	10.294	2.626
411	859	136.734	0.577	1	677	721	213	247	702.663	232.459	702.663	232.459	23.311	14.972	-25.288	1.557	1095	0.784	45.122	167.196	701.376	232.454	43.157	33.085	143.973	45.814	1.015	712	228	9	11.706	2.545
412	504	91.973	0.749	1	334	370	455	475	353.486	465.105	353.486	465.105	18.64	9.163	-5.444	2.034	544	0.926	36.878	167.471	352.865	466.189	36.825	19.07	170.538	37.414	1.015	361	463	8	12.154	2.338
413	250	60.39	0.861	1	539	562	436	451	551.372	444.144	551.372	444.144	11.916	6.852	-14.916	1.739	260	0.962	24.352	160.821	550.5	444	24.254	14.795	165.964	24.814	1.019	553	443	7	9.571	1.772
414	251	66.308	0.717	1	357	376	306	325	366.958	315.946	366.958	315.946	9.969	8.973	-76.852	1.111	297	0.845	23.345	136.736	366.5	315.5	19	19	0	23.214	0.994	366	315	7	7.24	1.658
415	409	86.515	0.687	1	156	188	41	63	169.872	52.559	169.872	52.559	15.263	9.147	19.711	1.669	486	0.842	32.249	7.125	170.2	52.4	31.623	19.606	18.435	33.414	1.036	171	54	8	7.971	2.088
416	96	35.836	0.939	1	861	872	180	192	866.542	186.323	866.542	186.323	6.755	4.595	53.402	1.47	101	0.95	14.213	50.711	866.5	186.5	14.142	9.899	45	13.814	0.972	865	184	4	6.333	1.727
417	626	94.099	0.888	1	736	760	46	81	747.72	63.494	747.72	63.494	18.231	11.073	-70.16	1.646	646	0.969	37.162	113.806	748.059	64.265	36.865	23.041	104.036	37.614	1.012	748	63	11	17.111	1.71
418	370	77.36	0.777	1	885	908	496	521	897.103	506.203	897.103	506.203	12.601	10.573	86.48	1.192	416	0.889	27.459	123.111	898.193	506.142	25.861	22.317	73.301	27.414	0.998	897	504	8	9.231	1.713
419	291	65.753	0.846	1	11	33	431	450	21.387	441.108	21.387	441.108	11.643	8.154	-25.253	1.428	312	0.933	23.409	160.017	21.423	440.701	23.353	17.261	156.038	23.814	1.017	25	439	7	9	1.701
420	315	66.078	0.907	1	894	916	526	545	904.005	534.846	904.005	534.846	11.67	8.882	-21.82	1.314	331	0.952	23.854	146.976	903.971	534.118	23.838	18.693	149.036	23.814	0.998	904	533	8	12	1.488
421	610	113.195	0.598	1	142	174	550	585	158.544	567.457	158.544	567.457	18.884	11.278	-42.3	1.674	717	0.851	46.098	130.601	160	568.5	45.962	24.749	135	46.214	1.003	160	566	11	9.875	2.101
422	71	31.258	0.913	1	860	869	233	244	864.486	238.162	864.486	238.162	6.269	3.717	-59.618	1.687	74	0.959	13.038	122.471	864	238	12.728	8.485	135	13.014	0.998	865	236	4	4.667	1.627
423	186	49.894	0.939	1	493	506	149	167	499.613	158.651	499.613	158.651	9.182	6.55	-79.748	1.402	192	0.969	18.682	105.524	499.5	158	18	13	90	19.014	1.018	500	157	6	9.667	1.585
424	60	31.028	0.783	1	877	885	69	79	881	73.883	881	73.883	5.077	4.004	-69.744	1.268	68	0.882	11.402	127.875	881	74	10	8	90	11.414	1.001	880	72	3	3.545	1.902
425	167	46.562	0.968	1	492	508	368	383	499.368	375.536	499.368	375.536	8.034	6.756	32.187	1.189	172	0.971	17.088	20.556	499	375.5	16.263	13.435	45	17.414	1.019	498	374	6	9	1.451
426	320	83.603	0.575	1	37	58	567	594	46.641	582.606	46.641	582.606	13.706	8.263	57.687	1.659	417	0.767	31.064	56.821	46.35	580.55	30.358	18.657	71.565	31.014	0.998	44	579	7	6.657	2.215
427	72	31.258	0.926	1	513	522	249	260	517.611	254.708	517.611	254.708	5.135	4.56	-85.023	1.126	76	0.947	11.18	79.695	517.5	254.5	11	9	90	11.614	1.039	517	253	4	4.5	1.452
428	1004	117.773	0.91	1	325	370	199	229	346.481	214.314	346.481	214.314	22.168	14.553	-4.235	1.523	1035	0.97	45.277	6.34	347.5	214	45	30	0	46.214	1.021	342	214	15	22.833	1.54
429	181	50.354	0.897	1	595	613	991	1006	603.997	998.914	603.997	998.914	9.828	6.006	-38.142	1.636	185	0.978	20.591	150.945	603.5	999.5	19.799	12.728	135	20.414	0.991	605	995	5	8	2.041
430	221	63.857	0.681	1	249	273	968	985	263.043	976.79	263.043	976.79	11.102	7.013	16.613	1.583	253	0.874	25.298	18.435	261.994	975.691	25.184	14.541	12.995	25.814	1.02	262	975	6	5.75	2.151
431	181	50.124	0.905	1	905	922	632	647	913.787	639.809	913.787	639.809	9.91	5.876	-36.666	1.686	186	0.973	20.248	147.095	913.808	639.962	20.247	12.481	146.31	20.214	0.998	917	636	5	9	2.021
432	51	26.68	0.9	1	369	377	247	256	373.402	251.225	373.402	251.225	4.65	3.603	58.985	1.29	55	0.927	10.296	60.945	373.35	251.55	10.119	7.906	71.565	10.214	0.992	372	250	3	3.667	1.702
433	95	40.739	0.719	1	620	632	580	593	624.3	586.974	624.3	586.974	7.092	4.9	62.755	1.447	108	0.88	15	36.87	623.646	587.331	14.822	11.139	52.125	15.014	1.001	623	585	4	3.947	1.877
434	198	56.828	0.77	1	497	511	381	404	504.293	391.384	504.293	391.384	9.949	6.588	75.921	1.51	214	0.925	23.345	80.134	504	392.5	23	14	90	24.014	1.029	503	389	6	6	2.001
435	1071	134.838	0.74	1	77	123	538	573	102.391	554.223	102.391	554.223	22.384	15.879	18.354	1.41	1194	0.897	49.244	23.962	100.748	554.27	47.698	32.844	6.843	49.014	0.995	101	553	15	14.783	1.634
436	242	58.724	0.882	1	542	558	335	357	550.938	346.215	550.938	346.215	10.894	7.232	-77.134	1.506	251	0.964	22.804	105.255	550	346	22	16	90	23.414	1.027	550	346	7	10.8	1.672
437	66	31.258	0.849	1	249	261	997	1005	254.985	1000.88	254.985	1000.88	6.358	3.376	-22.639	1.883	69	0.957	13.038	147.529	254.75	1000.75	12.965	7.589	161.565	13.214	1.013	256	999	3	3.889	2.202
438	119	49.664	0.606	1	857	878	277	285	868.55	280.601	868.55	280.601	11.324	3.627	8.306	3.123	133	0.895	21.84	15.945	867.5	281	21	8	0	22.414	1.026	873	281	4	4.647	2.802
439	53	28.021	0.848	1	439	447	205	215	442.915	209.632	442.915	209.632	5.43	3.239	-58.11	1.676	57	0.93	11.402	127.875	442.9	209.2	11.18	7.155	116.565	11.414	1.001	442	209	3	3.333	1.902
440	1186	132.617	0.847	1	325	373	715	751	351.326	734.647	351.326	734.647	24.272	16.142	-8.021	1.504	1249	0.95	48.836	169.38	349.95	736.669	48.662	33.755	160.821	50.014	1.024	354	735	15	17.766	1.667
441	781	109.959	0.812	1	582	623	7	36	602.696	21.803	602.696	21.803	21.903	11.792	-23.241	1.857	816	0.957	44.011	158.682	603.928	22.966	43.996	24.576	160.201	42.814	0.973	601	23	11	16.032	1.946
442	246	57.938	0.921	1	700	718	774	793	709.65	784.256	709.65	784.256	10.007	8.014	-50.797	1.249	258	0.953	20.616	140.906	710.082	784.402	20.486	16.773	129.806	20.614	1	710	783	7	10.818	1.472
443	69	31.258	0.887	1	455	466	579	588	460.21	583.254	460.21	583.254	5.572	4.078	6.995	1.366	75	0.92	12.083	24.444	460.5	583.5	11	9	0	12.214	1.011	459	583	4	4.714	1.527
444	104	44.436	0.662	1	24	36	591	608	29.163	598.375	29.163	598.375	8.44	4.428	-69.273	1.906	124	0.839	17.72	106.39	28.724	599.006	17.027	10.124	122.471	18.214	1.028	30	595	4	3.471	2.277
445	79	32.599	0.934	1	991	1002	168	178	996.133	173.006	996.133	173.006	5.406	4.731	17.486	1.142	84	0.94	11.662	30.964	996.5	173	11	10	0	11.814	1.013	994	172	4	7	1.477
446	81	44.666	0.51	2	926	939	635	648	931.105	642.599	931.105	642.599	6.519	5.331	-82.717	1.223	112	0.723	14.422	123.69	932.5	642.5	14.142	11.314	135	16.014	1.11	929	642	3	2.158	2.669
447	41	23.444	0.937	1	666	673	653	660	669.573	656.11	669.573	656.11	3.82	3.532	-23.092	1.082	42	0.976	8.602	144.462	669.5	656.5	7	7	0	8.614	1.001	669	655	3	3.667	1.436
448	196	67.514	0.54	1	1016	1024	882	914	1020.6	897.934	1020.6	897.934	16.046	4.018	-88.904	3.993	208	0.942	32.14	95.356	1020	898	32	8	90	32.814	1.021	1023	892	7	5.621	2.344
449	242	59.184	0.868	1	863	882	402	423	872.298	412.178	872.298	412.178	11.945	6.555	51.095	1.822	250	0.968	23.854	56.976	872.5	412	23.335	13.435	45	23.814	0.998	869	408	6	9.727	1.985
450	36	23.444	0.823	1	355	362	9	16	358.139	12.583	358.139	12.583	3.823	3.325	-41.813	1.15	39	0.923	8.602	125.538	358.5	12.5	7	7	0	8.614	1.001	358	10	2	2.2	2.154
451	57	27.791	0.927	1	450	460	0	7	454.658	3.167	454.658	3.167	4.959	3.833	-1.219	1.294	59	0.966	10.44	163.301	455	3.5	10	7	0	10.014	0.959	454	0	5	5.333	1.001
452	85	33.94	0.927	1	858	869	423	434	863.076	428.653	863.076	428.653	6.438	4.312	40.992	1.493	87	0.977	13.601	36.027	863	428.5	13.435	9.192	45	13.614	1.001	861	427	4	5.857	1.702
453	56	28.021	0.896	1	787	795	155	164	790.857	159.339	790.857	159.339	4.419	4.143	50.834	1.067	60	0.933	10	36.87	791	159.5	9	8	90	9.814	0.981	790	159	4	5	1.227
454	73	37.502	0.652	1	0	6	415	432	2.445	423.404	2.445	423.404	8.254	3.062	-88.429	2.696	77	0.948	17.117	83.29	3	423.5	17	6	90	17.614	1.029	0	421	5	4.143	1.761
455	106	37.732	0.936	1	107	118	997	1010	112.264	1003.8	112.264	1003.8	6.408	5.352	-75.372	1.197	111	0.955	13.454	131.987	112.5	1003.5	13	11	90	13.814	1.027	112	1002	5	6.667	1.381
456	185	59.605	0.654	1	455	471	975	996	464.781	984.797	464.781	984.797	10.207	6.691	77.935	1.525	230	0.804	21.213	98.13	465.137	985.378	19.507	15.116	59.744	21.814	1.028	465	981	5	6	2.181
457	79	33.71	0.874	1	835	845	636	647	839.69	641.285	839.69	641.285	5.614	4.775	-55.061	1.176	84	0.94	13.038	122.471	839.382	640.971	12.369	9.944	104.036	13.014	0.998	838	640	4	4.5	1.627
458	106	39.858	0.838	1	373	388	443	454	380.745	448.189	380.745	448.189	7.748	4.553	-25.871	1.702	114	0.93	15.811	161.565	381.302	448.371	15.757	10.111	156.801	16.214	1.025	383	446	4	5.182	2.027
459	56	27.236	0.949	1	242	250	718	727	246.161	722.661	246.161	722.661	4.442	4.099	51.324	1.084	59	0.949	10	36.87	246	722.5	9	8	90	10.014	1.001	246	722	4	5	1.252
460	43	23.999	0.938	1	82	90	785	792	86.012	788.012	86.012	788.012	4.119	3.427	1.782	1.202	45	0.956	8.602	35.538	86	788.5	8	7	0	8.814	1.025	85	787	3	4.333	1.469
461	352	71.441	0.867	1	374	402	252	269	388.673	260.293	388.673	260.293	13.712	8.298	-4.164	1.652	366	0.962	28.018	2.045	388	260.5	28	17	0	28.414	1.014	391	259	8	13.5	1.776
462	58	29.362	0.845	1	504	516	222	229	509.586	225.379	509.586	225.379	6.11	3.096	-18.377	1.974	60	0.967	12.649	161.565	509.7	225.1	12.649	6.957	161.565	13.014	1.029	510	224	3	3.857	2.169
463	138	49.569	0.706	1	326	339	414	429	333.094	420.942	333.094	420.942	8.302	6.035	84.461	1.376	167	0.826	17.493	120.964	332.799	421.291	15.391	12.947	84.806	17.614	1.007	333	418	5	5.267	1.761
464	223	62.841	0.71	1	66	88	565	582	77.02	573.567	77.02	573.567	11.879	6.531	-16.462	1.819	264	0.845	23.022	145.62	77.829	574.062	21.992	14.781	168.111	23.014	1	73	574	6	6.6	1.918
Mean	694.608	90.9537	0.878573	1.00431	493.317	522.847	516.317	544.129	508.079	530.227	508.079	530.227	16.621	11.4684	-2.5636	1.50851	721.306	0.955856	34.2637	92.387	508.03	530.235	33.3939	23.5562	76.0663	34.4399	1.00579	507.472	528.487	11.0194	17.0032	1.62614

## Sheet: Tab3
Label	Area	Perimeter	Circularity	EulerNumber	Box.X.Min	Box.X.Max	Box.Y.Min	Box.Y.Max	Centroid.X	Centroid.Y	Ellipse.Center.X	Ellipse.Center.Y	Ellipse.Radius1	Ellipse.Radius2	Ellipse.Orientation	Ellipse.Elong	ConvexArea	Convexity	MaxFeretDiam	MaxFeretDiamAngle	OBox.Center.X	OBox.Center.Y	OBox.Length	OBox.Width	OBox.Orientation	GeodesicDiameter	Tortuosity	InscrDisc.Center.X	InscrDisc.Center.Y	InscrDisc.Radius	AverageThickness	GeodesicElongation
1	1568	141.312	0.987	1	73	118	135	178	94.517	156.686	94.517	156.686	22.943	21.861	13.963	1.05	1593	0.984	48.01	35.676	95.5	156.5	45	43	0	47.414	0.988	93	156	21	38.6	1.129
2	1062	118.098	0.957	1	761	803	398	430	782.642	414.296	782.642	414.296	21.347	15.92	-3.357	1.341	1086	0.978	42.953	12.095	782	414	42	32	0	43.614	1.015	780	413	15	27.923	1.454
3	712	95.996	0.971	1	119	149	808	838	134.176	822.889	134.176	822.889	15.847	14.389	46.744	1.101	732	0.973	33.422	38.928	134.685	822.993	31.835	29.377	69.444	33.414	1	134	822	14	25	1.193
4	1667	145.334	0.992	1	841	886	657	703	863.438	680.123	863.438	680.123	23.857	22.279	42.316	1.071	1697	0.982	49.406	54.058	863.5	680	46	45	90	49.414	1	862	679	22	42.333	1.123
5	1022	113.751	0.993	1	786	821	730	767	803.43	747.512	803.43	747.512	19.334	16.894	-57.731	1.144	1039	0.984	40	126.87	803.75	746.75	39.598	34.648	135	40.014	1	804	745	16	30.143	1.25
6	837	103.485	0.982	1	310	345	924	955	327.496	939.802	327.496	939.802	17.535	15.265	-11.286	1.149	856	0.978	35.903	167.125	327.5	939.5	35	31	0	36.814	1.025	327	939	15	25.333	1.227
7	984	115.782	0.922	1	829	863	292	334	847.765	312.216	847.765	312.216	19.726	16.392	-77.314	1.203	1006	0.978	42.579	99.462	846	313	42	34	90	43.614	1.024	847	311	15	21.167	1.454
8	694	104.5	0.799	1	960	992	153	189	975.086	171.549	975.086	171.549	21.122	10.552	51.781	2.002	720	0.964	44.045	50.528	974.297	171.216	43.942	22.087	54.462	43.814	0.995	971	167	10	14.4	2.191
9	677	93.774	0.967	1	970	998	587	619	983.865	602.841	983.865	602.841	16.141	13.39	-66.806	1.205	693	0.977	32.802	127.569	983.7	603.1	32.647	27.28	116.565	33.614	1.025	984	600	13	23.333	1.293
10	524	82.953	0.957	1	352	381	951	976	366.832	963.475	366.832	963.475	14.194	11.804	-12.639	1.202	538	0.974	29.833	166.43	367.3	963.1	29.069	24.597	153.435	30.614	1.026	367	962	11	20.333	1.392
11	558	86.055	0.947	1	291	314	774	804	302.842	788.903	302.842	788.903	15.805	11.304	-76.424	1.398	575	0.97	32.311	111.801	302.44	788.92	31.396	22.91	98.13	32.614	1.009	302	787	11	18.6	1.482
12	1507	138.765	0.983	1	556	603	590	632	578.943	610.901	578.943	610.901	23.066	20.851	10.764	1.106	1532	0.984	47.676	9.66	579.5	611	47	42	0	48.814	1.024	577	610	20	35	1.22
13	1598	142.557	0.988	1	22	69	324	368	44.661	346.049	44.661	346.049	23.83	21.422	20.036	1.112	1625	0.983	48.765	15.461	43.926	346.456	48.363	43.732	30.964	48.814	1.001	44	346	21	37	1.162
14	677	94.099	0.961	1	107	135	57	88	121.106	72.608	121.106	72.608	17.107	12.66	-54.935	1.351	692	0.978	35.609	128.157	120.724	72.19	35.096	26.74	111.801	35.614	1	120	71	12	21.75	1.484
15	820	112.41	0.815	1	374	400	236	281	386.882	258.032	386.882	258.032	22.604	11.602	-75.08	1.948	848	0.967	46.098	102.529	386.75	258.25	45.563	23.898	113.199	47.214	1.024	389	252	11	18.067	2.146
16	544	84.064	0.967	1	912	939	312	339	926.27	325.496	926.27	325.496	13.84	12.578	-35.043	1.1	563	0.966	28.601	143.531	926.74	325.82	28.6	25.8	143.13	29.014	1.014	927	324	12	22.5	1.209
17	825	102.699	0.983	1	583	616	827	859	600.176	843.853	600.176	843.853	16.551	16.021	7.032	1.033	846	0.975	34.886	27.3	599.5	843	33	32	0	34.414	0.986	600	843	15	27	1.147
18	1430	137.194	0.955	1	287	332	280	322	308.601	299.695	308.601	299.695	22.386	20.578	-6.414	1.088	1458	0.981	46.239	21.571	309.942	299.712	44.714	41.381	168.69	46.414	1.004	308	298	19	32.571	1.221
19	580	87.856	0.944	1	378	408	938	964	392.805	950.54	392.805	950.54	15.885	11.693	-26.625	1.358	595	0.975	32.311	158.199	393.1	950.2	32.199	23.702	153.435	32.614	1.009	391	950	11	18.5	1.482
20	532	81.707	1.001	1	716	741	155	181	728.28	167.632	728.28	167.632	14.291	11.892	-50.548	1.202	541	0.983	30	126.87	728.25	167.25	29.698	24.749	135	30.014	1	728	167	12	20.6	1.251
21	435	74.678	0.98	1	922	946	828	851	933.746	839.098	933.746	839.098	12.207	11.385	9.665	1.072	446	0.975	25.239	33.69	934	839.5	24	23	0	25.614	1.015	933	839	11	19.667	1.164
22	1962	159.297	0.972	1	260	309	160	212	282.78	185.555	282.78	185.555	26.666	23.578	-66.687	1.131	1997	0.982	54.037	141.009	281.176	185.706	53.508	48.02	120.964	54.614	1.011	282	182	22	41	1.241
23	1226	125.588	0.977	1	982	1023	535	574	1003.4	554.531	1003.4	554.531	20.607	19.023	-27.445	1.083	1250	0.981	42.059	118.393	1003.8	555.1	41.591	38.46	153.435	42.014	0.999	1003	554	18	33.333	1.167
24	1995	164.105	0.931	1	769	832	129	171	800.224	150.371	800.224	150.371	30.883	20.587	-2.073	1.5	2028	0.984	63.285	174.56	800.5	150	63	42	0	64.414	1.018	798	150	21	35.207	1.534
25	933	111.299	0.946	1	283	321	63	96	301.819	79.128	301.819	79.128	19.095	15.652	-18.353	1.22	958	0.974	38.471	152.103	302.05	78.15	37.947	31.939	161.565	39.014	1.014	300	78	15	25.923	1.3
26	615	89.752	0.959	1	613	639	495	526	625.518	509.999	625.518	509.999	16.336	12.028	-65.67	1.358	628	0.979	33.615	120.379	625.069	509.828	33.425	24.883	111.801	33.414	0.994	625	508	12	20.667	1.392
27	715	96.226	0.97	1	654	681	739	773	667.395	755.313	667.395	755.313	17.468	13.095	-70.742	1.334	730	0.979	36.249	114.444	667.5	756	34	27	90	36.614	1.01	668	752	13	19.769	1.408
28	964	111.625	0.972	1	917	949	273	311	932.425	292.109	932.425	292.109	19.57	15.773	71.007	1.241	983	0.981	39.408	54.293	933.19	291.83	38.749	31.82	81.87	39.414	1	932	291	15	25.857	1.314
29	1401	137.194	0.935	1	671	722	988	1024	695.937	1007.4	695.937	1007.4	25.469	17.687	-14.706	1.44	1421	0.986	52.498	162.255	696.5	1006	51	36	0	53.414	1.017	697	1006	18	31.455	1.484
30	591	87.856	0.962	1	659	689	628	654	674.255	640.495	674.255	640.495	15.705	12.042	30.288	1.304	604	0.978	32.757	31.264	674.25	640.25	31.82	25.456	45	32.614	0.996	674	640	12	19.8	1.359
31	1753	149.586	0.984	1	453	502	246	292	477.201	268.869	477.201	268.869	25.543	21.878	-30.731	1.168	1783	0.983	52.431	145.098	477.4	268.8	51.877	44.721	153.435	52.214	0.996	479	267	21	39.667	1.243
32	1569	141.447	0.985	1	457	504	359	403	480.797	381.578	480.797	381.578	23.285	21.552	15.392	1.08	1590	0.987	49.336	17.7	480.5	381	47	44	0	50.214	1.018	480	381	21	35	1.196
33	516	81.612	0.974	1	103	129	839	866	115.977	853.132	115.977	853.132	13.463	12.237	-60.731	1.1	529	0.975	27.857	111.038	116	853.5	27.577	24.749	135	27.614	0.991	116	852	12	20	1.151
34	899	108.618	0.958	1	447	485	562	593	466.787	578.381	466.787	578.381	19.745	14.602	-26.949	1.352	914	0.984	41.231	157.166	466	579	41.144	30.411	153.435	41.414	1.004	469	576	14	21.111	1.479
35	1395	133.402	0.985	1	895	939	170	211	916.991	190.256	916.991	190.256	21.843	20.359	25.61	1.073	1421	0.982	44.418	31.185	917	190.5	44	41	0	45.214	1.018	915	188	19	37	1.19
36	572	87.626	0.936	1	948	974	179	208	961.294	192.257	961.294	192.257	14.91	12.414	75.361	1.201	593	0.965	31.064	56.821	962.365	192.827	30.398	25.887	78.69	31.214	1.005	961	190	12	16.727	1.301
37	846	106.722	0.933	1	439	476	29	60	456.726	43.952	456.726	43.952	19.074	14.247	-20.201	1.339	870	0.972	38.626	158.749	456.635	42.996	38.617	28.963	160.017	39.414	1.02	455	43	14	24.4	1.408
38	530	83.508	0.955	1	242	271	227	252	256.913	239.936	256.913	239.936	14.65	11.556	26.839	1.268	546	0.971	30.463	23.199	257	240	29.698	24.042	45	31.014	1.018	254	238	11	19	1.41
39	735	97.796	0.966	1	419	449	953	986	434.441	969.239	434.441	969.239	17.16	13.672	65.592	1.255	755	0.974	35.355	61.26	434.5	969.5	35.33	28.174	63.435	35.614	1.007	433	966	13	23.857	1.37
40	472	77.82	0.979	1	375	400	556	582	388.002	569.434	388.002	569.434	12.776	11.834	-73.107	1.08	484	0.975	26.926	105.068	388.5	569.5	25.456	24.042	135	27.614	1.026	388	568	11	20	1.255
41	593	91.878	0.883	1	178	209	524	552	194.301	539.083	194.301	539.083	17.59	10.981	-40.275	1.602	616	0.963	36.401	142.815	193.5	540	36.062	23.335	135	36.414	1	197	536	11	15.267	1.655
42	564	91.418	0.848	1	723	758	939	961	739.227	948.97	739.227	948.97	17.776	10.314	-16.099	1.724	583	0.967	37	161.075	740.664	949.803	35.943	21.638	174.806	37.614	1.017	734	949	10	13.095	1.881
43	496	80.271	0.967	1	629	653	150	178	640.403	163.756	640.403	163.756	14.235	11.186	-62.29	1.273	507	0.978	28.844	123.69	639.634	163.707	28.736	23.114	128.66	29.214	1.013	641	161	11	18.143	1.328
44	554	93.544	0.796	1	299	320	839	877	309.191	857.801	309.191	857.801	19.593	9.065	-72.672	2.161	570	0.972	39.56	106.144	309.038	857.868	39.56	19.23	105.945	40.414	1.022	310	853	9	13.64	2.245
45	1571	141.542	0.985	1	400	444	337	382	421.28	359.402	421.28	359.402	23.011	21.775	59.891	1.057	1601	0.981	48.083	45	422	359.5	45	44	90	47.614	0.99	421	359	21	37.333	1.134
46	155	44.991	0.962	1	2	17	601	615	9.971	608.494	9.971	608.494	7.865	6.325	-31.987	1.244	161	0.963	16.643	147.265	10.034	608.586	16.341	13.37	158.199	16.214	0.974	9	608	6	9.667	1.351
47	518	84.944	0.902	1	219	245	53	79	231.093	66.486	231.093	66.486	15.086	11.04	44.133	1.367	534	0.97	32.65	40.03	230.9	66.7	31.752	23.702	26.565	32.614	0.999	230	66	11	16.429	1.482
48	609	89.752	0.95	1	703	730	275	305	717.057	289.922	717.057	289.922	15.828	12.301	-55.719	1.287	626	0.973	33.015	125.134	717.3	289.4	32.647	25.044	116.565	33.014	1	717	289	12	18.833	1.376
49	1383	138.305	0.909	1	887	922	952	1003	903.303	977.138	903.303	977.138	26.161	17.025	-81.552	1.537	1422	0.973	52.393	103.241	904.643	977.632	51.536	34.407	92.862	53.614	1.023	903	970	16	26.158	1.675
50	899	108.292	0.963	1	112	146	632	668	128.707	649.202	128.707	649.202	18.65	15.429	-59.386	1.209	917	0.98	38.013	125.362	128.132	648.779	37.901	31.213	120.964	38.214	1.005	128	648	15	26.25	1.274
51	1458	138.995	0.948	1	466	509	977	1024	487.604	1001	487.604	1001	25.843	18	-49.167	1.436	1486	0.981	52.431	124.902	487.534	1001.05	51.033	36.734	144.462	52.414	1	491	997	17	31.769	1.542
52	1011	113.981	0.978	1	558	597	340	374	578.461	356.828	578.461	356.828	19.538	16.561	-7.841	1.18	1031	0.981	40.262	165.619	577.5	357	39	34	0	41.214	1.024	578	356	16	23.667	1.288
53	1054	122.906	0.877	1	5	40	907	950	21.598	927.928	21.598	927.928	23.962	14.179	-61.985	1.69	1089	0.968	48.877	120.763	20.577	927.791	48.3	29.681	110.225	48.614	0.995	20	926	14	22.158	1.736
54	1574	142.002	0.981	1	603	646	339	387	623.377	362.703	623.377	362.703	23.959	21.006	-73.589	1.141	1602	0.983	49.031	101.768	624.03	363.29	48.932	42.851	98.13	50.214	1.024	624	360	20	37	1.255
55	497	82.953	0.908	1	234	260	263	291	246.381	276.898	246.381	276.898	16.016	9.957	-47.407	1.608	510	0.975	33.015	125.134	246.25	276.25	32.527	20.506	135	33.014	1	248	274	9	15.8	1.834
56	361	71.671	0.883	1	195	215	436	462	206.32	447.697	206.32	447.697	13.112	9.079	73.038	1.444	376	0.96	27.203	72.897	207.45	447.785	26.215	19.662	55.008	27.814	1.022	205	443	8	11.429	1.738
57	1745	149.261	0.984	1	832	883	97	142	857.187	119.922	857.187	119.922	25.124	22.169	10.214	1.133	1775	0.983	51.352	6.71	857.5	119.5	51	45	0	52.414	1.021	854	118	21	39.857	1.248
58	1493	139.09	0.97	1	536	583	441	482	558.462	461.829	558.462	461.829	24.19	19.768	-17.177	1.224	1518	0.984	49.041	163.413	558.765	461.059	48.992	39.776	165.964	50.014	1.02	558	460	19	34.818	1.316
59	1342	131.831	0.97	1	106	151	91	129	128.178	109.204	128.178	109.204	22.758	18.856	20.017	1.207	1366	0.982	46.325	32.661	128.5	110	45	38	0	47.014	1.015	126	108	18	32.833	1.306
60	1109	119.669	0.973	1	195	234	296	333	214.853	314.285	214.853	314.285	19.772	17.891	25.488	1.105	1134	0.978	41.049	34.077	215.2	314.1	40.696	36.672	26.565	41.014	0.999	212	313	17	32.6	1.206
61	479	78.7	0.972	1	181	206	165	190	193.283	177.675	193.283	177.675	12.619	12.162	70.601	1.038	494	0.97	26.926	58.671	193.75	177.75	24.982	24.666	108.435	27.014	1.003	193	177	11	18	1.228
62	469	97.796	0.616	2	160	188	535	562	172.074	548.696	172.074	548.696	14.057	11.991	74.974	1.172	592	0.792	30.48	131.009	174.3	547.6	29.516	26.386	153.435	29.814	0.978	169	547	9	7.872	1.656
63	455	77.82	0.944	1	333	356	378	406	344.113	391.21	344.113	391.21	13.991	10.445	-67.372	1.339	469	0.97	28.862	104.036	343.808	391.038	28.012	21.356	123.69	29.614	1.026	345	388	10	17.5	1.481
64	678	98.907	0.871	1	522	559	568	594	541.012	581.586	541.012	581.586	20.038	10.827	-24.841	1.851	691	0.981	40.719	155.323	540.3	582.1	40.696	21.913	153.435	40.614	0.997	547	578	10	15	2.031
65	496	89.522	0.778	1	907	924	30	69	915.113	49.702	915.113	49.702	18.675	8.509	88.373	2.195	513	0.967	39.013	88.531	915.5	49.5	39	17	90	39.414	1.01	914	44	8	12.704	2.463
66	393	74.123	0.899	1	938	960	327	352	947.559	341.548	947.559	341.548	13.08	10.028	60.721	1.304	402	0.978	27.203	53.973	946.221	341.868	27.097	20.751	59.036	26.814	0.986	946	341	9	12	1.49
67	451	78.931	0.91	1	610	636	252	277	622.476	264.063	622.476	264.063	15.061	9.582	-42.487	1.572	462	0.976	31.145	137.603	622.5	263.5	31.113	19.799	135	31.014	0.996	623	262	9	14.833	1.723
68	1501	142.557	0.928	1	812	855	242	290	835.493	264.143	835.493	264.143	24.586	19.939	58.506	1.233	1545	0.972	49.82	51.52	837.467	263.361	49.806	40.716	50.194	49.414	0.992	834	260	18	30.545	1.373
69	1210	128.039	0.927	1	520	559	749	791	538.782	770.421	538.782	770.421	23.028	16.963	60.706	1.358	1250	0.968	46.228	51.147	539	769.5	44.588	33.836	71.565	46.214	1	539	769	16	27.429	1.444
70	880	111.069	0.896	1	934	970	203	237	951.768	219.576	951.768	219.576	21.284	13.268	38.122	1.604	902	0.976	44.045	39.472	951.902	219.082	42.487	27.714	23.629	44.014	0.999	947	216	13	21	1.693
71	578	86.515	0.97	1	308	337	620	646	322.367	632.394	322.367	632.394	14.481	12.764	17.784	1.135	593	0.975	29.428	170.218	322.05	632.35	28.777	25.931	18.435	30.014	1.02	320	631	12	21.4	1.251
72	132	42.539	0.917	1	182	196	979	992	188.97	985.492	188.97	985.492	7.022	6.067	-28.395	1.157	139	0.95	14.765	118.301	189	985.5	14.758	12.522	153.435	15.014	1.017	188	984	5	9	1.501
73	1073	123.691	0.881	1	738	783	74	108	763.487	91.833	763.487	91.833	22.289	15.934	-11.742	1.399	1111	0.966	45.891	168.69	763.029	93.966	45.136	32.656	156.501	45.814	0.998	767	91	15	19.5	1.527
74	637	92.433	0.937	1	626	659	392	418	642.378	404.577	642.378	404.577	17.117	11.909	-20.65	1.437	654	0.974	34.205	164.745	642.764	404.425	34.203	24.313	164.055	35.014	1.024	643	403	11	20	1.592
75	638	90.537	0.978	1	499	527	767	797	512.618	781.955	512.618	781.955	15.251	13.365	-72.748	1.141	656	0.973	31.78	114.146	512.9	782.3	31.623	27.828	108.435	31.014	0.976	512	781	13	23.667	1.193
76	363	68.665	0.968	1	543	565	26	49	553.764	37.955	553.764	37.955	11.347	10.314	51.802	1.1	375	0.968	23.409	70.017	553.232	38.415	23.114	21.083	51.34	24.014	1.026	552	37	9	16.5	1.334
77	788	100.018	0.99	1	339	373	194	223	356.468	208.886	356.468	208.886	17.266	14.619	-4.343	1.181	802	0.983	35.114	160.017	356	208.5	34	29	0	35.814	1.02	356	208	14	24.6	1.279
78	554	87.07	0.918	1	977	1002	984	1014	990.343	998.359	990.343	998.359	14.767	12.294	-71.168	1.201	578	0.958	31.385	112.479	989.5	999	30	25	90	31.414	1.001	989	998	11	16.1	1.428
79	1215	124.802	0.98	1	808	847	591	631	827.828	611.869	827.828	611.869	20.154	19.259	88.698	1.046	1241	0.979	41.785	68.962	828.08	611.44	40.164	38.467	98.13	42.214	1.01	828	610	18	34.333	1.173
80	1190	123.461	0.981	1	754	792	903	943	772.024	922.134	772.024	922.134	21.478	17.764	-55.948	1.209	1211	0.983	44.204	142.352	771.2	922.1	42.933	36.224	116.565	43.014	0.973	771	920	17	31.571	1.265
81	1405	133.727	0.987	1	147	191	676	716	168.9	696.644	168.9	696.644	22.3	20.103	16.888	1.109	1431	0.982	46.043	34.38	169	696	44	40	0	46.014	0.999	167	696	20	36.2	1.15
82	1493	140.987	0.944	1	252	299	905	947	275.242	926.024	275.242	926.024	26.03	18.316	33.78	1.421	1524	0.98	53.413	38.157	276	926	52.771	37.566	26.565	53.414	1	271	923	18	31.75	1.484
83	1680	149.912	0.939	1	154	195	883	936	174.889	909.269	174.889	909.269	27.493	19.518	71.734	1.409	1718	0.978	54.571	76.218	175.398	909.522	54.547	39.112	77.905	55.814	1.023	174	906	19	34.125	1.469
84	1086	122.541	0.909	1	938	982	0	30	959.694	13.462	959.694	13.462	22.654	15.65	-5.315	1.448	1107	0.981	46.239	158.429	960	15	44	30	0	45.214	0.978	962	9	17	23.194	1.33
85	762	100.573	0.947	1	450	488	89	114	469.081	100.974	469.081	100.974	18.851	12.937	-1.213	1.457	773	0.986	38.328	172.504	469	101.5	38	25	0	39.214	1.023	467	101	13	21.353	1.508
86	1588	142.557	0.982	1	534	581	686	730	557.049	708.426	557.049	708.426	23.8	21.325	29.257	1.116	1614	0.984	48.826	34.992	557.6	708.8	48.299	42.933	26.565	48.614	0.996	555	707	20	38.6	1.215
87	575	87.3	0.948	1	829	853	465	497	840.867	481.298	840.867	481.298	15.784	11.628	-75.231	1.357	589	0.976	32.757	102.339	841	481	32	24	90	33.614	1.026	841	478	11	19.222	1.528
88	254	58.724	0.926	1	30	48	814	833	38.681	823.118	38.681	823.118	9.433	8.649	84.262	1.091	266	0.955	20.125	63.435	38.423	823.385	19.023	17.847	101.31	20.414	1.014	38	822	8	15	1.276
89	1442	136.409	0.974	1	982	1024	318	362	1003.55	339.694	1003.55	339.694	23.218	19.862	45.296	1.169	1469	0.982	47.802	37.349	1003.6	339.8	47.405	40.249	26.565	47.614	0.996	1002	339	19	35.75	1.253
90	913	114.536	0.875	1	656	696	452	485	676.57	469.725	676.57	469.725	22.104	13.269	-27.795	1.666	943	0.968	44.418	148.815	676.431	470.328	44.01	27.297	158.199	43.814	0.986	679	469	13	19.667	1.685
91	719	102.604	0.858	1	448	481	965	999	462.444	980.546	462.444	980.546	17.975	13.38	-50.245	1.343	751	0.957	37.537	138.24	461.276	979.594	37.204	26.574	130.601	37.414	0.997	462	977	12	14.812	1.559
92	88	33.94	0.96	1	392	403	65	76	397.943	70.58	397.943	70.58	5.497	5.187	61.038	1.06	92	0.957	11.705	70.017	397.5	70.5	11	11	0	12.014	1.026	397	70	5	6.333	1.201
93	3145	211.833	0.881	1	358	413	458	531	384.264	495.053	384.264	495.053	38.566	26.724	78.979	1.443	3320	0.947	76.322	58.392	383.3	495.1	73.842	53.264	78.179	75.814	0.993	382	502	24	41.533	1.579
94	2262	172.379	0.957	1	237	295	573	627	265.378	598.466	265.378	598.466	31.13	23.281	-35.236	1.337	2293	0.986	62.008	142.206	266.038	597.308	61.849	46.595	146.31	61.814	0.997	267	596	22	41	1.405
95	592	88.411	0.952	1	20	51	775	800	35.973	787.274	35.973	787.274	15.451	12.281	-8.168	1.258	609	0.972	31.321	163.301	35.5	787.5	31	25	0	32.014	1.022	38	786	12	21.5	1.334
96	521	83.833	0.932	1	13	44	560	582	28.79	570.22	28.79	570.22	15.724	10.647	-17.448	1.477	533	0.977	32.28	163.811	28.5	571	31	22	0	33.014	1.023	28	569	10	18.111	1.651
97	587	88.871	0.934	1	73	99	50	82	86.563	66.062	86.563	66.062	15.757	11.975	-83.031	1.316	604	0.972	33.242	105.709	86.9	66.2	31.307	25.614	71.565	34.014	1.023	86	65	12	19.154	1.417
98	90	34.495	0.95	1	298	307	710	723	302.611	716.267	302.611	716.267	6.297	4.618	-81.732	1.363	93	0.968	13.342	102.995	302.5	716.5	13	9	90	13.814	1.035	302	716	5	7	1.381
99	1295	128.729	0.982	1	384	426	637	679	404.579	658.636	404.579	658.636	21.814	18.962	42.839	1.15	1315	0.985	44.102	32.969	404.28	659.04	43.6	38	53.13	44.814	1.016	402	656	18	33.857	1.245
100	615	89.752	0.959	1	53	78	803	835	65.402	818.965	65.402	818.965	15.75	12.461	73.886	1.264	632	0.973	32.016	88.21	65.5	819	32	25	90	32.614	1.019	64	816	12	21.857	1.359
101	831	110.379	0.857	1	0	28	392	429	12.46	411.872	12.46	411.872	18.901	14.717	71.821	1.284	851	0.976	40.224	55.125	14	410.5	37	28	90	40.214	1	12	410	13	16.6	1.547
102	516	81.937	0.966	1	379	405	157	183	391.519	168.808	391.519	168.808	13.687	12.176	-47.606	1.124	528	0.977	28.844	123.69	390.6	168.8	28.622	25.044	116.565	28.014	0.971	391	167	11	19.857	1.273
103	1682	145.239	1.002	1	802	849	632	678	825.212	654.487	825.212	654.487	23.568	22.784	-52.046	1.034	1709	0.984	48.26	145.981	824.5	654	47.376	45.962	135	49.014	1.016	825	653	22	42	1.114
104	871	119.669	0.764	1	894	928	569	611	913.173	592.246	913.173	592.246	23.759	12.396	-53.688	1.917	922	0.945	48.826	124.992	915.359	592.097	48.499	26.408	131.634	48.214	0.987	916	592	11	16.062	2.192
105	402	73.337	0.939	1	856	878	402	426	866.95	414.062	866.95	414.062	12.594	10.286	-52.042	1.224	414	0.971	27.019	128.991	867.5	414.5	26.386	21.913	116.565	27.014	1	867	413	10	15	1.351
106	858	107.047	0.941	1	587	625	641	670	605.976	656.214	605.976	656.214	20.107	13.664	-18.686	1.472	872	0.984	40.853	158.459	605.559	655.735	40.503	27.892	165.964	41.214	1.009	607	654	13	23	1.585
107	826	109.729	0.862	1	662	691	97	137	677.2	115.114	677.2	115.114	20.474	13.365	76.468	1.532	854	0.967	41.437	70.253	679.07	115.389	41.435	27.39	70.821	41.414	0.999	676	109	12	18.481	1.726
108	490	81.057	0.937	1	872	899	391	417	886.302	403.52	886.302	403.52	13.455	11.721	41.142	1.148	505	0.97	28.302	32.005	886.815	403.177	26.667	23.815	60.255	28.814	1.018	886	402	11	18.143	1.31
109	1516	140.201	0.969	1	805	853	167	207	829.759	186.708	829.759	186.708	24.732	19.556	22.238	1.265	1544	0.982	51.108	30.579	829	187	48	40	0	51.014	0.998	827	185	19	32.684	1.342
110	1141	126.928	0.89	1	790	834	698	735	812.325	716.034	812.325	716.034	23.752	15.551	28.864	1.527	1181	0.966	47.634	39.036	813.517	715.233	46.78	31.923	17.65	47.614	1	806	712	15	22.68	1.587
111	1301	129.61	0.973	1	760	803	167	207	781.612	187.206	781.612	187.206	22.65	18.321	33.711	1.236	1326	0.981	47.011	29.291	781.5	187	45.962	37.477	45	46.814	0.996	780	186	18	32.167	1.3
112	1048	127.714	0.807	1	699	739	938	980	716.135	961.27	716.135	961.27	22.641	15.875	55.52	1.426	1148	0.913	44.822	51.34	715.578	961.757	44.745	32.369	54.689	44.614	0.995	711	958	13	19.324	1.716
113	2158	167.437	0.967	1	545	592	286	344	568.162	315.337	568.162	315.337	29.311	23.593	82.106	1.242	2195	0.983	59.908	104.5	568.488	314.447	57.92	46.098	77.471	61.214	1.022	568	314	23	41.154	1.331
114	1783	153.283	0.954	1	406	454	844	895	430.167	868.968	430.167	868.968	26.4	21.634	55.597	1.22	1825	0.977	52.839	60.524	431.2	867.9	52.771	44.274	63.435	52.614	0.996	432	870	21	37	1.253
115	719	97.892	0.943	1	501	534	909	937	516.22	922.739	516.22	922.739	16.783	13.943	-15.299	1.204	735	0.978	34.67	146.768	517.5	923	33	28	0	34.814	1.004	514	921	13	22.091	1.339
116	1383	133.402	0.977	1	202	242	468	513	221.65	490.558	221.65	490.558	21.898	20.124	79.756	1.088	1414	0.978	45.011	88.727	222	490.5	45	40	90	45.414	1.009	221	490	20	37.5	1.135
117	731	109.403	0.767	1	401	439	663	695	423.106	681.153	423.106	681.153	20.497	12.506	-31.884	1.639	826	0.885	39.962	148.299	423.128	681.83	39.95	26.731	146.889	40.414	1.011	428	679	10	14.636	2.021
118	1082	119.439	0.953	1	471	514	540	572	493.738	555.007	493.738	555.007	21.535	16.201	7.062	1.329	1104	0.98	43.566	9.246	492.5	556	43	32	0	44.614	1.024	495	555	16	24.455	1.394
119	387	71.671	0.947	1	61	86	274	295	73.474	283.846	73.474	283.846	13.381	9.271	-29.706	1.443	398	0.972	27.459	146.889	73.66	283.38	27.4	19.4	143.13	27.414	0.998	73	283	9	15	1.523
120	1137	122.581	0.951	1	728	767	46	86	747.415	66.615	747.415	66.615	20.941	17.429	-40.679	1.202	1164	0.977	42.638	129.289	747.75	67.75	42.426	36.062	135	42.614	0.999	749	63	16	28.733	1.332
121	860	108.062	0.925	1	648	684	408	441	664.101	423.007	664.101	423.007	19.75	14.257	-32.553	1.385	885	0.972	39.661	146.31	663.438	421.662	39.647	28.978	144.782	39.414	0.994	663	421	13	20.905	1.516
122	1332	132.157	0.958	1	65	103	879	923	83.998	900.408	83.998	900.408	23.458	18.201	-68.518	1.289	1357	0.982	48.021	121.373	83.135	900.004	47.588	36.31	109.983	47.814	0.996	84	897	17	32.2	1.406
123	807	116.797	0.743	1	753	791	810	850	772.479	830.185	772.479	830.185	24.72	10.555	46.496	2.342	849	0.951	49.497	45	771.5	829.5	49.497	22.627	45	49.014	0.99	776	834	11	16.28	2.228
124	1605	143.113	0.985	1	195	240	893	939	216.873	916.655	216.873	916.655	24.035	21.347	54.228	1.126	1634	0.982	49.204	52.431	216	916.5	49.091	43.821	56.31	48.814	0.992	215	915	20	37.75	1.22
125	1082	119.899	0.946	1	676	716	64	101	695.796	83.057	695.796	83.057	21.383	16.165	35.136	1.323	1111	0.974	43.6	36.607	696.6	82.8	42.933	33.094	26.565	43.614	1	693	81	16	28.636	1.363
126	1006	121.986	0.85	1	276	325	461	486	300.871	473.313	300.871	473.313	25.173	12.793	3.6	1.968	1031	0.976	49.497	8.13	300.5	473.5	49	25	0	50.614	1.023	304	473	13	20.6	1.947
127	256	62.746	0.817	1	52	71	847	869	61.762	857.293	61.762	857.293	12.782	6.419	52.518	1.991	264	0.97	26.401	52.696	61.692	857.038	26.348	13.868	56.31	26.414	1.001	59	854	6	9.4	2.201
128	1340	130.855	0.983	1	896	936	87	133	915.697	109.178	915.697	109.178	22.537	19.031	68.885	1.184	1362	0.984	47.127	72.719	916	109	46.51	38.46	63.435	48.214	1.023	914	106	18	33	1.339
129	668	97.011	0.892	1	292	321	648	681	306.013	663.879	306.013	663.879	18.735	11.602	-54.438	1.615	686	0.974	38.833	124.509	304.25	664.25	38.184	24.749	135	38.814	1	308	660	12	16.053	1.617
130	630	96.686	0.847	1	476	510	643	671	491.56	657.21	491.56	657.21	18.328	11.194	29.812	1.637	652	0.966	37.216	30.7	491.064	657.942	37.205	22.498	29.358	36.814	0.989	486	654	10	16.091	1.841
131	647	99.923	0.814	1	333	367	720	751	351.957	737.387	351.957	737.387	19.541	11.159	-39.86	1.751	690	0.938	38.419	141.34	352.566	738.234	38.407	23.229	139.899	37.614	0.979	353	738	10	15.24	1.881
132	1317	129.15	0.992	1	691	733	30	69	711.858	48.833	711.858	48.833	22.129	19.017	31.361	1.164	1339	0.984	45.804	53.881	711.529	48.882	43.656	38.321	14.036	45.614	0.996	713	49	19	34.143	1.2
133	1626	142.787	1.002	1	978	1024	923	969	1001.03	946.149	1001.03	946.149	23.172	22.379	27.686	1.035	1647	0.987	47.927	23.356	1000.9	946.8	47.753	45.149	29.745	48.014	1.002	999	945	21	41	1.143
134	1259	131.181	0.919	1	442	489	159	197	465.42	178.185	465.42	178.185	24.498	16.445	26.507	1.49	1290	0.976	50.567	24.538	465.755	178.619	49.509	33.351	37.569	50.814	1.005	461	175	16	27.2	1.588
135	1177	136.869	0.79	1	438	478	753	801	460.436	778.339	460.436	778.339	25.636	15.744	-55.957	1.628	1285	0.916	52.802	114.624	462.741	777.632	48.472	34.229	141.072	52.614	0.996	458	783	14	18.286	1.879
136	1391	136.869	0.933	1	61	111	351	389	85.545	368.75	85.545	368.75	25.151	17.737	-21.051	1.418	1418	0.981	51.662	165.426	86.6	367.7	50.535	36.672	153.435	52.814	1.022	86	367	17	28.75	1.553
137	596	89.752	0.93	1	167	194	51	81	179.867	65.346	179.867	65.346	16.138	12.006	-62.486	1.344	620	0.961	32.45	123.69	179.044	64.62	32.26	24.769	115.017	31.214	0.962	179	63	11	18	1.419
138	1368	132.061	0.986	1	931	973	747	789	951.477	767.982	951.477	767.982	21.858	19.966	40.286	1.095	1393	0.982	45	36.87	951.25	768.25	44.548	41.012	45	44.414	0.987	950	767	19	35.667	1.169
139	1297	128.824	0.982	1	498	538	496	538	517.796	515.894	517.796	515.894	21.296	19.513	-67.777	1.091	1319	0.983	44.294	118.301	517.5	517	43.956	39.528	108.435	44.414	1.003	517	515	19	34.6	1.169
140	1212	124.802	0.978	1	279	322	389	425	299.208	406.322	299.208	406.322	21.405	18.098	-2.849	1.183	1231	0.985	43.738	169.461	300.5	407	43	36	0	44.814	1.025	296	406	18	30.6	1.245
141	1375	133.172	0.974	1	103	149	310	348	125.966	329.085	125.966	329.085	22.745	19.291	1.796	1.179	1403	0.98	46.573	14.931	126	329	46	38	0	46.814	1.005	126	328	19	33.615	1.232
142	615	93.544	0.883	1	882	916	283	308	900.721	295.993	900.721	295.993	16.997	11.787	-8.219	1.442	635	0.969	34.54	157.891	899.654	297.269	34.516	24.318	168.69	35.414	1.025	903	296	12	15.167	1.476
143	291	62.056	0.95	1	681	697	1	23	689.418	11.565	689.418	11.565	11.193	8.36	-83.089	1.339	300	0.97	23.087	107.65	689	12	22	16	90	23.614	1.023	689	10	8	13.444	1.476
144	393	77.915	0.814	1	488	511	0	26	499.151	12.07	499.151	12.07	15.391	8.341	-55.272	1.845	411	0.956	32.802	127.569	499.45	13.15	30.99	18.657	108.435	32.814	1	500	8	8	11.444	2.051
145	870	110.744	0.891	1	472	511	616	648	491.393	632.117	491.393	632.117	21.769	12.809	29.617	1.699	896	0.971	43.267	33.69	491.326	632.252	43.075	25.601	28.301	42.814	0.99	484	628	12	21.526	1.784
146	1787	150.927	0.986	1	308	357	424	471	332.199	447.331	332.199	447.331	25.254	22.592	28.004	1.118	1820	0.982	51.624	31.535	331.621	447.948	51.252	45.495	21.801	51.414	0.996	329	446	21	39.444	1.224
147	1840	152.823	0.99	1	625	674	973	1021	649.483	996.823	649.483	996.823	24.939	23.514	34.667	1.061	1867	0.986	51.624	31.535	649.8	997.1	49.193	47.852	63.435	52.014	1.008	649	996	23	39.889	1.131
148	1459	136.179	0.989	1	434	475	476	520	453.252	497.685	453.252	497.685	22.532	20.883	75.116	1.079	1479	0.986	46.325	32.661	454.5	498	44	41	90	45.614	0.985	453	496	19	32.6	1.2
149	304	63.302	0.953	1	861	883	320	339	871.944	329.076	871.944	329.076	10.835	9	25.891	1.204	314	0.968	22.472	32.276	871.55	329.35	22.136	18.657	18.435	22.414	0.997	869	327	8	14.6	1.401
150	162	57.478	0.616	1	0	9	976	1002	3.698	987.685	3.698	987.685	12.193	4.656	-85.38	2.619	171	0.947	26.019	87.797	4.5	989	26	9	90	26.414	1.015	0	984	8	6	1.651
151	1147	123.366	0.947	1	450	487	830	873	467.423	853.125	467.423	853.125	23.062	16.064	56.228	1.436	1170	0.98	46.872	56.31	466.449	853.778	46.293	32.275	47.291	46.214	0.986	464	851	15	25.4	1.54
152	641	101.033	0.789	1	666	704	308	335	686.923	322.689	686.923	322.689	20.172	10.448	-28.129	1.931	675	0.95	40.497	147.095	686.853	323.695	40.481	21.889	145.491	41.014	1.013	692	319	10	14.259	2.051
153	977	113.521	0.953	1	117	157	182	213	136.503	197.064	136.503	197.064	20.159	15.523	-7.353	1.299	999	0.978	40.311	172.875	137.098	197.582	40.288	30.692	174.806	41.214	1.022	132	197	15	27.2	1.374
154	549	101.779	0.666	1	234	279	0	16	255.629	7.076	255.629	7.076	21.783	8.368	0.103	2.603	566	0.97	45.044	2.545	256.5	8	45	16	0	45.614	1.013	251	0	15	11.488	1.52
155	1251	126.143	0.988	1	525	564	972	1013	543.815	991.743	543.815	991.743	21.756	18.39	-55.304	1.183	1265	0.989	44.654	124.046	542.9	991.2	44.274	37.566	116.565	44.614	0.999	542	991	18	32.429	1.239
156	300	63.857	0.925	1	80	102	514	533	90.38	523.803	90.38	523.803	11.743	8.227	-32.184	1.427	307	0.977	24.698	148.241	90	523.5	24.597	16.994	153.435	24.614	0.997	91	522	8	13	1.538
157	102	36.391	0.968	1	761	773	577	588	766.971	582.667	766.971	582.667	6.228	5.282	34.095	1.179	106	0.962	13.454	41.987	767	582.5	12	11	0	13.414	0.997	766	582	5	6.25	1.341
158	1724	148.15	0.987	1	917	964	517	566	941.056	540.729	941.056	540.729	24.014	22.943	76.998	1.047	1755	0.982	49.254	95.826	941.792	540.067	48.654	46.004	57.995	50.414	1.024	941	539	22	41	1.146
159	530	82.723	0.973	1	370	395	127	155	382.225	141.342	382.225	141.342	14.13	12.044	74.711	1.173	544	0.974	28.862	104.036	382.608	140.862	28.404	24.559	82.875	29.214	1.012	381	139	11	20.6	1.328
160	1481	141.217	0.933	1	135	182	580	623	159.74	601.647	159.74	601.647	24.985	19.231	-30.542	1.299	1521	0.974	50.478	146.31	160.712	602.973	49.707	38.575	158.749	50.214	0.995	158	603	18	29.5	1.395
161	1554	148.571	0.885	1	842	890	56	101	865.89	79.165	865.89	79.165	27.28	18.425	40.608	1.481	1610	0.965	56.727	40.711	864.121	80.168	56.219	39.269	32.471	56.614	0.998	865	80	18	28.417	1.573
162	1345	132.061	0.969	1	850	892	551	593	870.979	572.365	870.979	572.365	21.018	20.403	62.871	1.03	1377	0.977	44.045	50.528	870.654	572.231	43.821	41.325	56.31	43.414	0.986	870	570	19	35.8	1.142
163	410	78.145	0.844	1	576	607	9	28	591.605	18.398	591.605	18.398	15.445	8.509	16.742	1.815	428	0.958	31.401	9.162	591.25	18.75	31.307	17.709	18.435	32.214	1.026	588	17	8	12.889	2.013
164	919	120.645	0.793	1	715	741	743	790	727.627	767.664	727.627	767.664	24.689	12.321	83.962	2.004	972	0.945	48.27	76.827	726.314	767.12	48.105	25.28	81.573	49.414	1.024	726	762	11	18.636	2.246
165	724	110.379	0.747	1	24	57	890	922	42.663	903.968	42.663	903.968	18.373	13.764	41.961	1.335	845	0.857	36.401	37.185	42.709	903.938	36.163	31.533	46.975	34.214	0.94	44	901	11	14.059	1.555
166	99	37.176	0.9	1	677	688	376	388	682.561	382.288	682.561	382.288	6.362	5.025	-51.357	1.266	104	0.952	13.601	126.027	682.4	382.2	13.416	10.733	116.565	13.614	1.001	682	382	5	7	1.361
167	499	83.278	0.904	1	324	356	709	730	339.724	718.829	339.724	718.829	16.167	9.904	-14.335	1.632	509	0.98	33.526	162.646	340.404	719.019	33.34	20.592	168.69	34.214	1.021	337	719	10	12.263	1.711
168	1497	138.86	0.976	1	702	744	468	513	724.151	490.885	724.151	490.885	22.585	21.289	88.238	1.061	1523	0.983	46.648	120.964	723	490.5	45	42	90	45.814	0.982	723	490	20	35.375	1.145
169	829	109.308	0.872	1	649	682	279	318	666.991	298.937	666.991	298.937	21.233	12.759	-58.29	1.664	858	0.966	42.953	114.775	668.578	298.608	41.455	26.485	132.879	42.414	0.987	666	300	12	19.556	1.767
170	1222	128.499	0.93	1	782	827	434	472	803.249	453.074	803.249	453.074	22.622	17.39	24.155	1.301	1259	0.971	46.573	14.931	804.2	453.1	46.063	35.777	26.565	47.614	1.022	798	450	16	27	1.488
171	1329	130.625	0.979	1	260	303	94	136	281.458	114.828	281.458	114.828	22.145	19.172	40.402	1.155	1351	0.984	45.651	28.811	281.25	114.25	44.548	38.184	45	46.014	1.008	279	112	18	33	1.278
172	1519	143.343	0.929	1	626	669	502	551	648.775	528.389	648.775	528.389	24.26	20.352	-86.98	1.192	1568	0.969	49.82	79.592	646.77	527.122	49.813	42.908	80.538	51.014	1.024	649	530	19	29.231	1.342
173	1893	156.846	0.967	1	863	909	724	778	886.207	751.614	886.207	751.614	26.605	22.761	81.535	1.169	1926	0.983	54.148	94.236	885.029	751.618	53.115	45.839	75.964	55.014	1.016	885	751	22	36.176	1.25
174	1220	127.944	0.937	1	413	454	532	574	432.161	551.261	432.161	551.261	22.917	17.273	-49.658	1.327	1257	0.971	45.804	126.119	431.25	550.25	45.792	34.718	127.405	44.614	0.974	431	548	16	26.636	1.394
175	2034	184.637	0.75	1	475	549	125	167	516.466	143.132	516.466	143.132	37.819	18.032	14.817	2.097	2154	0.944	75.186	13.851	514.086	139.966	74.188	38.735	23.199	76.814	1.022	527	145	18	26.143	2.134
176	667	94.425	0.94	1	923	952	490	518	937.867	504.442	937.867	504.442	15.821	13.56	38.913	1.167	687	0.971	34.713	41.496	937.5	504	29	28	0	34.414	0.991	937	503	13	16.333	1.324
177	547	87.626	0.895	1	494	517	268	300	505.505	284.988	505.505	284.988	16.418	10.757	-77.283	1.526	567	0.965	33.242	105.709	505.904	284.481	33.144	21.965	101.31	33.214	0.999	506	282	10	13.947	1.661
178	115	39.628	0.92	1	852	863	973	987	857.335	979.796	857.335	979.796	7.405	4.999	-69.515	1.482	119	0.966	15.264	121.608	857.25	979.75	15.179	10.436	108.435	15.414	1.01	857	978	5	7.667	1.541
179	561	92.203	0.829	1	0	25	837	870	12.505	852.511	12.505	852.511	17.517	10.621	62.436	1.649	587	0.956	36.892	57.171	11.7	854.4	34.831	22.483	79.38	36.814	0.998	10	848	11	12.6	1.673
180	2232	169.008	0.982	1	179	234	75	127	206.676	100.457	206.676	100.457	28.735	24.748	30.216	1.161	2271	0.983	59.363	32.619	206.54	100.28	59.2	51	36.87	59.214	0.997	205	99	24	46	1.234
181	307	67.879	0.837	1	399	423	578	598	410.223	588.777	410.223	588.777	13.316	7.489	36.539	1.778	322	0.953	27.203	36.027	410.14	589.48	27.2	16.2	36.87	27.214	1	407	586	7	10.375	1.944
182	1536	142.557	0.95	1	340	384	566	613	361.729	589.049	361.729	589.049	25.045	19.603	57.48	1.278	1571	0.978	50.606	52.224	361.915	588.477	50.358	39.071	60.255	50.614	1	362	589	19	34.143	1.332
183	1168	124.667	0.944	1	488	528	305	341	506.874	323.822	506.874	323.822	21.141	17.99	17.528	1.175	1201	0.973	45.222	35.096	508	323	40	36	0	45.214	1	504	322	17	25.667	1.33
184	636	93.449	0.915	1	424	456	4	33	440.303	17.912	440.303	17.912	17.581	11.604	32.756	1.515	653	0.974	35.228	34.592	440.654	17.769	35.223	23.297	33.69	35.214	1	440	17	11	19.182	1.601
185	691	98.772	0.89	1	52	88	1000	1024	68.215	1013.38	68.215	1013.38	18.451	12.303	12.612	1.5	702	0.984	38.626	21.251	70	1012	36	24	0	37.214	0.963	69	1017	15	20	1.24
186	1154	124.572	0.934	1	888	934	0	31	911.435	15.053	911.435	15.053	23.697	15.54	11.671	1.525	1173	0.984	47.802	15.781	911	15.5	46	31	0	48.814	1.021	908	12	16	27.556	1.525
187	962	114.306	0.925	1	871	911	492	524	891.902	507.641	891.902	507.641	21.108	14.662	18.67	1.44	983	0.979	42.154	22.306	892.2	506.9	42.058	28.777	18.435	42.214	1.001	891	506	14	24.5	1.508
188	1002	120.915	0.861	1	612	649	289	331	632.125	308.837	632.125	308.837	24.014	13.403	51.027	1.792	1025	0.978	49.204	52.431	633	308.5	48.79	27.577	45	49.214	1	630	306	13	20.259	1.893
189	626	104.73	0.717	1	672	711	869	899	691.243	883.615	691.243	883.615	22.753	8.799	-35.151	2.586	652	0.96	46.615	144.605	690.923	883.385	46.595	18.86	146.31	46.614	1	697	878	8	12.375	2.913
190	82	32.599	0.97	1	117	127	576	587	122.171	581.61	122.171	581.61	5.322	4.964	74.001	1.072	86	0.953	11.402	74.745	122	581.5	11	10	90	11.814	1.036	122	581	5	8	1.181
191	1734	148.476	0.988	1	511	559	614	661	535.691	637.051	535.691	637.051	25.316	21.839	41.302	1.159	1763	0.984	51.662	47.353	536.25	637.25	51.619	43.841	45	51.214	0.991	533	634	21	40.667	1.219
192	682	116.298	0.634	1	746	796	0	21	775.116	8.416	775.116	8.416	24.258	9.69	8.39	2.503	717	0.951	50.804	10.204	771	10.5	50	21	0	52.014	1.024	776	0	15	12.488	1.734
193	1517	138.535	0.993	1	360	408	419	459	383.306	439.89	383.306	439.89	23.876	20.316	-7.721	1.175	1534	0.989	48.836	169.38	384	439	48	40	0	50.014	1.024	382	439	20	35.364	1.25
194	194	55.812	0.783	1	548	571	1007	1019	559.495	1013.75	559.495	1013.75	10.779	5.919	-2.869	1.821	205	0.946	23.022	2.49	559.5	1013	23	12	0	23.414	1.017	559	1013	6	7.4	1.951
195	178	50.124	0.89	1	428	442	43	61	434.865	52.18	434.865	52.18	9.421	6.274	65.839	1.502	190	0.937	19.313	68.749	434.4	52.7	19.29	13.598	71.565	19.614	1.016	433	51	6	8.556	1.635
196	2430	180.614	0.936	1	677	737	883	937	707.899	910.449	707.899	910.449	32.919	23.615	-34.063	1.394	2476	0.981	67.007	142.275	708.67	911.322	66.388	47.361	152.103	64.814	0.967	710	910	23	40.5	1.409
197	1080	122.581	0.903	1	677	711	743	788	693.093	767.153	693.093	767.153	21.863	15.99	-69.569	1.367	1111	0.972	46.325	103.736	693.75	767.25	46.169	32.571	108.435	46.814	1.011	694	765	16	23.067	1.463
198	1191	122.351	1	1	940	982	47	83	960.675	65.277	960.675	65.277	20.927	18.149	-0.15	1.153	1207	0.987	42.755	10.784	961	65	42	36	0	43.814	1.025	960	64	18	33.667	1.217
199	717	104.135	0.831	1	451	492	0	23	473.045	10.02	473.045	10.02	20.107	11.775	7.75	1.708	735	0.976	41.761	16.699	471.5	11.5	41	23	0	42.014	1.006	471	0	15	15.857	1.4
200	617	95.766	0.845	1	689	721	443	470	705.904	456.673	705.904	456.673	17.789	11.211	36.376	1.587	657	0.939	38.013	35.362	705.5	456.5	36.682	24.666	18.435	38.014	1	706	456	11	14.917	1.728
201	1221	126.698	0.956	1	245	288	286	323	267.15	304.005	267.15	304.005	21.888	17.807	20.616	1.229	1250	0.977	44.654	34.046	267.4	303.7	44.274	35.777	26.565	44.614	0.999	264	302	17	31.6	1.312
202	1591	143.113	0.976	1	22	72	495	536	47.983	515.732	47.983	515.732	25.006	20.354	-6.321	1.229	1614	0.986	50.695	157.989	47	515.5	50	41	0	51.614	1.018	49	515	20	35.769	1.29
203	1003	115.877	0.939	1	692	732	244	278	710.355	261.635	710.355	261.635	20.207	16.134	18.132	1.252	1029	0.975	43.081	21.801	710.984	260.18	38.708	33.783	166.759	43.414	1.008	707	259	15	21.778	1.447
204	1519	143.898	0.922	1	727	778	416	457	750.317	437.003	750.317	437.003	25.9	19.066	19.575	1.358	1558	0.975	52.173	12.171	749.653	438.39	50.956	38.386	27.646	52.814	1.012	745	435	18	23.545	1.467
205	94	36.621	0.881	1	358	370	63	75	364.319	68.809	364.319	68.809	6.214	4.977	50.865	1.248	101	0.931	13	67.38	364.52	68.86	12.8	10.6	53.13	13.214	1.016	363	67	4	6.333	1.652
206	194	51.695	0.912	1	973	991	346	362	981.897	353.82	981.897	353.82	9.994	6.3	39.667	1.586	202	0.96	20.591	29.055	982.25	353.75	19.799	13.435	45	20.414	0.991	980	352	6	8.75	1.701
207	1276	127.809	0.982	1	164	203	791	832	182.513	811.609	182.513	811.609	20.685	19.775	-63.347	1.046	1300	0.982	43.417	141.546	183.5	811.5	41	39	90	42.614	0.982	182	811	19	33.333	1.121
208	67	29.917	0.941	1	374	384	33	42	379.007	37.694	379.007	37.694	4.741	4.61	3.941	1.028	72	0.931	10.63	48.814	379	37.5	10	9	0	10.814	1.017	378	37	4	7	1.352
209	167	47.442	0.932	1	943	961	387	399	951.865	393.159	951.865	393.159	8.915	6.026	-17.748	1.479	171	0.977	18.788	154.799	952	393	18	12	0	19.214	1.023	952	392	6	9.571	1.601
210	984	115.322	0.93	1	480	517	570	607	499.047	588.589	499.047	588.589	20.153	15.633	-37.284	1.289	1010	0.974	41.231	140.906	499.5	589	40.249	31.752	153.435	41.214	1	499	588	15	24.385	1.374
211	424	73.107	0.997	1	193	217	352	373	204.573	362.389	204.573	362.389	12.409	10.933	-4.261	1.135	433	0.979	26	157.38	205	362.5	24	21	0	26.214	1.008	204	362	11	17.571	1.192
212	111	36.946	1.022	1	332	344	961	972	337.995	966.311	337.995	966.311	6.255	5.7	-3.616	1.097	112	0.991	13.416	153.435	338	966.5	12	11	0	13.414	1	337	965	5	9	1.341
213	1699	152.958	0.913	1	733	781	187	239	755.487	213.814	755.487	213.814	28.707	18.979	51.596	1.513	1738	0.978	57.689	56.31	754.378	213.73	57.659	39.524	54.462	57.614	0.999	755	215	19	32.111	1.516
214	108	39.858	0.854	1	363	375	73	87	368.917	80.759	368.917	80.759	7.143	4.95	60.114	1.443	119	0.908	15	53.13	368.561	80.951	14.993	10.932	51.34	15.214	1.014	368	80	5	7	1.521
215	1396	136.504	0.941	1	757	803	308	345	780.346	326.405	780.346	326.405	23.97	18.704	8.378	1.282	1434	0.974	47.802	37.349	780.035	326.94	46.347	36.678	3.576	47.814	1	780	327	18	31	1.328
216	1102	120.359	0.956	1	914	956	226	263	934.34	245.269	934.34	245.269	22.2	15.91	31.888	1.395	1123	0.981	44.102	32.969	933.913	245.839	44.075	31.786	34.992	44.014	0.998	933	245	15	27.727	1.467
217	1461	142.002	0.91	1	219	262	327	375	241.651	352.13	241.651	352.13	25.924	18.243	-48.787	1.421	1494	0.978	53.907	130.486	243.25	351.25	53.74	37.477	135	53.814	0.998	240	354	18	25.72	1.495
218	2888	203.637	0.875	1	3	65	169	238	31.55	205.268	31.55	205.268	37.218	25.484	57.447	1.46	3025	0.955	73.007	36.085	29.885	206.423	71.32	51.971	60.255	73.014	1	25	195	22	34.286	1.659
219	1413	134.187	0.986	1	958	1004	846	886	980.634	866.245	980.634	866.245	22.656	19.883	5.682	1.139	1440	0.981	46.39	7.431	981	866	46	40	0	47.214	1.018	978	865	19	36.5	1.242
220	1515	144.779	0.908	1	956	1006	667	708	979.117	686.859	979.117	686.859	25.724	19.058	-24.392	1.35	1567	0.967	54.12	152.488	980.949	685.728	52.461	40.113	169.38	53.814	0.994	977	686	19	27.364	1.416
221	618	93.544	0.887	1	346	371	126	159	358.641	142.757	358.641	142.757	17.164	11.913	80.467	1.441	653	0.946	34.205	74.745	357.726	143.096	34	24.382	81.027	34.414	1.006	357	138	10	16.333	1.721
222	272	58.494	0.999	1	206	225	853	871	215.739	861.853	215.739	861.853	9.91	8.798	40.375	1.126	278	0.978	21.024	25.346	215.5	862	19	18	0	20.614	0.981	214	860	8	15	1.288
223	204	51.695	0.959	1	111	127	410	428	118.26	419.324	118.26	419.324	9.215	7.187	61.189	1.282	209	0.976	19.235	62.103	117.62	419.16	19	14.8	53.13	19.414	1.009	118	420	7	9.857	1.387
224	835	102.929	0.99	1	872	906	521	553	889.151	536.313	889.151	536.313	18.561	14.394	39.632	1.29	846	0.987	37.802	52.524	889	535.5	37.477	28.991	45	37.814	1	888	535	14	25.75	1.351
225	797	105.056	0.907	1	493	529	63	95	511.013	79.242	511.013	79.242	19.306	13.223	-35.277	1.46	825	0.966	39.825	151.504	511.5	79.5	39.825	27.853	151.39	39.414	0.99	515	75	12	22.273	1.642
226	1202	129.245	0.904	1	738	775	359	401	756.672	380.505	756.672	380.505	22.741	17.221	69.79	1.321	1256	0.957	46.861	50.194	755.872	380.892	43.778	34.225	80.134	46.814	0.999	755	375	16	22.826	1.463
227	1327	132.291	0.953	1	198	238	673	718	217.816	696.297	217.816	696.297	22.395	19.005	61.165	1.178	1353	0.981	46.819	70.017	217.5	697	45.962	38.891	45	47.414	1.013	217	695	18	29.857	1.317
228	347	66.078	0.999	1	267	287	138	159	276.981	148.898	276.981	148.898	10.738	10.372	82.524	1.035	355	0.977	23.022	124.38	277	148.5	21	20	90	23.014	1	276	147	9	17	1.279
229	1189	125.358	0.951	1	483	524	671	709	503.686	690.296	503.686	690.296	22.992	16.507	-34.136	1.393	1212	0.981	47.802	142.651	503.2	690.9	46.957	33.988	153.435	47.814	1	506	688	16	26.4	1.494
230	73	32.599	0.863	1	292	304	38	47	298.637	42.61	298.637	42.61	6.029	4.017	-22.647	1.501	79	0.924	13	157.38	298.05	42.65	12.965	8.854	161.565	13.214	1.016	299	42	4	4	1.652
231	789	105.381	0.893	1	57	90	582	616	72.462	598.214	72.462	598.214	20.086	12.612	-45.782	1.593	808	0.976	41.773	132.089	72.25	597.75	41.719	26.87	135	41.614	0.996	73	596	12	19.19	1.734
232	828	111.625	0.835	1	556	597	98	125	577.831	111.124	577.831	111.124	21.571	12.466	18.477	1.73	863	0.959	43.863	24.228	576.594	111.685	41.893	26.504	4.086	44.014	1.003	579	112	12	17.593	1.834
233	316	69.545	0.821	1	591	619	0	16	605.127	6.456	605.127	6.456	13.377	7.972	3.426	1.678	327	0.966	28.071	175.914	605	8	28	16	0	28.614	1.019	604	0	12	12.667	1.192
234	579	94.004	0.823	1	686	714	672	705	698.963	687.6	698.963	687.6	18.037	10.644	-54.875	1.694	605	0.957	36.125	131.634	698.7	689.6	35.33	23.255	116.565	36.014	0.997	700	683	10	15.087	1.801
235	196	50.909	0.95	1	591	608	624	640	599.908	632.189	599.908	632.189	8.298	7.594	27.193	1.093	204	0.961	18.028	19.44	600	632	16.971	15.556	45	18.414	1.021	599	631	7	10.5	1.315
236	269	61.501	0.894	1	903	917	423	447	909.931	434.351	909.931	434.351	12.209	7.076	-85.578	1.725	276	0.975	24.331	80.538	910	435	24	14	90	25.014	1.028	910	430	7	11.154	1.787
237	3352	213.673	0.923	1	62	133	208	274	95.381	242.201	95.381	242.201	35.41	30.799	-8.014	1.15	3448	0.972	71.868	158.791	96.849	245.036	69.822	62.963	15.709	73.214	1.019	91	243	28	41.205	1.307
238	1438	139.646	0.927	1	305	349	582	624	326.478	603.816	326.478	603.816	23.3	20.139	31.039	1.157	1497	0.961	48.021	31.373	327.386	602.639	45.274	41.593	5.711	48.014	1	324	600	18	27.857	1.334
239	145	47.998	0.791	1	252	266	203	218	258.672	211.748	258.672	211.748	8.617	5.613	45.155	1.535	156	0.929	19.849	49.086	258.577	212.115	18.729	12.279	29.745	19.814	0.998	257	210	5	5.857	1.981
240	332	75.559	0.731	1	0	13	332	365	5.852	349.37	5.852	349.37	15.779	6.967	86.786	2.265	342	0.971	33.015	88.264	6.5	348.5	33	13	90	33.414	1.012	0	347	12	9.323	1.392
241	117	38.517	0.991	1	11	22	108	122	16.979	114.987	16.979	114.987	6.913	5.491	80.883	1.259	119	0.983	14.56	74.055	16.5	115	14	11	90	15.014	1.031	16	113	5	7	1.501
242	1539	146.77	0.898	1	40	92	655	693	63.898	675.443	63.898	675.443	27.052	18.618	11.543	1.453	1590	0.968	53.367	12.995	66	674	52	38	0	54.614	1.023	58	673	18	28.2	1.517
243	699	104.826	0.799	1	800	840	224	251	819.839	237.205	819.839	237.205	21.414	10.602	-18.979	2.02	742	0.942	41.231	165.964	820.113	236.999	41.019	21.288	157.751	42.214	1.024	827	233	9	16.478	2.345
244	1422	136.639	0.957	1	371	412	858	904	391.902	880.896	391.902	880.896	24.537	18.52	56.814	1.325	1447	0.983	49.93	57.265	391.3	881.6	49.641	38.46	63.435	49.814	0.998	389	877	18	32.6	1.384
245	1631	150.467	0.905	1	740	793	983	1024	768.176	1006.51	768.176	1006.51	26.91	19.968	-19.435	1.348	1657	0.984	57.271	155.225	766.5	1003.5	53	41	0	57.414	1.002	770	1006	21	28.333	1.367
246	259	58.264	0.959	1	707	722	699	720	714.705	708.983	714.705	708.983	10.755	7.75	85.857	1.388	265	0.977	21.84	74.055	714.5	709.5	21	15	90	22.414	1.026	714	707	8	11.889	1.401
247	970	134.973	0.669	1	685	728	721	756	707.689	736.771	707.689	736.771	19.886	16.411	1.127	1.212	1134	0.855	46.615	157.286	707.568	738.095	41.264	34.853	9.462	49.214	1.056	709	736	15	15.478	1.64
248	993	113.751	0.964	1	159	196	756	791	177.332	773.628	177.332	773.628	18.764	16.95	32.285	1.107	1017	0.976	39.962	31.701	176.638	773.655	36.372	34.796	66.801	39.814	0.996	175	772	16	25.4	1.244
249	1926	159.162	0.955	1	263	311	495	544	288.262	519.449	288.262	519.449	26.283	23.541	57.216	1.116	1973	0.976	55.973	48.621	289.915	520.477	55.071	47.753	60.255	55.814	0.997	288	517	23	39.769	1.213
250	296	65.753	0.86	1	205	225	334	356	215.01	344.618	215.01	344.618	11.22	8.743	-54.428	1.283	323	0.916	23.431	140.194	215	344	22.361	17.889	116.565	22.814	0.974	216	341	7	10.053	1.63
251	356	70.101	0.91	1	727	754	547	564	741.317	555.346	741.317	555.346	13.674	8.361	11.443	1.635	365	0.975	28.16	16.504	740.5	555.5	27	17	0	28.814	1.023	739	554	8	13.143	1.801
252	173	56.693	0.676	1	318	343	0	9	331.24	3.835	331.24	3.835	12.389	4.708	1.939	2.632	178	0.972	25.179	173.157	330.5	4.5	25	9	0	25.814	1.025	329	0	8	7.095	1.613
253	238	56.598	0.934	1	859	879	470	486	869.307	477.887	869.307	477.887	10.224	7.496	23.492	1.364	246	0.967	21.19	19.29	868.8	478.1	21.187	15.495	18.435	21.014	0.992	868	477	7	11.857	1.501
254	1452	136.409	0.981	1	379	422	771	814	399.789	792.729	399.789	792.729	21.838	21.227	-14.416	1.029	1483	0.979	45.222	144.904	400.21	792.47	44.406	42.851	171.87	45.814	1.013	399	792	20	37.8	1.145
255	535	91.878	0.796	1	576	601	859	893	588.01	875.539	588.01	875.539	19.057	9.088	-60.235	2.097	556	0.962	39.446	120.466	587.427	875.017	39.432	19.186	122.005	39.214	0.994	586	876	9	12.615	2.179
256	2179	175.577	0.888	1	100	142	880	947	122.032	915.139	122.032	915.139	33.981	20.906	-88.896	1.625	2229	0.978	67.602	97.651	119.81	913.724	66.852	41.855	85.236	69.014	1.021	120	920	21	32	1.643
257	110	37.962	0.959	1	692	704	479	492	697.6	485.436	697.6	485.436	6.539	5.43	66.904	1.204	114	0.965	13.928	68.962	697.75	485.75	13.435	11.314	45	14.214	1.021	696	484	5	8	1.421
258	91	36.161	0.875	1	494	507	968	977	500.676	972.94	500.676	972.94	6.697	4.4	4.462	1.522	96	0.948	13.928	21.038	500.5	972.5	13	9	0	14.214	1.021	499	972	4	5.571	1.777
259	66	31.258	0.849	1	842	852	88	98	846.788	92.985	846.788	92.985	5.673	3.908	58.298	1.452	73	0.904	12.042	48.366	846.612	93.095	11.424	8.404	66.801	12.014	0.998	846	90	3	3.889	2.002
260	1818	154.394	0.958	1	7	57	275	324	32.45	299.849	32.45	299.849	25.039	23.293	-35.41	1.075	1865	0.975	53.235	118.009	32.061	300.633	50.217	46.724	166.759	52.814	0.992	31	300	23	27.941	1.148
261	73	30.473	0.988	1	617	625	706	717	621.021	711.856	621.021	711.856	5.735	4.114	-79.642	1.394	74	0.986	12.083	114.444	621	711.5	11	8	90	12.214	1.011	621	711	4	6.2	1.527
262	1405	135.528	0.961	1	386	433	289	329	408.757	308.729	408.757	308.729	23.455	19.135	20.819	1.226	1437	0.978	48.104	20.695	409.412	309.353	48.022	38.806	14.036	49.014	1.019	407	308	19	34.75	1.29
263	282	62.841	0.897	1	504	523	796	816	513.596	805.167	513.596	805.167	9.794	9.589	-80.402	1.021	298	0.946	22.204	125.838	513.5	806	20	19	90	22.214	1	513	804	8	11.462	1.388
264	265	63.302	0.831	1	676	696	294	315	685.636	304.526	685.636	304.526	11.141	8.057	-49.294	1.383	288	0.92	22.472	110.854	684.402	304.474	22.098	17.779	149.744	22.414	0.997	686	301	7	8.222	1.601
265	455	86.745	0.76	1	668	694	417	447	682.784	434.329	682.784	434.329	14.659	10.808	-52.39	1.356	515	0.883	30.067	93.814	684.186	434.166	29.232	23.087	131.634	30.614	1.018	683	435	9	10.357	1.701
266	471	80.041	0.924	1	827	855	8	31	841.472	19.589	841.472	19.589	14.746	10.259	25.15	1.437	485	0.971	30.887	29.055	841.55	18.85	30.674	21.503	18.435	30.814	0.998	839	18	10	16.556	1.541
267	966	119.114	0.856	1	461	503	514	548	481.424	529.992	481.424	529.992	21.658	14.751	-15.486	1.468	1046	0.924	42.755	169.216	480.962	529.627	42.495	30.438	162.897	42.014	0.983	484	526	13	21.095	1.616
268	1562	142.327	0.969	1	215	259	778	824	236.922	802.208	236.922	802.208	23.44	21.368	57.98	1.097	1595	0.979	48.415	38.29	236.028	803.151	46.913	42.834	60.945	48.414	1	235	801	20	35.429	1.21
269	1950	159.392	0.965	1	411	454	217	273	432.262	244.263	432.262	244.263	28.469	21.909	-88.678	1.299	1982	0.984	56.886	79.875	432.5	245	56	43	90	58.214	1.023	432	241	22	39	1.323
270	1062	117.448	0.967	1	335	370	895	936	353.36	914.9	353.36	914.9	20.712	16.422	68.235	1.261	1082	0.982	42.953	65.225	353.746	914.295	41.868	33.802	50.194	43.414	1.011	352	912	16	27.833	1.357
271	1347	151.213	0.74	1	805	867	997	1024	836.948	1011.99	836.948	1011.99	32.271	13.599	-3.536	2.373	1393	0.967	62.65	171.741	836	1010.5	62	27	0	64.014	1.022	831	1020	20	19	1.6
272	246	56.368	0.973	1	882	899	254	272	890.159	262.195	890.159	262.195	9.977	7.948	-45.805	1.255	252	0.976	21.401	127.405	890.154	261.731	21.079	16.918	146.31	21.414	1.001	890	261	8	12.667	1.338
273	1556	142.002	0.97	1	128	177	261	303	153.154	283.62	153.154	283.62	24.565	20.329	-22.5	1.208	1583	0.983	50.01	168.465	152.3	284.4	49.648	41.426	161.565	51.214	1.024	154	283	20	30.6	1.28
274	76	32.043	0.93	1	153	163	204	215	158	209.184	158	209.184	5.452	4.573	-79.126	1.192	81	0.938	11.705	109.983	157.8	209.1	11.7	9.803	108.435	11.814	1.009	157	208	4	7	1.477
275	1125	121.24	0.962	1	91	131	983	1021	111.895	1001.7	111.895	1001.7	19.862	18.307	-12.114	1.085	1148	0.98	41.231	14.036	112.588	1002.93	40.349	36.472	158.962	42.214	1.024	112	1002	17	25.429	1.242
276	591	94.79	0.827	1	305	340	81	108	322.536	96.728	322.536	96.728	16.771	11.7	-2.185	1.433	638	0.926	35.903	12.875	321.947	94.512	34.6	26.791	167.471	36.814	1.025	322	95	10	12.8	1.841
277	498	83.833	0.89	1	773	797	948	977	784.116	962.667	784.116	962.667	15.499	10.341	-59.207	1.499	514	0.969	32.802	127.569	784	963.5	31.939	21.82	108.435	32.814	1	784	961	10	14.059	1.641
278	1425	135.854	0.97	1	610	650	449	495	630.282	473.031	630.282	473.031	22.765	20.012	-89.865	1.138	1455	0.979	46.872	101.07	630	472	46	40	90	48.014	1.024	629	472	19	36	1.264
279	426	79.811	0.84	1	137	162	544	569	149.765	556.523	149.765	556.523	14.73	9.687	-42.372	1.521	451	0.945	31.401	127.235	148.178	556.162	28.647	20.964	158.962	31.414	1	151	554	9	11.526	1.745
280	841	104.365	0.97	1	0	29	794	830	13.3	811.85	13.3	811.85	18.256	14.806	-87.514	1.233	855	0.984	36.674	78.996	14.5	812	36	29	90	37.214	1.015	12	810	15	25.2	1.24
281	88	33.94	0.96	1	470	480	802	814	475.33	807.75	475.33	807.75	5.862	4.851	-69.163	1.209	92	0.957	12.649	108.435	475	808	12	10	90	13.014	1.029	475	807	5	5.5	1.301
282	237	57.938	0.887	1	120	136	421	442	127.922	431.816	127.922	431.816	11.03	6.913	-65.342	1.596	247	0.96	22.847	113.199	128.1	431.7	22.768	14.546	108.435	23.014	1.007	127	433	7	10.333	1.644
283	187	53.131	0.832	1	927	939	435	456	932.575	445.987	932.575	445.987	10.513	5.875	84.81	1.79	194	0.964	21.378	79.216	933	445.5	21	12	90	22.014	1.03	932	448	6	7.143	1.835
284	274	60.065	0.954	1	119	140	400	418	129.785	409.062	129.785	409.062	10.315	8.536	-10.965	1.208	284	0.965	21.587	166.608	129.654	409.269	21.573	17.65	168.69	22.214	1.029	129	408	8	13	1.388
285	458	85.5	0.787	1	0	17	706	742	7.402	724.24	7.402	724.24	17.444	8.747	86.418	1.994	466	0.983	36.346	82.093	8.5	724	36	17	90	37.214	1.024	0	719	12	12.172	1.551
286	1681	147.46	0.971	1	545	589	527	576	567.598	551.505	567.598	551.505	24.287	22.139	83.997	1.097	1714	0.981	49.769	67.557	567	551.5	49	44	90	49.614	0.997	567	549	21	37.5	1.181
287	229	65.293	0.675	1	0	10	247	277	4.378	261.382	4.378	261.382	14.407	5.287	-88.655	2.725	230	0.996	30.017	88.091	5	262	30	10	90	30.414	1.013	0	259	10	7.88	1.521
288	1176	124.247	0.957	1	32	72	4	43	52.031	22.403	52.031	22.403	20.318	18.653	42.408	1.089	1202	0.978	42.72	32.574	53.5	22	40.793	38.264	71.565	42.614	0.998	51	21	17	24.238	1.253
289	947	121.47	0.807	1	632	669	875	917	647.89	893.535	647.89	893.535	22.422	14.353	-51.81	1.562	1007	0.94	45.607	127.875	645.66	893.046	45.128	30.332	137.862	45.614	1	649	888	13	17.171	1.754
290	172	46.887	0.983	1	475	490	412	427	482.041	419.32	482.041	419.32	7.935	6.957	-49.533	1.141	177	0.972	17.029	130.236	482	419	16.971	14.142	135	17.014	0.999	481	419	7	11	1.215
291	888	110.419	0.915	1	511	546	926	963	528.912	946.086	528.912	946.086	20.532	13.992	-44.848	1.467	919	0.966	41.617	125.218	529.16	946.88	40.8	28.4	143.13	41.214	0.99	531	945	13	21.824	1.585
292	228	54.472	0.966	1	1007	1024	27	44	1015.97	35.627	1015.97	35.627	9.563	7.702	-36.143	1.242	233	0.979	20.616	140.906	1016.5	36	20.506	16.263	135	20.614	1	1016	34	7	11	1.472
293	1313	130.951	0.962	1	785	825	73	117	804.279	95.068	804.279	95.068	21.883	19.218	-80.104	1.139	1340	0.98	45.88	110.41	804.113	95.317	42.244	38.88	70.346	46.814	1.02	803	93	18	32	1.3
294	452	82.167	0.841	1	815	840	15	43	826.015	30.108	826.015	30.108	14.911	10.166	54.309	1.467	489	0.924	29.682	57.381	825.306	29.97	29.24	21.377	47.49	30.014	1.011	825	31	9	13	1.667
295	53	26.355	0.959	1	824	833	410	419	828.557	414.406	828.557	414.406	4.321	4.008	14.333	1.078	55	0.964	9.487	18.435	828.5	414.5	8.485	8.485	45	9.614	1.013	828	414	4	7	1.202
296	145	43.325	0.971	1	181	197	369	382	188.707	375.479	188.707	375.479	7.586	6.167	19.93	1.23	148	0.98	16.279	10.62	188.75	375.75	14.849	12.728	45	16.814	1.033	188	375	6	9.667	1.401
297	69	29.917	0.969	1	123	133	790	799	127.688	794.457	127.688	794.457	4.903	4.545	-11.538	1.079	72	0.958	10.817	146.31	128	794.5	10	9	0	10.814	1	126	794	4	6	1.352
298	2946	207.39	0.861	1	973	1024	710	788	1002.46	749.572	1002.46	749.572	38.627	25.403	-85.47	1.521	3016	0.977	78.772	98.027	998.5	749	78	51	90	79.614	1.011	1001	745	24	33.159	1.659
299	749	99.558	0.95	1	577	609	174	203	591.973	188.742	591.973	188.742	17.336	13.944	-22.952	1.243	767	0.977	36.401	142.815	592.324	188.446	34.031	27.29	170.538	36.414	1	595	187	13	22.333	1.401
300	167	46.102	0.987	1	873	887	432	447	879.931	439.237	879.931	439.237	7.593	7.048	-50.844	1.077	170	0.982	16.401	127.569	880	439.5	15	14	90	16.414	1.001	879	439	7	13	1.172
301	979	121.24	0.837	1	731	775	1	35	751.47	19.522	751.47	19.522	23.976	13.469	26.715	1.78	1031	0.95	47.539	22.249	750.654	20.231	47.257	27.784	29.745	46.414	0.976	747	19	12	19.438	1.934
302	730	107.832	0.789	1	934	963	675	714	947.426	696.232	947.426	696.232	20.702	11.765	70.73	1.76	792	0.922	41.231	67.166	946.416	696.394	41.18	24.606	70.017	41.414	1.004	945	691	11	14.444	1.882
303	350	88.086	0.567	1	868	891	287	313	878.06	302.354	878.06	302.354	13.336	9.813	-67.019	1.359	453	0.773	32.802	127.569	881	300	32.527	21.213	135	33.014	1.006	876	304	8	6.543	2.063
304	801	109.403	0.841	1	316	353	684	717	333.703	699.531	333.703	699.531	21.468	12.174	-32.235	1.763	846	0.947	43.417	141.546	333.2	699.4	42.933	25.044	153.435	43.414	1	339	695	11	17.846	1.973
305	272	62.841	0.866	1	409	429	0	19	418.952	7.761	418.952	7.761	9.894	9.564	-89.855	1.035	287	0.948	22.204	54.162	419	9.5	20	19	0	21.814	0.982	419	0	9	11.444	1.212
306	74	32.043	0.906	1	15	26	49	59	20.324	53.541	20.324	53.541	5.547	4.367	38.615	1.27	80	0.925	12.042	48.366	20	53.5	12.021	9.192	45	12.014	0.998	19	52	4	6.5	1.502
307	51	26.125	0.939	1	452	461	295	303	456.343	298.833	456.343	298.833	4.356	3.826	-23.694	1.138	54	0.944	9.487	161.565	456.5	299	9	8	0	9.814	1.035	455	298	3	5	1.636
308	604	88.641	0.966	1	793	822	959	987	808.137	972.093	808.137	972.093	15.402	12.595	44.841	1.223	617	0.979	31.623	55.305	808.75	971.25	31.113	26.163	45	31.214	0.987	807	971	12	21.667	1.301
309	87	38.843	0.725	1	0	7	86	103	2.845	94.489	2.845	94.489	8.608	3.334	-88.298	2.582	91	0.956	17.117	83.29	3.5	94.5	17	7	90	17.614	1.029	0	93	6	5	1.468
310	331	70.101	0.846	1	938	962	396	415	949.403	406.243	949.403	406.243	12.518	8.715	5.406	1.436	363	0.912	25.08	23.499	949.913	406.564	24.633	18.779	8.746	24.814	0.989	946	406	8	12.385	1.551
311	240	68.204	0.648	1	860	886	461	476	875.021	467.879	875.021	467.879	13.228	6.561	7.899	2.016	290	0.828	26.476	169.114	873.682	467.429	26.466	14.86	12.529	27.414	1.035	875	465	5	6.52	2.741
312	909	116.988	0.835	1	473	503	910	953	488.881	931.72	488.881	931.72	21.668	13.949	81.935	1.553	967	0.94	43.932	78.179	487.368	932.236	43.766	28.714	83.157	43.614	0.993	486	931	13	19.167	1.677
313	1450	137.424	0.965	1	635	677	690	736	655.817	713.537	655.817	713.537	22.78	20.396	85.286	1.117	1476	0.982	46.69	99.866	654.4	713.3	45.616	41.591	63.435	47.414	1.016	655	712	19	34.167	1.248
314	266	60.945	0.9	1	811	830	319	338	819.662	328.823	819.662	328.823	10.648	8.296	37.773	1.284	276	0.964	22.804	52.125	818.9	329.7	21.913	17.441	26.565	22.814	1	818	328	7	9.364	1.63
315	150	50.909	0.727	1	942	954	966	986	948.107	975.907	948.107	975.907	10.333	4.896	-70.811	2.111	166	0.904	21.541	111.801	948.412	976.353	21.343	10.672	104.036	21.814	1.013	949	970	4	5.923	2.727
316	453	91.323	0.683	1	793	827	757	779	812.345	768.946	812.345	768.946	17.887	9.293	-18.188	1.925	547	0.828	34.928	166.759	811.58	769.193	34.856	20.173	163.072	36.214	1.037	820	763	7	9.667	2.587
317	922	111.165	0.938	1	979	1012	60	95	996.461	77.698	996.461	77.698	19.818	14.94	-57.758	1.326	945	0.976	42.638	129.289	997.35	77.45	40.477	30.674	108.435	42.414	0.995	997	76	15	22.2	1.414
318	1060	126.928	0.827	1	253	295	20	57	275.652	36.328	275.652	36.328	22.972	15.085	37.043	1.523	1112	0.953	47.634	39.036	276.618	35.367	47.152	32.287	48.576	46.814	0.983	275	34	14	17.541	1.672
319	169	48.228	0.913	1	904	917	462	480	910.713	470.719	910.713	470.719	8.632	6.323	88.227	1.365	179	0.944	18.028	86.82	910.5	471	18	13	90	18.414	1.021	910	468	6	9.286	1.535
320	1741	157.726	0.879	1	338	400	987	1024	368.521	1007.01	368.521	1007.01	31.126	18.034	-10.834	1.726	1771	0.983	64.288	164.667	369	1005.5	62	37	0	65.614	1.021	367	1005	18	27.478	1.823
321	747	99.923	0.94	1	970	1000	25	60	985.59	42.282	985.59	42.282	17.59	13.708	-68.153	1.283	765	0.976	37	108.925	985.6	41.3	36.672	28.174	116.565	37.614	1.017	985	41	13	20.875	1.447
322	242	62.516	0.778	1	29	51	802	817	40.471	809.269	40.471	809.269	11.47	7.228	-7.04	1.587	276	0.877	23.409	160.017	40	809.5	22	15	0	23.814	1.017	40	807	6	8.222	1.985
323	85	33.71	0.94	1	1	12	61	71	6.171	65.912	6.171	65.912	6.582	4.189	-37.477	1.571	87	0.977	14.213	140.711	5.75	65.75	14.142	9.192	135	14.214	1	6	65	4	5.571	1.777
324	201	56.923	0.78	1	164	176	372	395	170.082	383.57	170.082	383.57	12.201	5.299	-75.111	2.303	212	0.948	24.352	109.179	170.15	383.55	24.35	11.384	108.435	24.814	1.019	171	378	5	8.231	2.481
325	567	106.071	0.633	3	635	674	893	922	658.971	909.712	658.971	909.712	19.699	9.795	-37.851	2.011	661	0.858	42.19	148.57	657.615	911.423	42.157	20.801	146.31	45.414	1.076	662	907	9	9.667	2.523
326	932	120.875	0.802	1	1000	1024	409	459	1013.7	433.425	1013.7	433.425	24.634	12.668	87.319	1.945	948	0.983	50.09	86.566	1012	434	50	24	90	50.814	1.014	1022	433	22	20.771	1.155
327	641	92.203	0.947	1	351	384	324	349	368.313	336.536	368.313	336.536	16.868	12.202	3.845	1.382	655	0.979	34.205	15.255	367.5	336.5	33	25	0	35.014	1.024	368	336	12	19.333	1.459
328	876	108.388	0.937	1	986	1018	501	536	1002.92	519.024	1002.92	519.024	18.313	15.434	68.98	1.186	901	0.972	38.013	54.638	1002.35	520.099	37.165	30.842	70.017	38.014	1	1001	516	14	23.571	1.358
329	664	102.239	0.798	1	584	626	1003	1024	605.081	1015.15	605.081	1015.15	20.594	10.731	-0.067	1.919	682	0.974	42.297	173.211	605	1013.5	42	21	0	43.214	1.022	603	1020	17	15.882	1.271
330	86	33.94	0.938	1	110	119	802	815	114.547	808.953	114.547	808.953	6.28	4.427	-84.758	1.419	89	0.966	13.342	102.995	114.5	808.5	13	9	90	13.814	1.035	114	807	4	6.2	1.727
331	212	55.257	0.873	1	814	834	380	395	823.184	387.915	823.184	387.915	10.53	6.536	28.701	1.611	219	0.968	21.633	33.69	823.769	388.346	21.633	14.145	33.69	21.814	1.008	820	385	6	9.889	1.818
332	605	95.996	0.825	1	97	136	292	313	115.637	302.055	115.637	302.055	19.519	9.984	0.937	1.955	628	0.963	39.459	8.746	116.19	301.33	38.749	20.789	171.87	40.414	1.024	112	301	10	15.75	2.021
333	272	63.532	0.847	1	611	633	608	628	621.904	617.96	621.904	617.96	12.794	6.882	42.127	1.859	283	0.961	26.077	32.471	621.92	617.195	25.399	14.675	48.814	26.014	0.998	619	615	6	10.077	2.168
334	1020	116.202	0.949	1	0	33	521	561	14.545	541.769	14.545	541.769	19.901	16.709	85.445	1.191	1034	0.986	41.437	109.747	16.5	541	40	33	90	37.814	0.913	11	540	17	25.4	1.112
335	1291	131.411	0.939	1	903	946	599	642	926.336	621.896	926.336	621.896	23.224	18.071	-48.519	1.285	1317	0.98	46.755	138.468	927.92	622.692	46.739	35.822	133.025	46.214	0.988	927	623	17	27.167	1.359
336	1240	139.416	0.802	1	128	166	47	91	146.965	68.829	146.965	68.829	23.277	18.3	-88.766	1.272	1371	0.904	46.228	128.853	147.533	68.498	44.302	37.45	86.186	46.214	1	150	68	16	18.024	1.444
337	1277	131.831	0.923	1	770	813	358	398	790.509	379.043	790.509	379.043	23.209	17.692	39.504	1.312	1313	0.973	48.765	28.142	790.915	379.523	48.746	37.458	29.745	48.614	0.997	787	376	17	26.474	1.43
338	189	57.938	0.708	1	756	777	567	581	766.114	573.722	766.114	573.722	11.785	5.606	19.351	2.102	216	0.875	23.707	27.646	766.649	573.608	22.523	12.823	9.462	23.414	0.988	763	571	5	6.733	2.341
339	552	104.5	0.635	1	441	477	544	574	457.65	558.868	457.65	558.868	19.461	9.95	-38.541	1.956	669	0.825	39.205	142.253	456.071	558.97	37.846	23.538	157.38	39.214	1	461	554	9	10.188	2.179
340	343	76.9	0.729	1	1011	1024	579	613	1018.37	596.418	1018.37	596.418	16.681	6.835	-89.733	2.44	351	0.977	34.059	86.634	1017.5	596	34	13	90	34.614	1.016	1023	596	13	9.966	1.331
341	106	36.391	1.006	1	477	489	795	806	482.962	800.009	482.962	800.009	6.149	5.591	-7.332	1.1	108	0.981	13.038	122.471	483	800.5	12	11	0	13.214	1.013	481	799	5	5.4	1.321
342	611	98.677	0.789	1	471	500	60	91	485.05	75.672	485.05	75.672	16.242	13.032	-46.941	1.246	680	0.899	35.228	124.592	484.1	73.7	34.153	27.828	108.435	35.214	1	482	76	11	14.529	1.601
343	569	98.677	0.734	1	890	933	1005	1024	911.943	1016.23	911.943	1016.23	20.06	9.517	-0.818	2.108	586	0.971	43.012	1.332	911.5	1014.5	43	19	0	43.414	1.009	912	1023	17	13.111	1.277
344	581	92.759	0.849	1	0	24	862	896	9.906	880.741	9.906	880.741	17.202	11.279	71.667	1.525	592	0.981	35.468	68.499	12	879	34	24	90	35.214	0.993	0	875	12	16.727	1.467
345	121	39.953	0.953	1	0	13	590	601	6.558	595.384	6.558	595.384	7.404	5.266	31.017	1.406	124	0.976	16.401	37.569	6.5	595.5	13	11	0	16.414	1.001	5	594	5	7.5	1.641
346	118	40.969	0.883	1	408	423	97	108	414.898	102.703	414.898	102.703	7.551	5.085	24.169	1.485	125	0.944	16.155	21.801	415.618	102.529	16.007	10.914	14.036	16.414	1.016	413	101	5	5.727	1.641
347	169	48.553	0.901	1	967	979	208	226	973.459	216.34	973.459	216.34	9.645	5.717	76.75	1.687	175	0.966	19.313	68.749	973	217	18	12	90	19.614	1.016	971	212	5	8.6	1.961
348	76	31.813	0.944	1	299	308	544	555	303.013	549.395	303.013	549.395	5.492	4.517	76.838	1.216	79	0.962	11.705	70.017	303.5	549.5	11	9	90	12.014	1.026	302	548	4	7	1.502
349	194	76.574	0.416	1	499	519	928	953	507.505	942.165	507.505	942.165	11.116	8.625	83.202	1.289	319	0.608	26.571	70.201	509.916	939.803	26.098	19.131	81.027	27.014	1.017	507	941	5	4	2.701
350	1034	118.003	0.933	1	938	982	84	116	958.774	100.358	958.774	100.358	21.823	15.23	16.824	1.433	1057	0.978	44.922	16.821	959.765	101.441	44.869	31.53	14.036	46.014	1.024	957	101	15	23.364	1.534
351	455	80.367	0.885	1	805	834	350	371	820.355	360.049	820.355	360.049	15.412	9.501	-17.496	1.622	471	0.966	31.78	155.854	820.235	360.441	31.287	19.403	165.964	31.814	1.001	818	360	9	14.333	1.767
352	260	60.16	0.903	1	413	429	55	76	420.654	65.696	420.654	65.696	11.239	7.508	-77.179	1.497	268	0.97	22.847	113.199	421.147	65.912	22.556	15.28	104.036	23.014	1.007	421	63	7	11.444	1.644
353	1476	138.44	0.968	1	508	555	811	854	532.229	833.14	532.229	833.14	23.673	19.993	-24.205	1.184	1506	0.98	48.052	167.989	532.708	834.026	46.776	39.7	148.392	48.614	1.012	533	833	19	31.737	1.279
354	106	38.517	0.898	1	325	337	245	258	330.811	251.594	330.811	251.594	6.342	5.409	-68.762	1.172	113	0.938	13.342	102.995	330.9	251.7	12.969	11.18	116.565	13.614	1.02	331	250	5	9	1.361
355	74	32.043	0.906	1	488	498	406	417	493.054	411.068	493.054	411.068	5.473	4.39	-63.316	1.247	81	0.914	11.705	109.983	493.059	411.265	11.642	9.459	104.036	12.014	1.026	492	410	4	6.333	1.502
356	380	78.7	0.771	1	140	169	568	589	155.297	578.339	155.297	578.339	16.782	7.36	-28.2	2.28	393	0.967	33.615	149.621	154.5	578.5	33.541	15.652	153.435	33.414	0.994	162	574	7	10.8	2.387
357	286	62.056	0.933	1	320	336	352	374	328.556	362.416	328.556	362.416	11.767	7.863	72.78	1.496	293	0.976	24.187	60.255	328	363	22	16	90	24.214	1.001	328	360	8	12.556	1.513
358	432	80.367	0.841	1	944	962	297	329	953.454	313.176	953.454	313.176	16.707	8.305	-77.699	2.012	447	0.966	33.526	107.354	953.962	313.192	33.34	17.258	101.31	34.214	1.021	954	309	8	13.857	2.138
359	1300	130.816	0.955	1	180	227	989	1023	202.697	1007.08	202.697	1007.08	23.964	17.406	-1.875	1.377	1319	0.986	47.854	169.16	203.5	1006	47	34	0	48.214	1.008	199	1006	17	29	1.418
360	390	77.685	0.812	1	674	691	141	170	682.531	155.336	682.531	155.336	15.643	8.335	84.52	1.877	419	0.931	30.083	74.578	682.232	155.638	29.363	16.679	87.138	30.814	1.024	681	150	8	12.059	1.926
361	210	53.591	0.919	1	532	548	62	81	539.719	71.529	539.719	71.529	10.179	6.684	-57.036	1.523	216	0.972	21.095	121.43	539.25	71.75	20.506	14.142	135	21.014	0.996	541	69	6	9.444	1.751
362	217	62.056	0.708	1	1012	1024	244	270	1019.18	257.518	1019.18	257.518	12.508	5.981	-87.856	2.091	232	0.935	26.173	96.582	1018	257	26	12	90	26.814	1.025	1023	257	10	7.727	1.341
363	59	28.021	0.944	1	381	390	19	28	385.415	23.314	385.415	23.314	4.678	4.105	-7.75	1.14	64	0.922	10	143.13	385.55	23.15	9.803	8.854	161.565	10.014	1.001	385	23	4	5	1.252
364	139	47.347	0.779	1	104	120	877	893	110.694	884.414	110.694	884.414	9.372	5.053	-48.465	1.855	150	0.927	18.868	147.995	110.25	884.25	18.385	10.607	135	18.614	0.987	111	881	4	5.429	2.327
365	255	71.671	0.624	2	657	686	438	454	668.163	446.9	668.163	446.9	12.486	7.221	5.405	1.729	306	0.833	29.275	172.147	671.5	446	29	16	0	30.214	1.032	665	446	7	6.375	2.158
366	1775	152.728	0.956	1	609	660	784	832	635.916	809.272	635.916	809.272	26.103	21.915	-33.85	1.191	1804	0.984	53	121.891	635	810.5	52.324	43.827	153.435	53.214	1.004	636	809	21	34.111	1.267
367	562	93.219	0.813	1	271	297	645	679	283.591	661.719	283.591	661.719	18.856	9.579	-56.893	1.968	581	0.967	39.661	123.69	283	661.5	39.355	21.019	116.565	39.614	0.999	282	662	10	13.783	1.981
368	107	37.962	0.933	1	943	955	885	898	949.276	891.762	949.276	891.762	7.279	4.728	-52.211	1.54	111	0.964	15	126.87	949.25	891.75	14.849	9.899	135	15.014	1.001	949	891	5	7.4	1.501
369	675	106.626	0.746	1	463	499	823	857	483.981	837.949	483.981	837.949	21.911	10.419	47.473	2.103	740	0.912	43.6	36.607	484.283	837.538	43.01	21.894	48.504	43.414	0.996	479	831	9	13.6	2.412
370	1255	129.61	0.939	1	10	53	962	1002	30.426	981.655	30.426	981.655	21.353	18.925	-10.973	1.128	1300	0.965	44.643	15.593	29.722	981.124	42.238	38.177	156.038	45.614	1.022	30	979	17	27.615	1.342
371	55	27.466	0.916	1	18	26	58	68	21.845	63.136	21.845	63.136	4.978	3.614	-81.668	1.377	59	0.932	10.44	106.699	22	63	10	8	90	10.814	1.036	22	61	3	4.5	1.802
372	366	84.619	0.642	1	474	504	284	307	487.716	298.052	487.716	298.052	13.2	9.959	11.487	1.325	454	0.806	30.594	11.31	488.535	298.513	26.719	21.609	154.799	31.414	1.027	486	297	8	7.333	1.963
373	1678	171.459	0.717	1	528	582	67	114	554.268	90.564	554.268	90.564	30.218	18.87	-29.301	1.601	1905	0.881	57.009	142.125	554.554	92.469	56.56	40.063	150.255	57.014	1	561	83	15	18.213	1.9
374	405	73.337	0.946	1	23	46	103	126	34.379	113.949	34.379	113.949	12.773	10.185	-46.387	1.254	420	0.964	27.019	128.991	34.154	113.731	26.626	21.356	146.31	27.014	1	34	113	10	17	1.351
375	61	28.021	0.976	1	449	458	334	343	453.336	338.746	453.336	338.746	4.69	4.211	23.082	1.114	64	0.953	10	53.13	453.25	338.75	9.803	8.854	18.435	10.014	1.001	452	338	4	5.5	1.252
376	290	63.857	0.894	1	924	947	379	397	934.928	387.328	934.928	387.328	12.039	7.812	-25.756	1.541	301	0.963	24.698	148.241	935.5	386.5	24.597	16.547	153.435	24.614	0.997	935	386	7	11.2	1.758
377	211	64.508	0.637	1	1014	1024	628	657	1019.86	642.012	1019.86	642.012	13.924	5.138	88.88	2.71	222	0.95	29.155	84.094	1019	642.5	29	10	90	29.814	1.023	1023	640	9	6.75	1.656
378	599	110.649	0.615	3	322	352	68	106	338.078	82.869	338.078	82.869	18.505	11.327	49.138	1.634	775	0.773	38.328	82.504	338.612	84.211	37.654	26.75	70.907	Infinity	Infinity	338	81	10	10.486	Infinity
379	313	70.101	0.8	1	23	38	586	614	30.129	600.088	30.129	600.088	14.264	7.112	-78.657	2.006	326	0.96	29.12	105.945	30.523	600.315	28.776	14.512	97.125	29.814	1.024	30	597	7	9.118	2.13
380	289	68.99	0.763	2	488	514	807	824	499.683	816.268	499.683	816.268	11.595	8.308	-13.264	1.396	320	0.903	26.683	167.005	501	815.5	26	17	0	27.414	1.027	500	814	7	8.231	1.958
381	377	71.997	0.914	1	691	718	334	352	704.338	342.829	704.338	342.829	13.681	8.823	-0.678	1.551	392	0.962	27.659	167.471	704.5	343	27	18	0	28.414	1.027	703	342	9	13.118	1.579
382	155	46.332	0.907	1	978	993	10	25	985.984	17.745	985.984	17.745	8.493	5.954	-41.159	1.426	163	0.951	17.804	141.843	985.75	18.25	17.678	12.728	135	17.814	1.001	987	15	5	7	1.781
383	517	94.56	0.727	1	629	656	672	706	641.622	687.053	641.622	687.053	19.329	8.832	-56.236	2.189	553	0.935	39.661	123.69	640.731	687.654	39.661	19.692	123.69	39.614	0.999	643	683	9	12.364	2.201
384	600	119.804	0.525	1	886	930	119	145	903.922	132.707	903.922	132.707	21.35	11.195	18.125	1.907	815	0.736	44.102	3.9	906.895	133.014	43.968	24.559	8.366	49.414	1.12	901	133	9	9.05	2.745
385	904	129.054	0.682	1	390	434	984	1016	412.058	998.317	412.058	998.317	20.324	15.56	-20.771	1.306	1053	0.858	46.648	149.036	411.575	998.264	45.466	30.494	164.055	46.614	0.999	413	996	13	12.763	1.793
386	342	83.508	0.616	1	647	672	446	473	656.836	459.319	656.836	459.319	13.001	10.142	-42.294	1.282	426	0.803	29.833	140.44	656.539	457.625	29.832	20.373	140.906	29.814	0.999	655	458	8	7.41	1.863
387	149	44.991	0.925	1	427	440	84	100	433.56	92.023	433.56	92.023	7.735	6.213	84.657	1.245	159	0.937	16.125	82.875	433.577	91.885	16.082	12.551	78.69	16.414	1.018	433	90	6	11	1.368
388	368	73.107	0.865	1	427	454	1006	1024	440.16	1016.32	440.16	1016.32	13.073	9.498	3.598	1.376	374	0.984	27.659	12.529	440.5	1015	27	18	0	24.614	0.89	439	1018	11	12.4	1.119
389	242	59.279	0.865	1	862	879	241	262	869.81	250.599	869.81	250.599	11.416	6.923	-59.076	1.649	254	0.953	23.324	120.964	869.456	250.074	23.324	14.577	120.964	23.014	0.987	871	247	6	9.923	1.918
390	229	69.22	0.601	1	534	555	51	69	545.225	59.544	545.225	59.544	10.831	8.201	7.27	1.321	299	0.766	23.022	145.62	544.622	59.794	20.875	17.883	4.086	24.214	1.052	543	56	5	6.13	2.421
391	1027	117.448	0.936	1	44	78	750	792	61.844	770.518	61.844	770.518	20.306	16.277	86.901	1.248	1055	0.973	42.755	100.784	62.262	769.885	39.624	33.325	66.371	43.814	1.025	62	769	16	20.789	1.369
392	206	51.465	0.977	1	477	495	777	792	485.316	784.524	485.316	784.524	8.791	7.541	-17.935	1.166	212	0.972	18.682	164.476	486	784.5	18	15	0	19.014	1.018	485	783	7	12	1.358
393	659	105.611	0.742	1	69	107	74	102	86.722	89.726	86.722	89.726	19.268	11.564	7.737	1.666	743	0.887	38.013	1.507	87.147	90.251	37.077	24.819	17.65	36.214	0.953	84	91	10	12.029	1.811
394	42	23.444	0.96	1	43	50	86	94	46.452	89.976	46.452	89.976	3.852	3.567	-43.15	1.08	44	0.955	8.602	125.538	46.5	90	8	7	90	8.614	1.001	46	89	3	4.333	1.436
395	58	29.132	0.859	1	66	74	50	60	69.793	55.328	69.793	55.328	5.386	3.575	53.945	1.506	62	0.935	12.042	48.366	70	55	10	8	90	12.014	0.998	68	53	3	4.333	2.002
396	167	52.25	0.769	1	480	494	801	820	486.913	810.56	486.913	810.56	9.815	5.698	-61.101	1.722	187	0.893	20.616	112.834	486.654	810.269	20.247	13.035	123.69	20.814	1.01	488	808	5	7	2.081
397	86	33.154	0.983	1	668	679	511	521	673.5	516	673.5	516	6.423	4.296	-36.309	1.495	87	0.989	13.601	143.973	673.5	516	13.435	9.192	135	13.614	1.001	675	514	4	7	1.702
398	990	114.211	0.954	1	765	804	37	72	784.021	54.373	784.021	54.373	19.993	15.909	33.727	1.257	1016	0.974	41.231	22.834	782.858	54.399	40.687	32.898	35.538	41.014	0.995	783	54	15	27.5	1.367
399	982	117.083	0.9	1	290	331	994	1024	310.387	1010.63	310.387	1010.63	20.65	15.474	-0.758	1.334	1007	0.975	41.773	168.959	310.5	1009	41	30	0	42.814	1.025	311	1013	18	25.2	1.189
400	991	118.558	0.886	1	399	439	384	420	417.953	400.96	417.953	400.96	21.065	15.348	-29.321	1.372	1040	0.953	42.72	159.444	417.215	400.315	42.539	31.993	149.534	42.614	0.998	417	397	13	22.4	1.639
401	402	73.893	0.925	1	984	1005	255	280	994.527	267.682	994.527	267.682	13.591	9.506	-54.513	1.43	416	0.966	29.206	128.047	994.5	268	28.991	20.506	135	29.214	1	994	266	9	14.385	1.623
402	213	64.833	0.637	1	132	161	1015	1024	146.57	1020.08	146.57	1020.08	14.789	4.838	-0.599	3.057	217	0.982	29.275	172.147	146.5	1019.5	29	9	0	30.014	1.025	145	1023	9	7	1.667
403	1906	160.083	0.935	1	572	626	759	807	597.73	781.037	597.73	781.037	26.442	23.553	7.049	1.123	1949	0.978	55.317	12.529	596.17	782.906	55.219	47.527	15.945	54.214	0.98	596	781	22	34.3	1.232
404	101	36.946	0.93	1	657	669	772	783	663.351	777.322	663.351	777.322	6.761	4.948	33.696	1.366	105	0.962	14.422	33.69	662.9	777.7	13.011	10.748	8.13	14.414	0.999	663	777	5	7	1.441
405	169	64.642	0.508	2	9	33	606	621	19.571	615.139	19.571	615.139	10.623	6.238	-15.419	1.703	221	0.765	25.298	161.565	20.483	613.707	25.255	13.556	158.199	25.814	1.02	19	614	5	4.517	2.581
406	332	97.106	0.442	3	587	616	858	880	606.021	869.178	606.021	869.178	12.443	11.127	68.272	1.118	499	0.665	31.016	20.772	601.371	869.182	29.758	21.935	4.399	36.614	1.18	608	869	8	5.722	2.288
407	124	40.969	0.928	1	135	148	958	971	141.387	964.718	141.387	964.718	6.714	5.948	43.541	1.129	130	0.954	14.422	56.31	141.4	964.8	14.311	12.522	63.435	14.414	0.999	140	963	5	9	1.441
408	531	91.093	0.804	1	169	204	389	412	186.933	400.899	186.933	400.899	18.449	9.267	-22.548	1.991	554	0.958	38.079	156.801	186.615	401.077	37.262	20.004	168.69	38.214	1.004	190	399	9	14	2.123
409	145	46.332	0.849	1	592	609	25	38	601.121	31.831	601.121	31.831	9.483	4.94	-31.478	1.92	151	0.96	19.723	149.534	601	32	19.677	10.733	153.435	19.614	0.994	603	30	5	6.833	1.961
410	86	35.05	0.88	1	449	459	367	379	453.593	373.302	453.593	373.302	5.944	4.723	76.72	1.258	93	0.925	13.038	57.529	454	373	12	10	90	12.814	0.983	453	371	4	4.818	1.602
411	1459	138.765	0.952	1	265	314	324	364	288.336	343.61	288.336	343.61	23.842	19.689	15.268	1.211	1494	0.977	49.244	12.907	289.5	344	49	40	0	50.414	1.024	285	342	19	27.545	1.327
412	1762	152.958	0.946	1	582	630	879	931	607.293	906.169	607.293	906.169	26.754	21.181	-52.64	1.263	1800	0.979	55.073	119.358	608.404	906.896	53.528	42.336	137.291	54.814	0.995	609	905	20	28.586	1.37
413	244	58.264	0.903	1	384	405	76	91	393.279	83.262	393.279	83.262	10.789	7.444	1.42	1.449	249	0.98	22.136	18.435	394.5	83.5	21	15	0	22.414	1.013	390	82	7	10.273	1.601
414	72	36.391	0.683	1	470	481	792	804	474.944	797.236	474.944	797.236	7.14	3.56	-57.08	2.006	86	0.837	15	126.87	474.8	797.6	14.884	8.186	119.745	14.814	0.988	474	797	3	3.364	2.469
415	385	74.123	0.881	1	680	707	226	246	692.84	235.401	692.84	235.401	14.571	8.542	-25.742	1.706	396	0.972	29.155	149.036	692.7	234.9	29.069	17.441	153.435	29.014	0.995	694	233	8	13.923	1.813
416	1019	127.024	0.794	1	401	446	270	304	424.71	284.818	424.71	284.818	25.145	13.638	22.06	1.844	1133	0.899	47.927	23.356	423.809	283.97	47.841	29.893	27.35	48.414	1.01	428	284	12	18.222	2.017
417	105	38.843	0.875	1	1002	1013	266	279	1007.67	273.005	1007.67	273.005	6.803	5.185	83.773	1.312	114	0.921	14.422	56.31	1007.5	272.5	13	11	90	14.414	0.999	1007	270	4	5.667	1.802
418	1293	131.181	0.944	1	112	151	737	783	131.991	757.724	131.991	757.724	23.505	17.805	64.843	1.32	1317	0.982	48.466	68.199	133.221	757.868	48.02	35.843	59.036	49.214	1.015	131	754	17	26.111	1.447
419	74	33.384	0.834	1	123	132	354	366	127.473	359.716	127.473	359.716	6.216	3.904	-64.851	1.592	79	0.937	13.038	122.471	127.088	359.647	12.854	8.731	104.036	13.214	1.013	127	359	4	5	1.652
420	1579	149.817	0.884	1	780	832	908	952	807.829	931.134	807.829	931.134	24.045	21.479	-6.903	1.119	1659	0.952	52.773	170.181	808.562	929.888	49.586	43.112	17.526	54.014	1.024	808	928	19	24.091	1.421
421	74	31.813	0.919	1	880	891	247	256	885.095	250.959	885.095	250.959	5.644	4.256	-18.42	1.326	76	0.974	12.207	145.008	885.5	251.5	11	9	0	12.214	1.001	884	250	4	6.2	1.527
422	113	38.843	0.941	1	425	436	933	946	430.748	939.509	430.748	939.509	7.086	5.147	73.479	1.377	118	0.958	14.765	61.699	430.824	939.446	13.974	10.686	80.538	14.614	0.99	430	938	5	7.8	1.461
423	684	105.936	0.766	1	84	108	408	451	96.491	430.468	96.491	430.468	22.16	9.952	-71.764	2.227	713	0.959	44.922	106.821	96.992	430.59	44.605	20.843	113.629	45.814	1.02	98	427	9	14.333	2.545
424	71	31.813	0.882	1	64	73	37	48	68.599	42.148	68.599	42.148	5.993	3.878	-62.822	1.545	77	0.922	12.806	128.66	68.353	42.088	12.127	8.489	104.036	12.814	1.001	68	42	4	4.429	1.602
425	802	115.877	0.751	1	723	754	979	1022	736.794	998.151	736.794	998.151	23.061	11.622	-65.603	1.984	846	0.948	46.615	112.714	735.599	997.684	46.608	23.395	113.749	46.814	1.004	736	995	11	16	2.128
426	133	45.872	0.794	1	367	376	20	39	371.071	29.59	371.071	29.59	9.864	4.355	83.54	2.265	138	0.964	19.647	75.256	371.5	29.5	19	9	90	20.214	1.029	370	25	4	6.143	2.527
427	53	26.68	0.936	1	223	233	602	609	228.33	605.217	228.33	605.217	4.842	3.565	4.225	1.358	55	0.964	10.44	16.699	228	605.5	10	7	0	10.814	1.036	227	604	3	4.5	1.802
428	1106	138.305	0.727	1	576	631	134	166	603.717	150.546	603.717	150.546	29.75	12.007	-21.077	2.478	1143	0.968	58.873	159.102	604.201	151.427	58.865	24.52	160.017	59.414	1.009	612	147	11	18.4	2.701
429	108	40.183	0.841	1	886	900	241	252	893.463	245.926	893.463	245.926	6.689	5.443	11.189	1.229	116	0.931	14.318	12.095	893	246.5	14	11	0	14.814	1.035	894	245	5	4.875	1.481
430	61	27.791	0.992	1	857	866	212	220	861.549	216.057	861.549	216.057	4.936	3.988	21.692	1.238	63	0.968	10.817	33.69	861.5	216	9	8	0	10.814	1	862	216	4	5.5	1.352
431	936	115.782	0.877	1	808	842	777	819	825.247	799.287	825.247	799.287	21.676	14.19	-66.131	1.528	973	0.962	43.966	107.199	825.959	800.044	43.597	28.522	114.624	42.614	0.969	828	795	13	20.417	1.639
432	2017	161.653	0.97	1	657	706	553	608	682.085	582.413	682.085	582.413	27.568	23.587	66.658	1.169	2048	0.985	57.585	69.677	681.5	584	55.91	48.57	51.34	58.614	1.018	681	581	22	36.643	1.332
433	101	48.878	0.531	1	135	157	0	6	145.589	2.46	145.589	2.46	11.291	3.044	-0.492	3.709	107	0.944	22.204	7.765	146	3	22	6	0	22.614	1.018	141	0	5	4.4	2.261
434	45	24.784	0.921	1	65	73	394	402	69.033	397.9	69.033	397.9	4.208	3.506	77.981	1.2	49	0.918	8.944	63.435	69.118	397.971	8.731	7.519	75.964	9.014	1.008	68	397	3	3.667	1.502
435	84	37.962	0.732	1	331	343	366	378	337.845	372.238	337.845	372.238	6.802	4.384	-51.678	1.552	100	0.84	13.601	126.027	337.843	372.652	13.568	10.176	122.005	13.414	0.986	339	371	4	3.615	1.677
436	42	23.214	0.979	1	31	38	81	88	34.786	84.357	34.786	84.357	4.095	3.361	46.282	1.218	44	0.955	9.22	49.399	34.5	84.5	7	7	0	9.214	0.999	34	83	3	3.667	1.536
437	110	39.073	0.905	1	800	812	260	273	806.1	266.391	806.1	266.391	6.351	5.632	-76.236	1.128	116	0.948	13.601	143.973	806.3	266.4	12.969	11.628	116.565	13.614	1.001	806	265	5	5	1.361
438	69	30.703	0.92	1	115	124	142	152	119.804	146.92	119.804	146.92	5.076	4.417	67.473	1.149	73	0.945	11.18	63.435	119.5	147	10	9	90	11.214	1.003	119	146	4	7	1.402
439	43	24.229	0.92	1	675	682	343	351	678.221	346.965	678.221	346.965	4.158	3.377	69.706	1.231	44	0.977	8.944	63.435	678.5	347	8	7	90	8.614	0.963	677	346	3	5	1.436
440	667	96.456	0.901	1	841	872	932	963	855.665	947.484	855.665	947.484	18.781	11.385	-48.963	1.65	686	0.972	38.419	128.66	856.009	947.133	38.381	23.706	131.186	38.414	1	855	947	11	18.867	1.746
441	284	73.663	0.658	1	1012	1024	485	518	1019.1	501.384	1019.1	501.384	15.822	6.072	88.674	2.606	296	0.959	33.242	83.089	1018	501.5	33	12	90	33.814	1.017	1023	499	11	8.462	1.537
442	134	47.672	0.741	1	324	338	727	744	330.627	734.507	330.627	734.507	8.276	5.661	60.263	1.462	151	0.887	18.385	67.62	331.5	734.5	18.336	12.075	63.435	18.614	1.012	330	733	5	4.625	1.861
443	354	80.501	0.686	2	19	41	846	873	30.994	858.726	30.994	858.726	13.691	8.857	-69.838	1.546	416	0.851	29.155	112.166	30.725	859.893	28.501	19.927	100.008	30.814	1.057	31	855	8	6.407	1.926
444	345	70.331	0.876	1	845	865	491	515	855.332	501.761	855.332	501.761	12.319	9.356	69.542	1.317	364	0.948	26.42	60.524	855	503	24	20	90	26.414	1	854	500	9	11.167	1.467
445	129	41.524	0.94	1	753	768	598	609	760.833	603.601	760.833	603.601	7.773	5.392	3.104	1.442	135	0.956	15.811	18.435	760.5	603.5	15	11	0	16.014	1.013	758	603	5	7.8	1.601
446	49	24.784	1.002	1	610	618	748	756	613.929	752.316	613.929	752.316	4.342	3.665	-42.992	1.185	49	1	9.434	147.995	614	752.5	9.192	7.778	135	9.414	0.998	614	751	3	5	1.569
447	322	72.227	0.776	1	1007	1024	968	997	1017.31	984.273	1017.31	984.273	13.491	8.329	-78.778	1.62	339	0.95	29.069	86.055	1015.5	982.5	29	17	90	22.814	0.785	1023	983	12	9.593	0.951
448	802	113.33	0.785	1	68	105	594	632	87.955	614.166	87.955	614.166	22.696	11.682	-49.284	1.943	840	0.955	45.277	133.21	87.99	615.943	44.812	24.003	124.992	45.014	0.994	93	608	11	15.424	2.046
449	194	55.487	0.792	1	131	149	567	585	138.747	575.242	138.747	575.242	8.688	7.669	-49.875	1.133	218	0.89	18.601	126.254	137.75	574.75	18.385	16.263	135	19.014	1.022	137	574	6	6.154	1.585
450	51	25.34	0.998	1	280	288	566	574	283.971	569.696	283.971	569.696	4.399	3.763	33.122	1.169	53	0.962	9.434	57.995	284	570	8	8	0	9.414	0.998	283	568	3	4.5	1.569
451	74	33.71	0.818	1	270	284	213	220	276.986	216.541	276.986	216.541	7.035	3.403	-11.275	2.067	77	0.961	14.56	164.055	277	216.5	14	7	0	15.014	1.031	277	215	3	3.615	2.502
452	260	60.065	0.906	1	788	808	14	33	797.823	22.927	797.823	22.927	11.202	7.456	-40.624	1.502	272	0.956	23.022	145.62	797.549	22.541	22.663	16.133	129.806	23.014	1	799	21	7	12.25	1.644
453	342	66.308	0.977	1	470	493	449	468	481.482	458.526	481.482	458.526	12.147	8.999	-22.438	1.35	348	0.983	25.08	156.501	481.2	458.4	25.044	18.783	153.435	25.214	1.005	482	456	8	14.25	1.576
454	342	71.211	0.847	1	1004	1024	994	1017	1015.13	1006.2	1015.13	1006.2	11.111	10.181	74.013	1.091	363	0.942	25.495	64.44	1014	1005.5	23	20	90	25.414	0.997	1014	1006	9	10.909	1.412
455	93	40.969	0.696	1	910	921	272	287	915.306	278.747	915.306	278.747	7.966	4.251	-69.108	1.874	112	0.83	15.811	108.435	915.051	278.609	15.806	9.398	109.983	16.014	1.013	916	275	3	4	2.669
456	902	117.773	0.817	1	753	794	283	315	772.777	297.688	772.777	297.688	21.368	14.01	-11.707	1.525	985	0.916	43.324	161.147	772.653	297.188	43.061	29.286	167.471	42.614	0.984	775	296	13	15.579	1.639
457	77	32.599	0.911	1	824	835	366	376	829.669	371.123	829.669	371.123	5.771	4.329	8.269	1.333	82	0.939	12.083	24.444	829.7	371.1	12.075	9.391	26.565	12.214	1.011	829	370	4	6.2	1.527
458	113	40.969	0.846	1	569	585	0	10	577.049	4.128	577.049	4.128	7.654	4.957	8.224	1.544	119	0.95	16.125	7.125	577	5	16	10	0	14.214	0.882	576	0	7	8.25	1.015
459	67	29.132	0.992	1	561	571	277	285	566.187	281.112	566.187	281.112	5.073	4.277	13.786	1.186	69	0.971	10.817	33.69	566	281	10	8	0	11.014	1.018	565	280	4	5.5	1.377
460	49	27.466	0.816	1	720	729	791	799	724.643	795.01	724.643	795.01	4.283	3.787	-6.567	1.131	54	0.907	9.22	130.601	724.5	795	9	8	0	9.614	1.043	723	794	3	4.333	1.602
461	52	25.895	0.974	1	162	170	116	124	165.538	119.904	165.538	119.904	4.324	3.923	-71.742	1.102	53	0.981	9.434	122.005	166	120	8	8	0	9.414	0.998	165	119	4	7	1.177
462	26	19.421	0.866	1	328	334	899	905	330.538	902.346	330.538	902.346	2.993	2.947	-52.018	1.015	28	0.929	7.211	33.69	331	902	6	6	0	7.214	1	329	901	2	1.8	1.804
463	312	67.324	0.865	1	630	654	628	648	641.292	638.917	641.292	638.917	12.617	8.028	31.48	1.572	325	0.96	25.632	20.556	641.326	639.579	25.546	16.536	32.005	26.014	1.015	637	636	7	10.882	1.858
464	131	42.865	0.896	1	868	882	6	19	875.202	12.607	875.202	12.607	7.142	6.126	35.694	1.166	141	0.929	15.264	58.392	875.853	12.088	14.31	12.854	14.036	15.014	0.984	874	10	5	7.167	1.501
465	51	26.91	0.885	1	48	58	121	128	52.951	124.088	52.951	124.088	4.882	3.425	4.651	1.425	54	0.944	10.198	11.31	53	124.5	10	7	0	10.614	1.041	51	123	3	5	1.769
466	566	85.73	0.968	1	495	520	216	245	507.91	230.14	507.91	230.14	14.581	12.507	-82.615	1.166	579	0.978	31.016	110.772	507.5	230.5	29	25	90	31.414	1.013	508	229	12	20.6	1.309
467	64	30.147	0.885	1	446	456	283	292	451.531	287.469	451.531	287.469	5.088	4.11	-45.398	1.238	67	0.955	11.402	142.125	451.5	287.5	11.314	8.485	135	11.414	1.001	451	287	4	3.75	1.427
468	5585	290.152	0.834	1	701	804	637	715	755.373	671.425	755.373	671.425	49.761	36.459	-15.34	1.365	5837	0.957	103.769	152.447	754.469	669.559	101.335	77.039	140.013	105.814	1.02	749	672	35	34.735	1.512
Mean	761.726	94.4265	0.890348	1.0235	496.803	527.015	465.829	495.271	511.895	480.556	511.895	480.556	16.9415	12.308	-1.43399	1.43859	788.998	0.956603	34.9406	90.7246	511.868	480.55	34.1426	25.2082	76.8913	35.1433	1.00638	511.248	478.846	11.8483	18.6095	1.56023

## Sheet: Tab4
Label	Area	Perimeter	Circularity	EulerNumber	Box.X.Min	Box.X.Max	Box.Y.Min	Box.Y.Max	Centroid.X	Centroid.Y	Ellipse.Center.X	Ellipse.Center.Y	Ellipse.Radius1	Ellipse.Radius2	Ellipse.Orientation	Ellipse.Elong	ConvexArea	Convexity	MaxFeretDiam	MaxFeretDiamAngle	OBox.Center.X	OBox.Center.Y	OBox.Length	OBox.Width	OBox.Orientation	GeodesicDiameter	Tortuosity	InscrDisc.Center.X	InscrDisc.Center.Y	InscrDisc.Radius	AverageThickness	GeodesicElongation
1	1680	148.246	0.961	1	842	894	384	426	869.094	405.036	869.094	405.036	25.653	20.929	-0.994	1.226	1717	0.978	52.154	175.601	868.28	405.476	52.124	41.522	6.34	53.014	1.017	865	404	20	37.286	1.325
2	1605	143.668	0.977	1	361	407	783	828	383.858	805.578	383.858	805.578	22.886	22.358	-5.28	1.024	1639	0.979	46.872	33.69	384.038	805.692	46.087	44.911	168.69	47.614	1.016	383	804	21	40.2	1.134
3	1848	155.505	0.96	1	894	952	521	562	923.793	541.192	923.793	541.192	28.807	20.464	-6.303	1.408	1878	0.984	58.549	172.147	923.558	541.788	58.443	40.988	168.69	59.814	1.022	927	540	20	37.143	1.495
4	1632	149.491	0.918	1	353	404	299	345	380.434	323.286	380.434	323.286	28.432	18.428	-35.404	1.543	1661	0.983	57.428	144.926	380.885	324.077	57.411	37.165	146.31	55.414	0.965	383	322	18	31.7	1.539
5	1754	151.713	0.958	1	191	243	300	345	215.099	321.671	215.099	321.671	27.089	20.802	-27.189	1.302	1782	0.984	54.378	147.771	215.55	321.15	54.075	42.375	161.565	55.214	1.015	212	321	20	34.579	1.38
6	1739	149.817	0.974	1	752	795	548	601	774.036	575.434	774.036	575.434	26.444	21.015	-72.728	1.258	1765	0.985	54.818	104.797	773.5	574.5	53	43	90	56.014	1.022	774	575	21	34.625	1.334
7	1382	135.758	0.942	1	446	485	720	769	465.527	744.547	465.527	744.547	25.067	17.591	-64.897	1.425	1407	0.982	51.546	108.083	465.6	744.3	50.982	36.224	116.565	52.414	1.017	467	741	17	30.053	1.542
8	1170	122.351	0.982	1	425	463	331	371	444.825	350.95	444.825	350.95	19.913	18.768	-64.89	1.061	1195	0.979	40.804	126.027	444	351	40	38	90	41.214	1.01	445	350	18	33	1.145
9	1614	145.009	0.965	1	776	825	227	270	799.04	248.397	799.04	248.397	25.266	20.48	-24.505	1.234	1645	0.981	52	157.38	798.7	247.4	51.877	41.591	153.435	52.414	1.008	798	247	20	36.167	1.31
10	1344	132.521	0.962	1	939	980	546	591	959.036	569.359	959.036	569.359	22.333	19.321	-76.041	1.156	1371	0.98	45.891	101.31	959.231	570.154	44.376	38.829	123.69	46.814	1.02	959	568	18	30	1.3
11	779	102.144	0.938	1	22	55	476	508	36.784	493.479	36.784	493.479	17.204	14.883	44.75	1.156	796	0.979	36.235	39.401	35.5	495	36.062	30.406	45	35.614	0.983	35	492	13	19.8	1.37
12	1668	146.35	0.979	1	95	146	911	953	119.546	932.019	119.546	932.019	25.726	20.755	10.148	1.24	1695	0.984	52.202	16.699	120.24	932.82	51.902	41.719	8.13	52.414	1.004	116	931	20	37	1.31
13	675	94.33	0.953	1	495	525	971	1001	509.715	985.282	509.715	985.282	15.573	13.879	-49.018	1.122	694	0.973	33.015	125.134	509.75	984.75	32.527	28.991	135	33.014	1	509	984	13	23.4	1.27
14	1604	146.905	0.934	1	349	390	707	759	368.757	731.938	368.757	731.938	26.96	19.053	-68.704	1.415	1632	0.983	54.626	113.749	367.6	731.8	54.56	38.46	116.565	55.214	1.011	371	725	18	30.769	1.534
15	1602	142.787	0.987	1	429	477	875	919	452.218	895.965	452.218	895.965	23.762	21.588	-9.206	1.101	1629	0.983	48.662	170.538	453	897	48	44	0	49.814	1.024	450	895	21	37.8	1.186
16	1864	156.846	0.952	1	804	858	59	105	830.71	82.496	830.71	82.496	28.205	21.116	-26.011	1.336	1896	0.983	58.592	152.56	830.68	82.74	57.8	43.6	143.13	57.814	0.987	832	81	21	35.824	1.377
17	1640	148.801	0.931	1	363	407	253	303	385.39	279.069	385.39	279.069	27.424	19.181	-56.912	1.43	1669	0.983	56.303	123.408	385.3	280.4	55.902	39.355	116.565	56.214	0.998	387	276	19	33.571	1.479
18	598	88.181	0.966	1	684	709	154	184	696.512	169.789	696.512	169.789	15.313	12.497	-71.972	1.225	615	0.972	31.623	124.695	696.5	169	30	25	90	31.814	1.006	697	168	12	21.25	1.326
19	657	93.544	0.944	1	965	990	387	421	978.13	404.418	978.13	404.418	17.088	12.294	80.546	1.39	673	0.976	34.713	78.366	977.5	404	34	25	90	35.614	1.026	977	401	12	20.125	1.484
20	523	83.278	0.948	1	872	895	677	707	883.185	692.083	883.185	692.083	14.774	11.305	-86.988	1.307	535	0.978	30.414	80.538	883.5	692	30	23	90	31.214	1.026	883	690	11	19	1.419
21	2352	175.386	0.961	1	562	616	546	605	588.271	574.699	588.271	574.699	28.888	26.128	87.308	1.106	2397	0.981	60.745	110.225	589.619	574.386	56.832	52.421	72.897	62.014	1.021	587	572	24	40.68	1.292
22	490	79.256	0.98	1	557	582	422	447	569.249	435.076	569.249	435.076	13.642	11.474	41.805	1.189	502	0.976	28.601	53.531	569	435	28.284	24.042	45	28.414	0.993	568	434	11	20	1.292
23	1286	129.38	0.965	1	600	638	834	878	619.624	854.935	619.624	854.935	22.199	18.557	72.218	1.196	1317	0.976	46.53	61.783	619	856	44	38	90	46.614	1.002	618	852	18	28.333	1.295
24	610	89.982	0.947	1	909	935	414	446	922.516	429.233	922.516	429.233	15.864	12.373	-82.873	1.282	627	0.973	32.985	104.036	921.941	429.235	32.985	25.709	104.036	33.214	1.007	922	427	12	19.364	1.384
25	1442	142.327	0.895	1	273	319	360	404	297.031	382.511	297.031	382.511	26.843	17.222	-38.692	1.559	1480	0.974	55.227	132.064	297.2	382.9	53.218	35.777	153.435	55.014	0.996	299	381	17	28.04	1.618
26	500	81.477	0.946	1	119	143	764	790	130.982	777.74	130.982	777.74	13.355	12.25	-70.707	1.09	517	0.967	28.601	126.469	131.71	777.53	27.153	23.9	98.13	28.614	1	131	776	11	16.818	1.301
27	1388	139.32	0.899	1	288	327	196	246	306.493	219.584	306.493	219.584	27.053	16.514	-60.42	1.638	1412	0.983	55.57	120.256	305.8	220.9	55.454	34.435	116.565	55.214	0.994	309	212	16	26.364	1.725
28	1876	154.95	0.982	1	192	244	972	1019	218.222	995.246	218.222	995.246	25.816	23.167	9.085	1.114	1906	0.984	52.555	21.194	218	995.5	52	47	0	53.014	1.009	217	995	23	43	1.152
29	535	84.064	0.951	1	716	743	922	949	729.612	934.846	729.612	934.846	13.889	12.302	50.455	1.129	557	0.961	29.069	49.185	729.75	934.75	28.991	25.456	45	29.014	0.998	729	934	12	22	1.209
30	830	107.737	0.899	1	383	417	477	512	400.914	494.96	400.914	494.96	17.488	15.722	46.198	1.112	862	0.963	37.162	66.194	401.737	493.393	35.045	32.731	16.39	37.214	1.001	400	493	14	20.053	1.329
31	1564	143.113	0.96	1	443	486	592	640	465.029	616.791	465.029	616.791	25.221	19.792	-56.885	1.274	1598	0.979	52.479	120.964	465.25	616.75	51.619	41.012	135	52.414	0.999	466	614	19	35	1.379
32	1688	152.498	0.912	1	885	931	198	250	906.393	222.111	906.393	222.111	27.469	19.905	-53.797	1.38	1728	0.977	57.009	127.875	905	222	56.569	41.012	135	57.014	1	908	217	19	25.895	1.5
33	676	93.774	0.966	1	948	979	147	176	962.765	161.757	962.765	161.757	16.742	12.953	35.646	1.292	691	0.978	34.67	33.232	962	161	33.941	26.87	45	34.214	0.987	964	163	13	22.429	1.316
34	436	76.249	0.942	1	534	555	383	410	544.005	396.86	544.005	396.86	13.595	10.246	-72.935	1.327	447	0.975	27.893	104.534	544.5	396.5	27	21	90	28.614	1.026	544	395	10	17.571	1.431
35	470	78.7	0.954	1	818	841	605	632	829.826	619.37	829.826	619.37	13.089	11.559	-66.108	1.132	485	0.969	27.459	123.111	829.5	618.5	27	23	90	27.814	1.013	829	620	11	19	1.264
36	756	100.478	0.941	1	452	488	113	142	469.504	128.87	469.504	128.87	17.54	13.959	6.261	1.257	779	0.97	36.497	9.462	470	127.5	36	29	0	37.414	1.025	467	127	13	20.818	1.439
37	510	80.827	0.981	1	802	831	921	944	816.498	932.404	816.498	932.404	14.022	11.61	8.54	1.208	520	0.981	29.275	7.853	816.5	932.5	29	23	0	30.014	1.025	817	932	12	21	1.251
38	1575	143.113	0.966	1	819	866	738	782	842.065	759.17	842.065	759.17	24.792	20.276	-35.808	1.223	1605	0.981	51.225	141.34	841.75	758.75	50.912	41.719	135	51.014	0.996	843	757	20	31.333	1.275
39	1152	125.588	0.918	1	542	584	164	202	563.344	182.481	563.344	182.481	22.228	16.839	-36.113	1.32	1179	0.977	47.508	149.657	564.75	181.25	45.962	35.355	135	47.214	0.994	562	182	16	25.348	1.475
40	1543	140.431	0.983	1	98	140	606	653	119.163	629.199	119.163	629.199	24.36	20.186	-65.955	1.207	1569	0.983	49.93	122.735	118.95	629.15	49.648	41.11	108.435	50.214	1.006	120	625	19	36.2	1.321
41	475	78.7	0.964	1	599	623	162	187	611.009	174.523	611.009	174.523	13.342	11.371	54.066	1.173	488	0.973	27.803	52.306	610.853	174.412	26.921	23.768	75.964	27.614	0.993	610	173	11	19.8	1.255
42	610	95.115	0.847	1	295	332	465	489	311.864	475.933	311.864	475.933	17.358	11.55	-11.241	1.503	637	0.958	37.336	172.304	313.5	477	37	24	0	38.214	1.024	309	476	12	13.2	1.592
43	531	82.167	0.988	1	79	108	817	841	93.093	828.521	93.093	828.521	14.782	11.491	-23.869	1.286	541	0.982	30.676	160.974	93.5	829	29	24	0	31.214	1.018	92	827	11	20.2	1.419
44	651	91.093	0.986	1	380	408	988	1018	393.823	1003	393.823	1003	15.203	13.662	53.924	1.113	667	0.976	31.401	52.765	394	1003	30	28	90	31.414	1	392	1001	13	24.6	1.208
45	1502	143.668	0.914	1	846	887	607	657	866.542	634.714	866.542	634.714	24.98	19.757	89.377	1.264	1532	0.98	50.695	112.011	866.5	632	50	41	90	51.614	1.018	866	637	19	25.071	1.358
46	395	71.671	0.966	1	178	199	725	750	188.773	737.338	188.773	737.338	12.787	9.897	68.502	1.292	408	0.968	26.401	65.376	188.46	737.72	25.88	20.506	81.87	26.814	1.016	188	736	10	17	1.341
47	845	120.455	0.732	1	708	753	178	209	727.217	191.717	727.217	191.717	23.678	12.062	-23.575	1.963	891	0.948	49.659	154.983	727.023	189.836	49.61	25.017	152.447	49.414	0.995	721	192	12	14.692	2.059
48	513	82.493	0.947	1	644	672	370	394	657.773	380.759	657.773	380.759	14.168	11.733	23.061	1.208	528	0.972	29.682	32.619	658	382	28	24	0	29.614	0.998	658	381	12	16.538	1.234
49	1598	144.549	0.961	1	83	131	224	266	107.218	244.683	107.218	244.683	25.811	19.768	-26.96	1.306	1625	0.983	52.498	139.635	107.434	244.519	51.098	39.697	164.055	52.414	0.998	108	243	19	35.5	1.379
50	2214	168.222	0.983	1	96	153	554	603	124.814	578.438	124.814	578.438	28.815	24.516	10.164	1.175	2245	0.986	57.723	165.964	124.412	578.353	57.238	48.507	14.036	59.014	1.022	125	578	24	44.6	1.229
51	1941	160.963	0.941	1	563	611	940	993	588.792	967.768	588.792	967.768	27.13	23.171	-61.434	1.171	1988	0.976	57.689	123.69	590.3	968.6	53.666	47.852	153.435	57.614	0.999	587	969	23	33.1	1.252
52	557	87.856	0.907	1	235	269	195	217	252.48	206.157	252.48	206.157	16.777	10.606	-11.818	1.582	574	0.97	34.234	173.29	252.2	206.4	34.224	21.779	171.87	35.014	1.023	252	205	10	17.714	1.751
53	728	98.026	0.952	1	853	884	434	467	869.482	449.488	869.482	449.488	16.429	14.28	42.316	1.151	750	0.971	33.615	30.379	869.797	448.716	33.452	28.894	36.027	34.214	1.018	867	447	13	24.6	1.316
54	1588	146.675	0.928	1	487	529	94	143	509.378	117.683	509.378	117.683	24.755	20.891	-88.645	1.185	1637	0.97	49.649	80.727	507.445	118.162	49.246	41.44	94.764	50.814	1.023	508	114	19	29.556	1.337
55	1647	147.23	0.955	1	499	543	451	499	521.076	475.502	521.076	475.502	26.23	20.075	-58.057	1.307	1675	0.983	54.203	127.504	522.002	475.394	52.67	41.033	109.654	53.614	0.989	522	471	19	34.429	1.411
56	1456	137.194	0.972	1	31	75	393	436	53.079	414.328	53.079	414.328	23.364	19.872	-37.057	1.176	1487	0.979	48.27	129.958	53.4	414.3	46.957	40.249	153.435	47.814	0.991	55	412	19	36.5	1.258
57	1584	142.097	0.986	1	176	223	535	577	200.136	556.473	200.136	556.473	24.842	20.352	-26.367	1.221	1607	0.986	51.108	149.421	200	557	50.982	41.144	153.435	50.814	0.994	204	553	19	35.462	1.337
58	601	99.558	0.762	1	0	19	1	43	8.179	21.879	8.179	21.879	20.419	9.767	-87.831	2.091	614	0.979	42.107	85.914	9.5	22	42	19	90	42.814	1.017	0	24	15	13.158	1.427
59	669	96.551	0.902	1	791	825	376	402	808.941	388.527	808.941	388.527	17.894	12.193	14.926	1.468	691	0.968	35.44	16.39	809.046	387.514	35.44	24.329	16.699	35.214	0.994	806	386	11	17.476	1.601
60	540	84.619	0.948	1	85	115	66	90	100.074	78.222	100.074	78.222	14.474	11.95	1.439	1.211	560	0.964	30.265	7.595	100	78	30	24	0	31.014	1.025	100	78	12	17.444	1.292
61	1176	144.779	0.705	1	906	935	241	303	920.715	271.71	920.715	271.71	31.128	12.073	77.587	2.578	1225	0.96	62.968	79.939	920.923	272.115	62.953	24.907	78.69	64.414	1.023	920	270	12	19	2.684
62	1404	132.847	1	1	704	747	392	434	725.206	413.342	725.206	413.342	21.373	20.953	10.37	1.02	1422	0.987	44.385	165.651	725.5	413	43	42	0	45.414	1.023	724	413	20	39	1.135
63	1239	131.506	0.9	1	239	284	537	576	261.802	556.651	261.802	556.651	25.288	15.639	-35.253	1.617	1271	0.975	51.4	142.907	261.432	556.405	51.381	32.317	144.462	51.414	1	262	555	15	26.8	1.714
64	486	80.827	0.935	1	476	500	768	795	487.914	781.582	487.914	781.582	14.129	10.996	-63.971	1.285	502	0.968	29.682	122.619	487.92	781.44	29.6	23.2	126.87	29.614	0.998	488	780	11	17.25	1.346
65	1089	120.129	0.948	1	250	294	580	614	272.668	596.644	272.668	596.644	21.705	16.072	-16.424	1.351	1115	0.977	44.911	168.44	273.269	597.154	43.544	33.837	146.31	46.014	1.025	273	596	16	26.474	1.438
66	331	67.094	0.924	1	398	416	354	378	406.887	366.065	406.887	366.065	11.763	9.024	87.398	1.304	344	0.962	24.187	97.125	407	366	24	18	90	24.614	1.018	406	365	9	13.333	1.367
67	809	110.744	0.829	1	115	141	706	750	127.296	728.274	127.296	728.274	21.39	12.353	-86.171	1.732	851	0.951	44.283	96.483	128.367	728.249	44.275	25.508	97.595	44.814	1.012	128	729	12	17.9	1.867
68	1615	143.668	0.983	1	773	819	651	696	796.135	673.27	796.135	673.27	23.829	21.62	-41.748	1.102	1644	0.982	49.204	127.569	796.2	673.4	48.299	43.827	153.435	49.214	1	795	673	21	39	1.172
69	530	88.411	0.852	1	494	519	758	788	507.149	772.4	507.149	772.4	15.283	11.388	82.163	1.342	575	0.922	30.463	113.199	507.608	772.468	29.797	24.153	73.61	30.814	1.012	507	768	10	12.231	1.541
70	485	85.174	0.84	1	498	517	872	907	507.31	890.071	507.31	890.071	16.994	9.259	89.34	1.835	503	0.964	35.128	85.101	507.5	889.5	35	19	90	35.814	1.02	507	890	9	12.333	1.99
71	1821	157.631	0.921	1	244	298	306	353	270.875	329.81	270.875	329.81	29.683	19.645	-31.573	1.511	1848	0.985	59.203	142.549	269.627	329.718	58.953	39.302	149.744	59.214	1	268	330	19	32.267	1.558
72	704	95.9	0.962	1	988	1018	971	1003	1001.62	987.078	1001.62	987.078	16.859	13.447	-52.184	1.254	718	0.981	34.986	120.964	1000.25	987.25	33.941	27.577	135	34.814	0.995	1001	985	13	21.571	1.339
73	1860	155.83	0.963	1	431	482	521	568	456.666	546.067	456.666	546.067	27.909	21.365	-37.456	1.306	1885	0.987	58.249	145.491	456.5	548	57.276	44.548	135	58.214	0.999	458	544	21	35.375	1.386
74	503	83.603	0.904	1	133	153	680	711	142.554	695.14	142.554	695.14	16.004	10.052	-82.523	1.592	515	0.977	32.016	104.47	143	695.5	31	20	90	32.814	1.025	142	693	10	16.176	1.641
75	811	116.528	0.751	1	122	146	827	875	134.605	850.723	134.605	850.723	25.215	10.419	-76.442	2.42	849	0.955	50.596	108.435	135.029	851.312	49.875	21.592	98.746	51.414	1.016	136	840	10	15.162	2.571
76	1756	157.861	0.885	1	673	725	315	365	697.568	338.35	697.568	338.35	30.291	18.796	-46.105	1.612	1795	0.978	61.612	144.246	695.75	337.75	60.811	38.891	135	61.614	1	700	332	18	28.879	1.712
77	1571	140.987	0.993	1	307	351	681	726	329.292	703.121	329.292	703.121	23.068	21.726	-64.816	1.062	1595	0.985	47.508	120.343	328.745	703.142	47.115	43.818	105.945	48.014	1.011	329	702	21	40	1.143
78	2207	173.03	0.926	1	716	763	16	79	739.723	46.686	739.723	46.686	31.739	22.256	-79.819	1.426	2250	0.981	64.56	106.189	738.358	47.245	64.559	44.78	105.945	65.814	1.019	738	46	22	38.182	1.496
79	177	47.903	0.969	1	930	945	156	172	937.494	164.144	937.494	164.144	7.653	7.434	88.96	1.029	181	0.978	16.763	107.354	937.75	164.25	15.556	14.849	45	17.214	1.027	937	163	7	13	1.23
80	646	91.648	0.966	1	683	712	735	764	697.525	749.509	697.525	749.509	15.075	13.691	-42.869	1.101	666	0.97	32.016	128.66	697.6	749.3	30.042	28.144	161.565	32.014	1	697	748	13	24.5	1.231
81	430	78.47	0.878	1	110	141	798	816	126.316	806.758	126.316	806.758	15.403	8.939	7.281	1.723	441	0.975	31.575	10.954	125.5	807	31	18	0	32.414	1.027	125	806	9	13	1.801
82	1247	138.345	0.819	1	672	719	452	497	694.397	472.885	694.397	472.885	27.526	14.838	-41.785	1.855	1305	0.956	53.413	141.843	693.26	472.151	53.403	30.395	140.711	53.014	0.993	699	466	14	23.917	1.893
83	626	92.433	0.921	1	462	486	319	354	473.76	337.682	473.76	337.682	16.992	11.841	-85.153	1.435	643	0.974	35.355	98.13	474	336.5	35	24	90	36.214	1.024	473	338	12	16.905	1.509
84	499	86.19	0.844	1	24	50	858	888	37.446	873.077	37.446	873.077	15.852	10.432	-54.903	1.52	522	0.956	33.615	120.379	37.588	871.353	33.614	22.295	120.964	33.414	0.994	36	873	10	14.467	1.671
85	1169	128.039	0.896	1	876	919	917	955	896.131	934.986	896.131	934.986	24.554	15.413	-39.553	1.593	1198	0.976	51.4	142.907	895.5	933.5	50.912	32.527	135	51.414	1	893	934	15	22.5	1.714
86	1678	148.246	0.959	1	213	266	916	957	239.091	937.053	239.091	937.053	26.981	19.844	-14.923	1.36	1706	0.984	54.571	166.218	239.1	937.3	54.391	39.845	161.565	55.814	1.023	242	935	19	35.714	1.469
87	605	91.973	0.899	1	614	637	205	239	624.936	223.026	624.936	223.026	17.905	10.942	72.784	1.636	619	0.977	36.401	69.075	625.627	221.827	35.581	22.428	81.254	36.814	1.011	626	226	11	16.294	1.673
88	1162	122.811	0.968	1	893	933	668	708	913.668	688.542	913.668	688.542	20.531	18.125	46.43	1.133	1189	0.977	42.19	31.43	913.464	688.682	41.03	36.347	48.013	42.814	1.015	914	689	17	28.6	1.259
89	749	99.137	0.958	1	731	761	709	743	745.718	726.133	745.718	726.133	17.198	13.93	68.973	1.235	766	0.978	34.928	76.759	745	726	34.785	28.46	71.565	35.814	1.025	744	723	13	24.25	1.377
90	1509	147.595	0.87	1	179	234	476	517	207.145	497.428	207.145	497.428	29.215	16.556	-25.917	1.765	1543	0.978	58.31	157.834	207.618	498.212	57.986	33.412	150.945	59.014	1.012	212	495	16	28.5	1.844
91	568	86.84	0.946	1	899	928	869	894	913.472	882.174	913.472	882.174	15.608	11.676	-27.839	1.337	582	0.976	32.802	142.431	912.923	882.115	30.79	24.122	168.69	32.814	1	916	880	11	18.4	1.492
92	1405	137.884	0.929	1	619	662	471	518	642.073	495.279	642.073	495.279	25.322	17.904	-53.041	1.414	1432	0.981	50.931	133.409	643.75	495.75	50.912	36.062	135	50.414	0.99	642	496	17	27.37	1.483
93	1418	137.329	0.945	1	936	978	176	224	956.625	199.642	956.625	199.642	24.155	18.854	-64.677	1.281	1449	0.979	48.374	97.125	956.052	199.121	47.724	37.325	111.801	49.414	1.022	955	200	18	31.4	1.373
94	1953	160.963	0.947	1	102	154	500	549	127.455	523.084	127.455	523.084	25.951	24.432	6.346	1.062	1990	0.981	53.263	39.668	127.451	525.439	52.455	48.7	6.34	53.014	0.995	127	523	22	38.25	1.205
95	1273	128.594	0.967	1	497	536	579	621	515.405	599.42	515.405	599.42	22.197	18.414	-48.606	1.205	1295	0.983	46.325	122.661	514.755	598.858	44.194	37.395	150.945	46.214	0.998	515	598	18	31.571	1.284
96	610	94.885	0.851	1	136	174	746	768	154.687	755.857	154.687	755.857	18.959	10.388	-11.881	1.825	628	0.971	38.833	168.111	155	757	38	22	0	39.814	1.025	155	755	10	15.476	1.991
97	1026	116.988	0.942	1	250	283	707	748	266.051	728.177	266.051	728.177	20.732	16.005	-75.606	1.295	1051	0.976	42.059	108.004	267.278	728.47	42.054	32.129	107.103	42.214	1.004	267	726	15	22.455	1.407
98	1679	155.18	0.876	1	279	334	77	122	306.08	99.67	306.08	99.67	30.848	17.417	-32.489	1.771	1711	0.981	62.682	146.056	306.706	99.676	62.597	36.186	149.036	62.614	0.999	306	99	17	28.533	1.842
99	786	106.626	0.869	1	109	148	349	380	128.356	364.431	128.356	364.431	21.151	11.989	-31.429	1.764	809	0.972	42.544	150.422	129.264	364.901	42.538	24.821	151.39	42.214	0.992	130	363	11	19.211	1.919
100	1577	144.588	0.948	1	698	747	671	717	722.316	693.149	722.316	693.149	26.574	18.968	-40.015	1.401	1606	0.982	53.254	145.713	722	692	52.326	38.184	135	53.214	0.999	723	691	18	33.167	1.478
101	1667	161.193	0.806	1	6	71	806	843	38.63	824.28	38.63	824.28	33.94	15.695	-18.269	2.162	1708	0.976	68.622	161.301	39.45	824.85	68.621	32.255	161.565	69.614	1.014	46	821	15	24.304	2.32
102	1591	148.706	0.904	1	318	365	346	395	342.158	370.868	342.158	370.868	28.167	18.142	-45.688	1.553	1624	0.98	57.315	132.879	341.324	371.99	57.135	37.287	138.366	57.014	0.995	347	366	18	29	1.584
103	1547	142.232	0.961	1	909	955	959	1005	932.609	981.686	932.609	981.686	24.549	20.245	-38.911	1.213	1574	0.983	49.406	125.942	933.5	982.5	48.746	40.696	153.435	49.414	1	931	982	19	33.769	1.3
104	2368	183.566	0.883	1	384	442	123	187	414.091	156.125	414.091	156.125	35.942	21.164	-52.014	1.698	2421	0.978	71.561	123.024	415.147	156.588	70.631	42.042	132.274	71.414	0.998	411	160	20	36.214	1.785
105	1469	141.542	0.921	1	802	850	104	145	825.759	122.449	825.759	122.449	23.473	20.473	-14.787	1.147	1509	0.973	49.477	165.964	826	124.5	48	41	0	50.614	1.023	827	121	18	26.048	1.406
106	337	69.22	0.884	1	305	327	7	29	316.954	19.156	316.954	19.156	12.503	8.855	-49.861	1.412	352	0.957	25.612	128.66	317.468	19.795	25.585	18.307	126.027	25.414	0.992	318	18	8	12.286	1.588
107	2360	181.495	0.9	1	634	682	814	879	659.271	845.21	659.271	845.21	34.04	22.256	75.849	1.53	2417	0.976	68.154	67.574	659.862	845.992	67.621	43.59	74.745	68.614	1.007	657	835	21	38.357	1.634
108	1214	133.862	0.851	1	249	289	243	290	268.23	266.908	268.23	266.908	26.178	15.091	-61.536	1.735	1257	0.966	50.606	119.604	267.604	267.613	50.604	30.401	119.055	50.214	0.992	272	258	14	24.217	1.793
109	1385	133.823	0.972	1	771	814	607	646	793.044	626.645	793.044	626.645	22.924	19.374	-25.8	1.183	1408	0.984	47.634	140.964	793.759	627.397	46.424	38.81	158.199	47.614	1	793	627	19	33.4	1.253
110	497	82.263	0.923	1	79	108	351	373	94.327	361.287	94.327	361.287	14.682	11.013	13.308	1.333	512	0.971	30.463	23.199	93.5	362	29	22	0	30.614	1.005	96	361	11	15.462	1.392
111	2552	188.104	0.906	1	799	864	546	601	831.92	574.448	831.92	574.448	32.33	25.648	23.862	1.261	2618	0.975	68.154	22.426	833.748	572.182	68.085	53.586	25.017	67.414	0.989	829	572	24	36.846	1.404
112	1986	167.207	0.893	1	273	335	611	652	303.956	631.287	303.956	631.287	32.037	20.103	-10.142	1.594	2055	0.966	64.56	163.811	304.459	632.435	63.523	40.268	174.094	65.814	1.019	297	633	19	30.8	1.732
113	1345	135.068	0.926	1	373	414	378	422	393.558	399.89	393.558	399.89	23.91	18.182	-58.674	1.315	1384	0.972	48.918	130.855	394	399	47.405	36.672	116.565	48.814	0.998	391	402	17	28.158	1.436
114	1379	142.462	0.854	1	584	632	434	479	607.457	455.452	607.457	455.452	28.503	15.542	-40.955	1.834	1414	0.975	57.28	134.293	606.303	455.664	56.976	32.137	140.194	56.814	0.992	613	449	15	24.724	1.894
115	791	103.81	0.922	1	179	216	577	605	198.023	590.446	198.023	590.446	18.639	13.627	-7.004	1.368	814	0.972	39.217	160.641	197.5	591	37	28	0	39.814	1.015	195	590	13	18.833	1.531
116	1647	147.786	0.948	1	548	591	477	526	569.615	501.674	569.615	501.674	25.205	20.939	-56.832	1.204	1682	0.979	53.6	126.656	569.5	501.5	49	43	90	53.614	1	568	502	21	33.842	1.277
117	546	85.174	0.946	1	320	342	171	203	331.053	186.493	331.053	186.493	15.952	10.948	-89.424	1.457	559	0.977	32.249	82.875	331	187	32	22	90	33.014	1.024	331	181	10	18.455	1.651
118	646	92.433	0.95	1	187	220	818	844	203.952	830.308	203.952	830.308	16.154	12.905	12.528	1.252	661	0.977	33.734	11.976	203.5	831	33	26	0	34.614	1.026	202	830	12	16.286	1.442
119	2838	193.237	0.955	1	652	710	497	562	681.187	531.252	681.187	531.252	32.194	28.346	81.564	1.136	2899	0.979	66.491	102.155	680.546	533.097	64.619	56.536	64.537	68.014	1.023	679	530	27	40	1.26
120	1623	148.666	0.923	1	624	665	258	308	644.425	282.695	644.425	282.695	27.355	18.996	-62.973	1.44	1658	0.979	57.983	122.32	644.25	282.75	56.289	38.896	108.435	57.814	0.997	645	279	19	31.8	1.521
121	380	72.227	0.915	1	214	238	504	526	227.008	515.905	227.008	515.905	12.167	10.248	-30.324	1.187	396	0.96	25.612	141.34	227.16	516.88	25.6	21.2	143.13	25.214	0.984	228	514	9	12.625	1.401
122	553	88.086	0.896	1	73	99	321	352	85.701	336.225	85.701	336.225	17.658	10.021	-57.071	1.762	566	0.977	35.511	122.347	85.318	336.155	35.456	20.692	125.538	35.414	0.997	89	330	9	16.2	1.967
123	2450	183.066	0.919	1	866	928	137	190	897.653	162.576	897.653	162.576	32.551	24.187	23.139	1.346	2506	0.978	66.4	37.042	896.278	162.591	64.806	48.216	22.834	66.414	1	892	160	23	40.407	1.444
124	376	68.76	0.999	1	28	50	315	336	39.407	325.426	39.407	325.426	11.393	10.567	23.51	1.078	385	0.977	23.854	56.976	39	325.5	22	21	0	23.814	0.998	39	325	10	16.333	1.191
125	1843	154.624	0.969	1	559	605	847	901	582.326	873.917	582.326	873.917	27.486	21.403	-67.506	1.284	1872	0.985	56.365	115.201	583	873.5	56.349	43.38	116.565	57.414	1.019	583	872	21	36.733	1.367
126	1757	160.638	0.856	1	774	816	767	826	795.322	797.561	795.322	797.561	31.182	18.285	-70.427	1.705	1810	0.971	62.241	113.682	793.959	795.527	61.671	37.576	102.095	63.014	1.012	792	802	18	28.812	1.75
127	2166	171.689	0.923	1	1	49	96	157	22.816	124.6	22.816	124.6	31.679	22.17	-61.515	1.429	2194	0.987	65.215	125.64	20.361	125.467	65.043	46.477	129.806	65.214	1	25	118	22	31.923	1.482
128	995	115.647	0.935	1	56	86	263	306	71.746	285.13	71.746	285.13	21.534	14.78	-77.637	1.457	1015	0.98	44.272	108.435	71	284.5	43	30	90	45.214	1.021	71	285	15	22.4	1.507
129	1113	125.032	0.895	1	823	870	1	34	846.28	16.822	846.28	16.822	24.094	14.768	21.46	1.632	1143	0.974	49.041	16.587	845.9	16.2	48.299	29.963	26.565	50.014	1.02	843	15	14	25	1.786
130	1295	139.876	0.832	1	836	887	651	689	858.087	670.425	858.087	670.425	25.663	17.013	7.508	1.508	1361	0.952	52.173	12.171	859.104	673.109	51.796	35.517	19.654	53.014	1.016	854	672	16	23.4	1.657
131	2589	197.91	0.831	1	143	215	19	71	180.444	46.566	180.444	46.566	38.675	21.871	-20.981	1.768	2671	0.969	77.621	158.062	181.322	48.182	77.312	43.319	163.179	77.014	0.992	179	48	21	33.375	1.834
132	593	92.433	0.872	1	719	746	298	330	732.072	312.718	732.072	312.718	16.631	11.687	-66.799	1.423	619	0.958	34.986	120.964	730.551	313.387	34.842	23.67	114.444	34.214	0.978	731	311	11	15.095	1.555
133	492	82.167	0.916	1	187	216	218	242	200.571	229.272	200.571	229.272	15.541	10.211	-31.507	1.522	503	0.978	31.623	145.305	201	228.5	31.618	21.356	146.31	31.414	0.993	197	230	10	15.909	1.571
134	317	65.753	0.921	1	477	496	969	991	487.263	981.08	487.263	981.08	11.018	9.374	-85.486	1.175	330	0.961	23.409	70.017	486.5	980	22	19	90	23.614	1.009	487	979	8	11.714	1.476
135	429	76.574	0.919	1	225	253	792	812	239.635	802.4	239.635	802.4	14.184	9.783	-6.067	1.45	445	0.964	28.443	169.875	239.179	801.636	28.133	19.961	3.576	29.214	1.027	239	801	9	15.571	1.623
136	804	101.263	0.985	1	732	769	251	280	751.629	266.083	751.629	266.083	17.815	14.458	-9	1.232	810	0.993	37.336	172.304	750.5	265.5	37	29	0	38.214	1.024	751	265	14	25.667	1.365
137	746	110.514	0.768	1	622	661	300	330	641.021	316.434	641.021	316.434	21.447	11.645	-20.979	1.842	833	0.896	43.046	149.265	642.113	316.542	42.135	25.643	166.43	42.814	0.995	633	318	11	12.778	1.946
138	1522	139.876	0.978	1	336	380	481	526	357.553	503.125	357.553	503.125	25.352	19.152	-46.373	1.324	1545	0.985	52.326	135	357	503	52.326	38.184	135	51.814	0.99	358	501	19	33.8	1.364
139	1259	126.794	0.984	1	539	577	273	313	558.297	292.761	558.297	292.761	20.477	19.65	86.665	1.042	1283	0.981	42.521	131.186	558	293	40	38	90	42.414	0.997	557	292	19	33.857	1.116
140	2027	174.006	0.841	1	977	1013	886	957	993.957	923.75	993.957	923.75	35.509	18.3	87.966	1.94	2068	0.98	71.344	95.631	995	921.5	71	36	90	72.614	1.018	994	917	18	28.83	2.017
141	274	66.078	0.789	1	481	509	0	13	494.04	5.442	494.04	5.442	13.771	6.713	-3.203	2.051	276	0.993	28.284	171.87	495	6.5	28	13	0	29.014	1.026	493	0	12	11.105	1.209
142	1036	118.328	0.93	1	849	892	111	143	869.435	126.581	869.435	126.581	21.671	15.385	-10.498	1.409	1064	0.974	43.932	168.179	870.5	127	43	32	0	45.014	1.025	865	126	15	23.667	1.5
143	519	91.093	0.786	1	230	255	708	741	242.525	722.598	242.525	722.598	15.097	11.405	81.217	1.324	563	0.922	35.114	70.017	241.606	723.689	30.879	23.496	101.768	35.614	1.014	242	720	11	11.556	1.619
144	1508	137.75	0.999	1	706	751	583	625	728.702	604.914	728.702	604.914	22.683	21.249	6.611	1.067	1531	0.985	46.325	32.661	728.5	604	45	42	0	46.214	0.998	727	604	20	35.889	1.155
145	366	70.981	0.913	1	384	406	0	21	395.833	9.637	395.833	9.637	12.386	9.7	50.608	1.277	375	0.976	27.203	36.027	396.3	9.4	24.982	19.922	71.565	26.414	0.971	393	0	9	12.857	1.467
146	901	117.083	0.826	1	392	432	581	613	412.17	597.836	412.17	597.836	21.293	13.98	-23.697	1.523	967	0.932	45.486	146.659	413.059	598.235	43.656	28.134	165.964	44.214	0.972	415	598	13	17.71	1.701
147	1271	129.245	0.956	1	496	532	498	541	514.473	519.066	514.473	519.066	22.366	18.214	-75.171	1.228	1304	0.975	46.648	120.964	514	519.5	43	36	90	46.414	0.995	514	518	18	32.333	1.289
148	1328	135.663	0.907	1	690	736	936	980	711.27	958.154	711.27	958.154	21.766	19.879	-21.512	1.095	1388	0.957	46.39	172.569	710.537	957.171	43.416	39.043	141.34	47.414	1.022	709	957	18	22.514	1.317
149	623	98.026	0.815	1	766	802	975	1003	783.46	989.505	783.46	989.505	20.064	9.948	31.722	2.017	649	0.96	40.817	30.964	783.577	989.885	40.77	20.801	33.69	40.614	0.995	778	986	9	14.913	2.256
150	1866	162.994	0.883	1	635	687	27	80	659.347	51.574	659.347	51.574	29.996	20.387	-48.336	1.471	1964	0.95	59.203	142.549	658.366	50.793	58.878	41.855	128.66	58.814	0.993	658	48	18	31.645	1.634
151	1398	135.203	0.961	1	251	294	749	794	272.759	771.225	272.759	771.225	23.955	18.647	-46.051	1.285	1425	0.981	48.847	112.891	272.88	771.34	47.4	37.6	143.13	49.014	1.003	273	770	18	32.818	1.362
152	1101	130.855	0.808	1	198	241	218	261	220.194	239.069	220.194	239.069	27.142	13.119	-44.37	2.069	1147	0.96	53.814	131.987	219.25	240.25	53.74	27.577	135	53.614	0.996	228	230	13	20.778	2.062
153	420	76.574	0.9	1	101	126	839	861	113.681	850.574	113.681	850.574	13.478	10.03	-34.719	1.344	439	0.957	29.206	141.953	113.206	850.324	27.407	21.586	165.964	29.214	1	114	849	10	13.714	1.461
154	2539	194.903	0.84	1	856	908	748	810	883.028	779.737	883.028	779.737	33.486	25.251	-73.596	1.326	2719	0.934	67.624	128.395	882	779	62	52	90	67.614	1	878	782	21	31.279	1.61
155	1947	160.868	0.945	1	166	211	887	945	187.287	916.2	187.287	916.2	28.87	21.612	-75.416	1.336	1980	0.983	60.083	108.435	188.739	916.16	58.921	44.529	94.086	61.214	1.019	187	913	21	34.739	1.457
156	1138	125.818	0.903	1	277	312	409	455	294.69	429.76	294.69	429.76	22.288	16.668	-83.531	1.337	1171	0.972	47.074	102.265	296.489	430.603	44.027	34.513	74.358	48.214	1.024	294	425	16	21.211	1.507
157	425	78.145	0.875	1	956	979	786	813	967.373	798.307	967.373	798.307	14.691	9.428	-60.343	1.558	441	0.964	31.385	120.651	967.024	797.806	30.913	20.175	130.601	31.214	0.995	967	796	9	13.714	1.734
158	1162	123.366	0.959	1	442	484	228	266	463.413	247.7	463.413	247.7	21.54	17.262	-32.094	1.248	1186	0.98	44.418	148.815	463.32	248.26	44.2	35.2	143.13	44.414	1	465	246	17	28.5	1.306
159	1664	161.653	0.8	1	729	782	124	175	759.118	146.048	759.118	146.048	29.208	19.668	36.09	1.485	1792	0.929	58.6	36.674	760.308	144.45	58.542	40.354	34.114	55.814	0.952	755	140	16	24.375	1.744
160	868	110.744	0.889	1	613	645	654	693	627.077	672.601	627.077	672.601	19.085	14.991	-78.959	1.273	918	0.946	39.051	87.064	625.703	672.835	37.297	31.178	119.055	39.614	1.014	626	669	14	20.929	1.415
161	463	83.278	0.839	1	915	949	85	104	932.118	95.409	932.118	95.409	16.411	9.106	-5.916	1.802	480	0.965	34.366	171.634	932	94.5	34	19	0	34.814	1.013	931	94	9	13.381	1.934
162	995	115.417	0.939	1	537	570	313	352	552.272	331.477	552.272	331.477	19.782	16.228	81.417	1.219	1020	0.975	40.311	113.385	552.399	330.83	39.558	31.704	73.301	40.614	1.008	551	328	15	25.286	1.354
163	2796	198.925	0.888	1	751	804	403	475	778.768	441.17	778.768	441.17	36.158	25.389	-76.42	1.424	2897	0.965	75.961	110.821	776.472	439.49	71.153	52.908	83.83	76.814	1.011	776	445	25	28.795	1.536
164	451	83.048	0.822	1	186	210	251	278	197.433	265.402	197.433	265.402	13.886	10.829	53.068	1.282	497	0.907	28.231	67.068	198	264.5	27	24	90	28.814	1.021	197	267	9	10.241	1.601
165	971	112.87	0.958	1	959	994	104	142	975.927	123.32	975.927	123.32	20.714	14.988	48.264	1.382	985	0.986	42.19	58.57	975.885	123.423	41.325	30.786	33.69	41.414	0.982	972	120	14	26.2	1.479
166	601	89.752	0.938	1	320	345	127	159	332.76	143.042	332.76	143.042	16.432	11.694	71.341	1.405	616	0.976	33.526	72.646	332.423	143.115	33.34	23.926	78.69	34.214	1.021	331	139	11	20.333	1.555
167	552	99.367	0.703	1	24	57	284	315	41.284	300.259	41.284	300.259	20.787	8.59	-39.608	2.42	580	0.952	43.932	138.691	41.731	300.346	43.544	18.582	146.31	43.814	0.997	47	295	8	12.231	2.738
168	762	105.056	0.868	1	39	67	503	543	54.173	522.217	54.173	522.217	20.323	12.158	65.139	1.672	783	0.973	41.485	74.624	55.172	523.815	41.181	24.581	61.39	42.414	1.022	50	516	11	18.143	1.928
169	667	95.67	0.916	1	986	1019	463	491	1002.36	476.956	1002.36	476.956	18.09	11.786	28.385	1.535	682	0.978	36.892	32.829	1002.3	477.4	36.672	23.702	26.565	36.814	0.998	999	475	11	19	1.673
170	2774	196.799	0.9	1	558	629	730	783	595.944	756.632	595.944	756.632	35.755	25.266	-6.646	1.415	2839	0.977	72.367	11.155	594.755	759.366	70.88	50.564	163.61	74.014	1.023	604	755	24	33.773	1.542
171	1122	122.676	0.937	1	207	252	737	769	228.79	751.964	228.79	751.964	22.786	15.895	-6.136	1.434	1143	0.982	45.891	168.69	229.5	753	45	32	0	47.014	1.024	225	752	15	24.333	1.567
172	1213	137.884	0.802	1	25	69	450	496	49.076	470.674	49.076	470.674	27.572	14.578	45.19	1.891	1262	0.961	56.08	50.064	49.84	468.88	55.961	30.118	46.332	55.614	0.992	50	469	14	20.243	1.986
173	505	94.099	0.717	1	731	769	277	296	751.425	286.393	751.425	286.393	19.503	8.851	6.617	2.204	564	0.895	38.471	8.973	750.103	286.871	37.904	18.881	177.955	39.414	1.025	749	287	8	11.148	2.463
174	944	111.299	0.958	1	923	963	706	737	942.737	721.766	942.737	721.766	19.669	15.308	-10.868	1.285	966	0.977	40.447	171.469	943	721.5	40	31	0	41.414	1.024	941	721	15	28	1.38
175	459	78.7	0.931	1	552	576	123	149	563.269	137.019	563.269	137.019	14.82	10.005	48.882	1.481	466	0.985	30.61	51.633	562.25	137.25	30.406	21.213	45	30.614	1	564	139	10	15.909	1.531
176	618	89.197	0.976	1	140	171	279	305	155.28	291.649	155.28	291.649	15.924	12.393	-22.452	1.285	629	0.983	32.311	158.199	155.2	291.4	32.199	25.044	153.435	32.814	1.016	157	290	12	21.571	1.367
177	1364	136.734	0.917	1	576	622	1	40	597.857	20.022	597.857	20.022	24.454	17.988	-30.295	1.359	1401	0.974	51.4	142.907	599.446	20.676	48.662	36.99	170.538	51.414	1	597	20	18	25.889	1.428
178	2796	202.852	0.854	1	347	413	190	255	380.378	221.647	380.378	221.647	40.993	21.938	-42.037	1.869	2853	0.98	83.439	135	380	224	83.439	45.255	135	82.614	0.99	386	217	22	34.043	1.878
179	375	74.908	0.84	1	363	382	571	600	372.985	585.425	372.985	585.425	14.958	8.082	-71.773	1.851	394	0.952	30.083	105.422	372.9	584.8	30.042	16.76	108.435	30.814	1.024	372	585	8	11.667	1.926
180	663	98.582	0.857	1	374	407	638	669	390.574	654.675	390.574	654.675	17.114	12.817	43.134	1.335	709	0.935	35.355	28.74	389.977	655.908	32.746	26.858	57.265	35.614	1.007	387	652	11	15.105	1.619
181	565	101.359	0.691	1	661	684	142	183	672.148	162.916	672.148	162.916	22.334	8.187	-68.642	2.728	597	0.946	44.283	115.408	671.997	161.911	43.849	17.212	106.39	44.414	1.003	670	165	8	11	2.776
182	603	96.551	0.813	1	234	271	628	651	253.362	639.201	253.362	639.201	19.678	9.895	20.461	1.989	627	0.962	40.719	24.677	253.1	638.3	40.696	21.019	26.565	40.614	0.997	257	640	10	13.667	2.031
183	1297	130.395	0.959	1	19	63	578	618	41.201	598.848	41.201	598.848	21.899	19.031	-19.454	1.151	1321	0.982	44.553	9.039	40.147	598.088	44.384	38.563	165.964	45.614	1.024	42	597	18	30.789	1.267
184	1554	150.832	0.858	1	410	453	370	425	431.862	397.96	431.862	397.96	31.007	16.008	-57.569	1.937	1574	0.987	62.129	123.179	432.423	397.615	62.126	32.45	123.69	62.014	0.998	434	394	15	26.419	2.067
185	307	82.033	0.573	1	0	13	335	371	5.376	355.419	5.376	355.419	16.347	6.57	82.942	2.488	329	0.933	36.014	88.409	6.5	353	36	13	90	36.414	1.011	0	355	11	7.278	1.655
186	1339	138.995	0.871	1	541	588	336	379	566.305	359.137	566.305	359.137	25.842	17.025	-34.792	1.518	1422	0.942	50.448	140.631	567.165	359.701	50.348	35.156	144.246	50.214	0.995	570	358	15	22.487	1.674
187	787	106.492	0.872	1	457	497	28	55	476.872	41.683	476.872	41.683	20.99	12.018	-22.386	1.747	810	0.972	43.863	155.772	476.711	41.037	43.485	25.191	163.301	43.214	0.985	477	40	12	17.357	1.801
188	1557	140.987	0.984	1	48	94	883	926	70.368	904.387	70.368	904.387	23.398	21.218	12.511	1.103	1584	0.983	47.634	39.036	70.588	904.647	47.052	42.686	14.036	48.414	1.016	68	903	20	39	1.21
189	889	112.41	0.884	1	460	503	54	82	483.184	67.137	483.184	67.137	21.822	13.224	16.235	1.65	910	0.977	44.922	16.821	481.5	68	43	28	0	45.814	1.02	485	66	13	17.783	1.762
190	1561	145.469	0.927	1	509	549	698	752	530.058	723.895	530.058	723.895	26.993	18.515	74.99	1.458	1591	0.981	55.785	75.466	530.6	724.8	55.656	38.58	71.565	57.014	1.022	528	718	18	28.071	1.584
191	1531	145.334	0.911	1	825	878	502	540	850.426	521.189	850.426	521.189	26.507	18.535	-0.058	1.43	1573	0.973	53.085	176.76	851.5	521	53	38	0	53.814	1.014	844	520	18	30.789	1.495
192	1063	125.492	0.848	1	284	319	963	1010	302.178	987.127	302.178	987.127	25.576	13.46	-59.507	1.9	1088	0.977	52.355	118.523	303.516	986.18	51.343	28.68	129.806	51.814	0.99	302	986	13	20.481	1.993
193	2016	163.415	0.949	1	816	874	688	731	844.676	710.457	844.676	710.457	29.781	21.703	11.489	1.372	2055	0.981	60.166	21.448	845	709.5	58	43	0	61.014	1.014	844	708	21	34.895	1.453
194	1270	132.387	0.911	1	671	710	45	88	690.689	66.65	690.689	66.65	23.923	17.058	-53.906	1.402	1316	0.965	49.204	127.569	689.828	65.315	48.603	36.393	118.61	49.214	1	690	67	16	27.706	1.538
195	418	80.367	0.813	1	743	775	236	254	759.395	244.6	759.395	244.6	16.869	8.011	15.687	2.106	429	0.974	33.838	18.97	759.476	243.954	33.82	16.542	17.103	34.414	1.017	761	244	8	12.778	2.151
196	453	85.27	0.783	1	0	17	942	977	7.317	959.8	7.317	959.8	17.2	8.683	87.59	1.981	466	0.972	35.128	94.899	8.5	959.5	35	17	90	35.814	1.02	0	960	14	11.688	1.279
197	1025	147.365	0.593	1	719	763	56	104	742.801	85.975	742.801	85.975	26.936	14.222	-34.256	1.894	1304	0.786	55.803	126.254	745.038	83.308	54.083	31.063	146.31	57.014	1.022	732	90	12	11.356	2.376
198	1231	135.758	0.839	1	676	717	251	298	695.033	272.557	695.033	272.557	27.308	14.673	-47.355	1.861	1261	0.976	56.859	124.249	694.25	271.75	55.861	29.698	135	56.814	0.999	697	268	14	21.562	2.029
199	330	80.137	0.646	1	0	12	286	323	5.333	304.142	5.333	304.142	17.168	6.389	-88.441	2.687	339	0.973	37.014	88.452	6	304.5	37	12	90	37.414	1.011	0	302	12	8.278	1.559
200	311	70.791	0.78	1	621	644	576	600	631.828	587.452	631.828	587.452	15.185	6.644	-48.669	2.286	322	0.966	30.61	128.367	632.037	586.829	30.61	13.899	128.66	30.614	1	634	583	6	9.471	2.551
201	1096	144.033	0.664	1	655	698	439	489	673.599	460.516	673.599	460.516	27.911	13.97	-54.354	1.998	1310	0.837	54.231	112.782	673.324	460.971	53.909	30.243	122.574	54.414	1.003	675	455	12	14.407	2.267
202	139	45.546	0.842	1	680	691	954	972	685.291	963.025	685.291	963.025	8.626	5.232	-81.798	1.649	148	0.939	18.248	99.462	685.5	963	18	11	90	18.814	1.031	685	961	5	7	1.881
203	1242	126.238	0.979	1	981	1024	828	863	1003.18	846.557	1003.18	846.557	22.115	18.06	-2.47	1.225	1261	0.985	44.777	23.703	1002.5	845.5	43	35	0	45.214	1.01	1004	845	17	29.778	1.33
204	1243	149.912	0.695	1	671	715	111	154	696.304	131.991	696.304	131.991	22.432	18.311	-46.524	1.225	1380	0.901	52.01	142.028	696.863	133.887	48.239	37.92	115.463	52.214	1.004	698	128	17	14.585	1.536
205	2002	165.906	0.914	1	388	435	32	93	411.429	63.714	411.429	63.714	31.324	20.499	-61.092	1.528	2028	0.987	65.391	113.429	411.5	64.5	62.225	42.426	135	65.614	1.003	414	60	20	30.73	1.64
206	839	114.996	0.797	1	33	73	606	641	54.536	625.055	54.536	625.055	21.594	13.379	-31.161	1.614	894	0.938	43.909	149.931	56.123	626.608	43.81	28.462	154.537	43.214	0.984	52	628	12	16.926	1.801
207	661	94.099	0.938	1	57	91	568	593	74.054	580.616	74.054	580.616	17.054	12.402	11.043	1.375	680	0.972	34.438	25.821	74	580.5	34	25	0	34.414	0.999	72	580	12	21.5	1.434
208	226	57.708	0.853	1	935	958	102	115	946.81	108.5	946.81	108.5	11.79	6.135	-13.197	1.922	235	0.962	24.042	163.072	946.85	108.55	24.033	12.965	161.565	24.614	1.024	949	107	6	9.429	2.051
209	215	52.02	0.998	1	629	646	355	371	637.058	363.579	637.058	363.579	9.372	7.397	34.82	1.267	218	0.986	19.723	30.466	636.75	363.75	19.092	15.556	45	19.614	0.994	635	362	7	12.2	1.401
210	1107	123.231	0.916	1	930	974	55	88	951.324	71.458	951.324	71.458	21.822	16.259	-5.684	1.342	1142	0.969	45.88	159.59	952	71.5	44	33	0	46.614	1.016	948	71	16	21.303	1.457
211	976	117.773	0.884	1	450	489	494	529	470.768	510.09	470.768	510.09	19.793	16.292	1.931	1.215	1048	0.931	40.497	159.775	470.317	509.314	38.475	33.775	16.928	41.214	1.018	472	508	15	19.444	1.374
212	1233	144.033	0.747	1	214	264	231	276	240.084	254.228	240.084	254.228	30.7	12.946	-43.219	2.371	1264	0.975	62.482	140.194	240.5	255.5	62.225	26.87	135	62.414	0.999	247	246	12	18.545	2.601
213	1746	152.689	0.941	1	652	700	560	605	676.072	581.629	676.072	581.629	25.76	21.831	-27.472	1.18	1799	0.971	55.317	130.601	677.05	580.65	52.178	44.904	161.565	55.014	0.995	673	582	21	33.615	1.31
214	645	100.478	0.803	1	912	945	800	832	928.236	815.94	928.236	815.94	19.024	11.426	-43.055	1.665	680	0.949	39.205	127.747	930.9	816.3	36.224	24.597	153.435	39.214	1	924	818	11	14.259	1.782
215	1648	155.83	0.853	1	936	974	874	934	954.787	903.941	954.787	903.941	30.451	17.46	-77.957	1.744	1697	0.971	60.729	107.241	956.096	904.519	60.6	34.909	101.31	62.014	1.021	956	901	17	26.8	1.824
216	855	104.365	0.986	1	227	259	149	182	243.174	165.53	243.174	165.53	17.323	15.754	-55.301	1.1	873	0.979	36.62	124.992	243	165.5	33	32	90	36.614	1	243	164	15	28.6	1.22
217	748	109.729	0.781	1	226	251	839	883	238.926	861.209	238.926	861.209	22.993	10.645	75.257	2.16	789	0.948	45.354	75.964	238.533	861.831	45.336	21.763	74.358	46.414	1.023	235	852	9	15.828	2.579
218	2143	165.216	0.987	1	477	529	162	215	503.065	188.518	503.065	188.518	26.388	25.925	83.329	1.018	2177	0.984	55.362	69.928	503.25	188.25	52.951	51.579	101.31	54.814	0.99	503	188	25	45.8	1.096
219	166	46.887	0.949	1	89	106	404	417	97.554	410.958	97.554	410.958	8.495	6.283	5.131	1.352	172	0.965	18.028	19.44	97.5	410.5	17	13	0	18.414	1.021	97	410	6	9.333	1.535
220	1879	164.565	0.872	1	634	688	617	670	661.427	643.714	661.427	643.714	30.329	20.464	-49.164	1.482	1982	0.948	59.666	140.44	660.559	641.373	58.04	44.211	114.775	59.014	0.989	656	648	19	31.25	1.553
221	96	36.161	0.923	1	252	263	975	986	257.198	980.625	257.198	980.625	5.93	5.263	-51.487	1.127	101	0.95	13.454	131.987	257.5	980.5	11	11	0	13.414	0.997	256	980	5	6.2	1.341
222	706	95.996	0.963	1	299	331	256	284	314.173	269.265	314.173	269.265	16.629	13.651	-33.067	1.218	723	0.976	35	143.13	315	270	32	28	0	35.014	1	314	268	13	23	1.347
223	1201	125.127	0.964	1	432	470	638	678	450.853	657.029	450.853	657.029	20.274	19	-67.908	1.067	1233	0.974	42.802	127.405	451	658	40	38	90	42.414	0.991	450	656	18	30.143	1.178
224	1546	159.527	0.763	1	470	535	278	314	500.054	296.569	500.054	296.569	31.919	16.231	6.864	1.967	1666	0.928	65.069	2.643	501.441	297.735	63.787	33.712	14.036	65.614	1.008	487	293	15	22.1	2.187
225	535	86.84	0.891	1	709	739	157	180	723.655	168.99	723.655	168.99	15.535	11.146	14.737	1.394	560	0.955	32.45	33.69	724	168.5	30	23	0	32.414	0.999	721	168	11	15.125	1.473
226	1367	143.803	0.831	1	852	901	476	521	878.54	497.206	878.54	497.206	27.967	16.042	39.837	1.743	1431	0.955	54.818	38.333	878.757	495.899	54.39	33.121	46.219	53.614	0.978	880	496	14	24.212	1.915
227	715	111.434	0.724	2	42	78	830	866	61.373	846.262	61.373	846.262	20.842	11.111	-47.233	1.876	762	0.938	44.204	142.352	60	847	43.841	22.627	135	44.214	1	66	840	10	11.158	2.211
228	382	71.901	0.929	1	966	991	720	742	979.759	730.613	979.759	730.613	12.766	9.733	30.308	1.312	395	0.967	26.249	17.745	980.279	729.868	26.068	20.065	30.964	25.414	0.968	979	729	9	13.615	1.412
229	749	106.492	0.83	1	0	26	785	826	10.38	803.453	10.38	803.453	20.273	12.472	-82.415	1.625	761	0.984	42.45	105.018	13	805.5	41	26	90	43.414	1.023	5	801	15	16.257	1.447
230	398	94.234	0.563	1	862	892	453	478	879.324	467.329	879.324	467.329	16.211	10.404	-18.289	1.558	548	0.726	30.806	166.866	878.221	467.339	30.71	23.823	162.35	34.014	1.104	883	467	7	7	2.43
231	1783	150.697	0.987	1	449	496	428	476	471.677	450.967	471.677	450.967	25.041	22.782	-41.586	1.099	1810	0.985	51.614	144.462	472.808	451.538	49.617	46.872	168.69	50.814	0.985	470	450	22	40	1.155
232	1736	148.15	0.994	1	419	466	765	814	441.96	789.891	441.96	789.891	25.203	21.981	-52.677	1.147	1757	0.988	51.546	108.083	441.75	790.25	50.205	43.841	135	52.414	1.017	442	788	21	39.2	1.248
233	1179	129.515	0.883	1	103	141	269	316	121.716	294.092	121.716	294.092	23.898	15.974	-66.376	1.496	1215	0.97	49.769	112.443	122.956	293.574	49.392	32.07	120.964	50.414	1.013	123	292	15	20.613	1.68
234	751	109.173	0.792	1	630	674	0	25	651.91	10.13	651.91	10.13	20.541	12.569	0.068	1.634	767	0.979	44.283	6.483	652	12.5	44	25	0	44.614	1.007	647	0	14	13.558	1.593
235	1567	150.277	0.872	1	391	435	738	792	411.217	762.908	411.217	762.908	28.966	17.545	-60.204	1.651	1619	0.968	58.181	114.362	409.83	762.628	57.759	35.362	123.111	58.414	1.004	414	755	16	28.84	1.825
236	1002	123.366	0.827	1	46	84	12	54	64.395	34.099	64.395	34.099	21.695	15.508	-53.172	1.399	1062	0.944	46.325	122.661	65.75	35.75	45.255	33.234	135	46.214	0.998	65	32	14	18.59	1.651
237	1829	153.149	0.98	1	823	870	860	909	846.574	884.327	846.574	884.327	25.342	23.028	65.131	1.1	1861	0.983	52.154	57.529	846	884	51.229	46.169	71.565	52.014	0.997	845	882	22	41.333	1.182
238	408	82.358	0.756	1	0	14	635	670	6.713	652.669	6.713	652.669	17.56	7.511	88.047	2.338	419	0.974	35.903	77.125	7	652.5	35	14	90	36.814	1.025	0	651	12	10.235	1.534
239	621	92.203	0.918	1	143	176	256	281	159.624	268.796	159.624	268.796	17.343	11.574	18.772	1.498	645	0.963	34.986	30.964	160.041	268.257	34.359	23.509	9.462	35.414	1.012	155	267	11	17.462	1.61
240	1451	141.677	0.908	1	143	189	308	354	166.211	331.677	166.211	331.677	26.843	17.306	-48.179	1.551	1484	0.978	53.907	130.486	166.559	332.543	53.744	34.923	126.027	53.814	0.998	171	324	16	30	1.682
241	1035	122.446	0.867	1	239	283	510	541	259.6	524.677	259.6	524.677	22.1	15.339	-5.683	1.441	1068	0.969	44.102	3.9	261	525.5	44	31	0	44.814	1.016	254	525	14	20.68	1.601
242	510	84.619	0.895	1	66	89	624	655	77.978	640.49	77.978	640.49	15.712	10.57	-75.746	1.486	523	0.975	31.78	102.724	79.2	640.4	31.623	21.503	108.435	32.014	1.007	79	640	10	16.231	1.601
243	412	80.271	0.804	1	100	122	322	352	112.073	336.541	112.073	336.541	16.069	8.304	65.563	1.935	430	0.958	31.78	65.854	112.466	337.086	31.776	16.807	66.801	31.814	1.001	110	332	8	12.556	1.988
244	1492	156.195	0.769	1	95	153	68	112	125.577	90.961	125.577	90.961	32.871	14.791	-33.427	2.222	1567	0.952	64.008	151.032	125.689	91.365	63.704	29.759	144.462	63.214	0.988	133	85	14	22.487	2.258
245	1075	125.032	0.864	1	435	483	566	598	459.702	581.36	459.702	581.36	24.462	14.152	-16.556	1.729	1107	0.971	50	163.74	460	581.5	49.766	28.411	158.199	51.014	1.02	463	579	13	23.261	1.962
246	1393	139.551	0.899	1	585	627	388	436	604.83	411.659	604.83	411.659	23.762	18.961	-63.669	1.253	1450	0.961	49.406	125.942	604.1	411.8	48.746	37.566	116.565	48.614	0.984	604	410	18	26.724	1.35
247	423	75.329	0.937	1	0	19	445	471	8.656	457.675	8.656	457.675	13.8	9.95	86.784	1.387	430	0.984	27.785	59.744	9.5	458	26	19	90	27.614	0.994	5	456	12	18.6	1.151
248	1033	127.024	0.805	1	140	180	821	860	160.618	839.026	160.618	839.026	19.986	17.549	58.521	1.139	1117	0.925	43.829	27.15	161.817	837.555	39.654	35.727	73.301	43.614	0.995	161	838	15	15.711	1.454
249	1572	148.15	0.9	1	108	159	955	1000	131.779	976.8	131.779	976.8	25.465	20.159	36.393	1.263	1612	0.975	54.781	21.413	130	977	50.912	41.012	45	55.214	1.008	131	978	18	27.8	1.534
250	2176	176.132	0.881	1	365	424	918	964	397.362	940.607	397.362	940.607	30.563	23.357	0.409	1.309	2269	0.959	63.071	154.654	394.5	941	59	46	0	62.614	0.993	397	941	21	31.41	1.491
251	498	87.3	0.821	1	323	347	86	118	336.209	102.823	336.209	102.823	17.534	9.478	-62.572	1.85	543	0.917	34.928	113.629	337	103	34.883	20.572	116.565	34.414	0.985	339	98	8	13.778	2.151
252	548	94.33	0.774	1	440	465	387	422	453.905	406.482	453.905	406.482	18.889	9.662	-67.172	1.955	590	0.929	37.162	113.806	455.1	406.3	37.119	20.125	116.565	37.614	1.012	454	408	9	13.16	2.09
253	345	68.204	0.932	1	439	461	146	167	449.286	157.396	449.286	157.396	11.327	10.016	19.833	1.131	358	0.964	24.207	38.29	449.624	156.238	22.488	20.697	174.289	24.214	1	448	156	9	12.6	1.345
254	1888	154.164	0.998	1	927	977	288	336	952.975	311.6	952.975	311.6	25.264	23.871	25.044	1.058	1914	0.986	51.923	15.642	952	312	50	48	0	53.014	1.021	953	311	23	43	1.152
255	996	115.322	0.941	1	708	745	735	772	727.306	754.955	727.306	754.955	19.685	16.417	-50.663	1.199	1019	0.977	40	126.87	728.508	755.862	39.939	32.993	119.745	39.814	0.995	729	753	15	25.125	1.327
256	694	102.929	0.823	1	290	331	145	170	311.092	157.546	311.092	157.546	20.625	10.819	16.885	1.906	723	0.96	42.202	13.707	311	157.5	42.058	22.452	18.435	43.214	1.024	307	155	10	15.467	2.161
257	268	65.983	0.774	1	279	298	472	496	289.474	483.116	289.474	483.116	13.157	6.746	60.615	1.95	283	0.947	26.627	55.713	290.167	483.025	26.482	13.952	61.699	26.614	1	288	480	6	8.2	2.218
258	601	91.648	0.899	1	305	334	489	518	321.337	503.548	321.337	503.548	15.24	13.123	-42.602	1.161	624	0.963	32.202	126.158	322.365	505.004	31.44	27.596	160.017	32.214	1	320	504	12	17.381	1.342
259	522	97.106	0.696	1	720	741	825	864	730.395	845.398	730.395	845.398	21.204	8.079	72.503	2.625	556	0.939	41.629	65.898	730.802	843.891	41.084	17.334	77.735	42.014	1.009	731	847	8	11.345	2.626
260	2067	166.326	0.939	1	592	640	780	836	617.337	807.31	617.337	807.31	28.363	23.466	-76.623	1.209	2111	0.979	57.94	111.251	616.224	806.473	57.917	46.751	109.654	57.014	0.984	617	804	22	27.176	1.296
261	1280	132.847	0.911	1	732	769	780	828	752.761	804.705	752.761	804.705	25.154	16.429	-65.597	1.531	1305	0.981	51.078	113.051	754.448	804.193	50.993	34.189	119.055	51.214	1.003	753	804	16	24.909	1.6
262	1326	133.363	0.937	1	544	590	990	1024	567.598	1008.61	567.598	1008.61	23.859	18.219	-3.437	1.31	1339	0.99	49.244	156.038	567	1007	46	34	0	49.414	1.003	567	1011	21	31.421	1.177
263	1316	130.721	0.968	1	922	963	639	681	942.876	660.714	942.876	660.714	21.548	19.557	-37.763	1.102	1345	0.978	44.777	113.703	942.31	660.776	42.71	39.182	158.199	44.814	1.001	943	659	18	31.545	1.245
264	685	121.335	0.585	1	152	195	963	990	174.042	975.093	174.042	975.093	22.298	10.586	-17.795	2.106	798	0.858	47.885	151.294	172.529	975.618	46.809	20.373	165.964	47.414	0.99	181	972	9	10.2	2.634
265	1570	162.669	0.746	1	130	191	467	511	162.113	487.252	162.113	487.252	32.121	15.967	-27.434	2.012	1706	0.92	66.242	151.113	161.231	488.154	66.235	33.489	150.255	65.614	0.991	170	481	14	20.617	2.343
266	1439	154.989	0.753	1	865	923	50	96	893.237	72.306	893.237	72.306	33.08	14.065	34.806	2.352	1480	0.972	65.863	30.069	893.866	73.293	65.124	29.673	38.66	65.414	0.993	883	64	14	22.263	2.336
267	1101	135.758	0.751	1	321	371	382	420	345.438	401.505	345.438	401.505	27.778	13.27	-30.262	2.093	1159	0.95	55.57	149.744	348.452	402.035	55.356	28.084	157.891	55.414	0.997	340	405	13	16.444	2.131
268	1660	147.556	0.958	1	0	43	185	232	20.063	209.56	20.063	209.56	24.493	21.936	73.787	1.117	1693	0.981	50.448	39.369	21.5	208.5	47	43	90	50.414	0.999	20	208	20	30.286	1.26
269	3363	223.115	0.849	1	828	884	303	383	855.533	343.182	855.533	343.182	42.233	25.92	-70.808	1.629	3499	0.961	86.833	118.926	854.829	341.591	83.934	51.244	99.782	86.214	0.993	854	335	24	33.786	1.796
270	400	71.671	0.979	1	901	924	943	966	913.062	955.015	913.062	955.015	11.682	10.965	41.096	1.065	412	0.971	24.698	31.759	913.5	955.5	24.042	22.627	45	24.614	0.997	912	954	10	17.5	1.231
271	1523	145.469	0.904	1	945	998	22	63	970.916	43.314	970.916	43.314	26.239	18.785	17.208	1.397	1570	0.97	54.818	14.797	972.453	42.255	54.679	39.3	19.983	56.014	1.022	970	41	18	29.083	1.556
272	1033	122.771	0.861	1	319	364	995	1024	340.777	1010.6	340.777	1010.6	22.773	14.963	-1.188	1.522	1070	0.965	45.277	6.34	341.5	1009.5	45	29	0	46.214	1.021	339	1008	14	20.517	1.651
273	704	109.078	0.744	1	971	1008	93	127	991.548	107.432	991.548	107.432	21.505	11.289	39.878	1.905	793	0.888	41.231	50.906	991.279	106.549	41.065	24.35	43.727	41.214	1	988	103	9	13.588	2.29
274	595	101.589	0.724	1	668	694	668	707	682.693	689.152	682.693	689.152	21.545	9.278	-63.921	2.322	639	0.931	42.953	114.775	683.8	689.4	42.933	19.677	116.565	42.814	0.997	686	682	8	12.933	2.676
275	1801	169.333	0.789	1	211	260	860	916	232.488	893.635	232.488	893.635	29.977	20.82	50.067	1.44	1957	0.92	62.266	60.141	230	894.5	60.104	44.548	45	61.614	0.99	228	895	18	20.533	1.712
276	170	67.094	0.475	1	281	298	488	508	288.194	499.559	288.194	499.559	10.413	6.383	-47.946	1.631	231	0.736	25.612	128.66	289.2	497.6	25.044	13.416	116.565	26.214	1.023	287	499	5	4.077	2.621
277	563	87.07	0.933	1	473	499	136	165	485.862	150.155	485.862	150.155	16.047	11.284	-54.951	1.422	580	0.971	33.601	126.529	486.25	149.75	33.234	24.042	135	33.214	0.989	484	150	11	18.25	1.51
278	349	79.716	0.69	1	297	317	577	609	307.196	593.348	307.196	593.348	17.61	6.502	-65.093	2.708	375	0.931	34.54	112.109	307.062	592.796	34.495	13.834	115.017	34.814	1.008	309	588	6	9.364	2.901
279	406	79.351	0.81	1	115	146	1007	1024	131.131	1016.88	131.131	1016.88	15.594	8.792	-5.234	1.774	412	0.985	31.575	169.046	130.5	1015.5	31	17	0	27.814	0.881	130	1022	14	12.75	0.993
280	541	97.566	0.714	1	356	388	631	659	370.594	643.945	370.594	643.945	17.752	10.746	-40.914	1.652	637	0.849	36.056	146.31	370.868	642.721	33.957	25.553	120.964	36.014	0.999	367	644	9	11	2.001
281	769	109.078	0.812	1	949	990	758	788	970.443	773.491	970.443	773.491	21.82	11.508	-25.895	1.896	795	0.967	44.283	154.592	971.681	774.422	44.25	23.898	156.801	44.414	1.003	971	774	11	16.84	2.019
282	515	82.493	0.951	1	948	978	734	756	963.339	745.193	963.339	745.193	15.077	10.928	-2.385	1.38	528	0.975	30.806	13.134	963	745	30	22	0	31.014	1.007	961	744	10	18.4	1.551
283	1760	151.023	0.97	1	832	879	817	864	856.201	840.012	856.201	840.012	24.264	23.26	-15.036	1.043	1810	0.972	51.313	123.071	855.5	840.5	47	47	0	50.614	0.986	857	839	22	38.6	1.15
284	418	95.575	0.575	1	719	741	267	299	728.605	284.428	728.605	284.428	16.515	9.388	-89.288	1.759	521	0.802	32.388	98.881	729.495	282.929	31.99	21.802	85.914	33.214	1.026	726	288	7	7.421	2.372
285	1840	160.083	0.902	1	815	874	259	302	845.52	281.795	845.52	281.795	29.66	19.977	-16.031	1.485	1887	0.975	61.098	158.895	844.029	281.618	60.876	41.959	165.964	62.214	1.018	849	280	20	27.971	1.555
286	352	90.212	0.544	1	924	955	736	760	939.426	750.557	939.426	750.557	16.142	8.081	-34.683	1.998	431	0.817	37.443	145.886	941.962	750.192	37.442	16.364	146.31	37.414	0.999	941	750	7	6.81	2.672
287	681	97.106	0.908	1	493	527	999	1024	510.255	1012.28	510.255	1012.28	17.569	12.504	16.801	1.405	702	0.97	36.715	29.358	510	1011.5	34	25	0	36.414	0.992	508	1012	12	19.875	1.517
288	1408	144.969	0.842	1	993	1024	587	643	1009.61	615.841	1009.61	615.841	28.965	15.655	-84.239	1.85	1441	0.977	57.07	101.113	1008.5	615	56	31	90	58.414	1.024	1014	613	19	24.628	1.537
289	863	112.41	0.858	1	448	492	3	30	467.75	15.376	467.75	15.376	20.945	13.336	2.697	1.571	899	0.96	44.407	7.765	470	16.5	44	27	0	45.214	1.018	462	15	13	15.941	1.739
290	2835	215.339	0.768	2	306	362	532	605	336.605	569.735	336.605	569.735	35.927	25.663	-88.519	1.4	3020	0.939	73.437	96.254	334	568.5	73	56	90	74.814	1.019	336	564	23	27.173	1.626
291	1693	149.586	0.951	1	482	530	627	674	506.917	651.372	506.917	651.372	26.343	20.61	-45.319	1.278	1728	0.98	54.452	134.256	508.25	651.75	54.447	42.426	135	54.014	0.992	507	651	20	33.087	1.35
292	1254	126.603	0.983	1	240	284	426	464	261.891	445.339	261.891	445.339	21.916	18.316	-20.186	1.197	1278	0.981	44.721	10.305	261.49	445.557	43.419	36.702	145.008	45.814	1.024	263	443	17	29.667	1.347
293	956	129.935	0.712	1	412	441	463	513	426.036	484.906	426.036	484.906	25.707	12.394	-74.584	2.074	1037	0.922	54.626	113.749	423.872	487.226	54.508	26.229	109.983	54.614	1	428	476	12	15.919	2.276
294	681	105.381	0.771	1	130	160	303	340	143.444	319.377	143.444	319.377	20.465	11.334	-60.935	1.806	714	0.954	41.869	130.156	141.038	319.692	41.603	24.684	123.69	41.614	0.994	144	315	11	14	1.892
295	311	66.864	0.874	1	793	810	277	302	800.905	290.645	800.905	290.645	12.448	8.249	78.456	1.509	323	0.963	25.632	69.444	801.5	289.5	25	17	90	26.014	1.015	800	291	8	12.273	1.626
296	1551	144.453	0.934	1	148	194	591	637	171.076	614.242	171.076	614.242	22.657	21.941	10.026	1.033	1611	0.963	47.17	158.875	171.5	614	45.962	44.548	135	47.814	1.014	169	614	20	26.875	1.195
297	91	38.287	0.78	1	948	960	790	801	953.236	795.467	953.236	795.467	6.764	4.559	-55.048	1.484	102	0.892	15	143.13	953.226	795.397	13.46	10.3	110.556	15.014	1.001	952	795	4	4	1.877
298	139	42.309	0.976	1	211	225	6	19	218.061	12.457	218.061	12.457	7.069	6.353	-5.282	1.113	143	0.972	14.866	19.654	218	12.5	14	13	0	15.014	1.01	217	12	6	9	1.251
299	1103	127.809	0.849	1	824	869	32	65	845.957	48.32	845.957	48.32	23.115	15.522	2.016	1.489	1169	0.944	48.847	157.109	846.373	48.327	44.933	31.856	8.746	49.014	1.003	841	46	14	18.122	1.751
300	1633	151.578	0.893	1	68	107	501	554	87.408	527.218	87.408	527.218	28.043	18.879	78.307	1.485	1696	0.963	54.918	56.889	86.889	527.915	54.385	36.94	82.405	56.014	1.02	85	518	17	30.053	1.647
301	1996	171.594	0.852	1	70	132	445	494	97.335	467.684	97.335	467.684	31.377	21.235	-24.244	1.478	2071	0.964	64.885	151.46	97.82	464.24	64.574	43.07	145.305	65.014	1.002	94	465	20	27.1	1.625
302	1455	138.305	0.956	1	769	813	323	366	792.066	344.376	792.066	344.376	22.129	21.121	-41.664	1.048	1489	0.977	47.202	143.616	791.882	343.471	43.656	42.201	104.036	47.014	0.996	792	344	20	30.412	1.175
303	109	37.732	0.962	1	916	927	60	73	921.968	66.647	921.968	66.647	6.524	5.449	-71.527	1.197	112	0.973	13.601	126.027	921.5	66.5	13	11	90	13.414	0.986	922	65	5	7.667	1.341
304	1130	146.12	0.665	1	408	450	924	973	432.103	949.181	432.103	949.181	29.099	14.152	-61.468	2.056	1346	0.84	56.727	130.711	431.073	950.878	55.403	30.644	115.115	56.814	1.002	436	940	14	15.667	2.029
305	987	113.521	0.962	1	963	1000	631	665	980.801	647.794	980.801	647.794	20.002	15.834	-31.976	1.263	1007	0.98	41.4	142.853	980.485	646.777	40.169	32.802	164.745	41.414	1	981	646	16	27.5	1.294
306	1558	143.438	0.952	1	298	350	285	323	323.305	304.886	323.305	304.886	26.252	19.027	0.071	1.38	1583	0.984	53.367	167.005	324	304	52	38	0	53.414	1.001	319	303	18	31.455	1.484
307	375	70.101	0.959	1	741	760	541	566	750.327	552.66	750.327	552.66	12.726	9.471	-81.611	1.344	383	0.979	25.962	105.642	750.5	553.5	25	19	90	26.614	1.025	750	550	9	14.75	1.479
308	1878	155.18	0.98	1	327	380	845	892	353.616	868.783	353.616	868.783	26.125	22.938	3.295	1.139	1913	0.982	53.759	9.638	353.5	868.5	53	47	0	54.614	1.016	354	868	23	38.067	1.187
309	979	127.158	0.761	1	560	607	896	928	582.359	913.326	582.359	913.326	24.927	12.795	24.799	1.948	1073	0.912	51.078	23.051	583.662	912.397	50.935	30.184	30.964	51.214	1.003	578	912	12	16.067	2.134
310	184	49.569	0.941	1	376	392	369	385	383.435	376.522	383.435	376.522	8.513	7.098	-41.686	1.199	191	0.963	17.804	128.157	382.986	376.081	17.786	14.531	144.462	17.814	1.001	382	375	6	9.571	1.485
311	1182	147.595	0.682	1	309	363	48	86	339.483	65.335	339.483	65.335	25.687	15.219	-24.023	1.688	1332	0.887	59.942	152.152	335.8	67.6	59.927	31.305	153.435	59.414	0.991	337	66	15	15.345	1.98
312	1029	124.802	0.83	1	248	292	791	824	272.401	809.288	272.401	809.288	22.423	15.386	-14.427	1.457	1084	0.949	45.804	143.881	270	807.5	44	33	0	46.014	1.005	276	807	14	19.647	1.643
313	1533	144.779	0.919	1	889	929	591	642	908.131	613.953	908.131	613.953	25.253	19.781	-88.607	1.277	1562	0.981	51.478	82.185	909	616.5	51	40	90	52.614	1.022	908	610	19	27.167	1.385
314	991	131.141	0.724	1	158	208	0	30	181.203	12.815	181.203	12.815	26.158	12.605	-20.778	2.075	1042	0.951	56.436	150.255	181.936	11.047	55.157	27.052	162.474	56.014	0.993	186	5	16	15.6	1.75
315	1365	136.599	0.919	1	2	45	687	726	22.584	705.296	22.584	705.296	22.91	19.43	-31.598	1.179	1407	0.97	49.739	149.826	23.677	706.333	44.476	38.55	176.424	49.614	0.997	21	705	18	23.667	1.378
316	107	40.413	0.823	1	402	418	332	342	409.977	336.836	409.977	336.836	8.282	4.217	23.676	1.964	113	0.947	17.088	20.556	410.154	336.731	16.869	9.303	29.745	17.414	1.019	408	335	4	5.727	2.177
317	614	99.597	0.778	1	916	948	613	647	932.01	629.306	932.01	629.306	20.72	9.579	-49.611	2.163	644	0.953	41.037	133.025	931.8	630.1	40.8	20.2	126.87	40.814	0.995	937	622	9	14.083	2.267
318	662	97.892	0.868	1	243	277	487	512	260.453	500.651	260.453	500.651	17.756	12.214	-3.364	1.454	695	0.953	35.171	14.826	260	499.5	34	25	0	35.614	1.013	262	499	12	16.818	1.484
319	164	49.339	0.847	1	1008	1024	303	318	1017.47	309.963	1017.47	309.963	8.863	6.256	35.763	1.417	172	0.953	20	36.87	1017.85	309.231	19.969	13.313	33.69	20.014	1.001	1018	309	6	7.571	1.668
320	498	81.247	0.948	1	1003	1024	382	410	1014.59	396.141	1014.59	396.141	14.837	10.907	88.246	1.36	510	0.976	29.547	113.962	1013.5	396	28	21	90	29.214	0.989	1016	395	13	20.333	1.124
321	2113	166.461	0.958	1	280	332	859	915	306.704	886.29	306.704	886.29	27.301	24.858	64.113	1.098	2155	0.981	56.569	81.87	306.207	888.017	55.152	50.138	68.199	57.814	1.022	306	884	23	39.857	1.257
322	393	82.167	0.731	1	324	350	470	495	337.559	481.378	337.559	481.378	12.273	10.629	-30.822	1.155	445	0.883	26.306	171.254	336.438	480.492	25.347	22.891	142.125	27.014	1.027	339	480	9	8.581	1.501
323	379	89.982	0.588	1	485	510	478	510	494.679	495.175	494.679	495.175	14.378	9.407	84.124	1.529	501	0.756	32.14	95.356	495.9	495.3	29.069	22.808	63.435	32.814	1.021	493	496	8	7	2.051
324	1202	135.068	0.828	1	298	345	25	62	319.72	41.81	319.72	41.81	25.317	15.945	-21.49	1.588	1274	0.943	51.478	155.925	322.088	43.764	49.429	34.74	172.147	51.414	0.999	313	44	15	18.875	1.714
325	439	86.515	0.737	1	995	1024	797	822	1008.76	809.407	1008.76	809.407	17.325	8.812	-27.772	1.966	487	0.901	34.828	140.826	1010.17	808.431	33.425	19.869	158.199	34.814	1	1003	811	8	11	2.176
326	938	122.581	0.784	1	978	1018	193	232	996.632	212.804	996.632	212.804	21.577	15.075	43.064	1.431	983	0.954	46.4	37.117	993.75	211.75	45.962	32.527	45	46.414	1	996	213	13	16.762	1.785
327	597	90.767	0.911	1	723	750	964	996	736.699	980.133	736.699	980.133	16.718	11.492	-53.12	1.455	612	0.975	35.511	122.347	737	980.5	34.648	23.335	135	35.414	0.997	738	978	11	17.375	1.61
328	250	62.191	0.812	1	443	464	483	503	452.964	492.428	452.964	492.428	12.337	6.758	-41.985	1.826	264	0.947	25	143.13	452	493.5	24.749	14.849	135	25.014	1.001	454	490	7	8.333	1.787
329	136	55.162	0.562	2	307	327	481	498	318.419	488.882	318.419	488.882	11.191	4.361	-33.164	2.566	162	0.84	24.083	138.366	316.66	490.88	24	10.2	143.13	24.014	0.997	321	486	4	4.222	3.002
330	1200	134.973	0.828	1	515	557	11	56	537.952	34.572	537.952	34.572	26.537	14.801	-49.193	1.793	1247	0.962	54.203	127.504	538.423	36.115	54.083	30.786	123.69	54.014	0.997	541	31	15	22.538	1.8
331	621	107.928	0.67	1	725	771	1004	1024	749.961	1016.14	749.961	1016.14	22.786	9.29	-4.887	2.453	657	0.945	46.043	2.49	748	1014	46	20	0	46.614	1.012	752	1023	16	12.946	1.457
332	1032	117.448	0.94	1	173	214	418	453	193.425	434.793	193.425	434.793	20.324	16.343	18.372	1.244	1065	0.969	41.437	19.747	192.853	435.588	41.231	33.227	14.036	40.814	0.985	192	435	15	25.2	1.36
333	192	53.361	0.847	1	768	781	258	278	774.036	268.182	774.036	268.182	10.301	6.134	82.927	1.679	204	0.941	21.19	70.71	774.5	268	20	13	90	21.614	1.02	774	268	6	7.571	1.801
334	712	98.352	0.925	1	656	687	892	924	673.39	908.754	673.39	908.754	16.456	14.242	-47.807	1.155	733	0.971	34.986	120.964	674.846	909.708	34.162	29.001	145.008	34.814	0.995	673	909	13	18.111	1.339
335	258	57.153	0.993	1	239	257	682	700	247.969	690.682	247.969	690.682	9.222	8.979	-86.356	1.027	263	0.981	19.416	124.509	248	691	18	18	0	19.014	0.979	248	689	8	15	1.188
336	182	50.909	0.882	1	756	771	730	748	763.714	739.516	763.714	739.516	9.053	6.515	-63.076	1.389	192	0.948	18.682	105.524	764.191	739.515	18.522	13.548	120.964	18.614	0.996	764	738	6	8.2	1.551
337	485	101.359	0.593	1	934	972	755	780	950.762	765.284	950.762	765.284	20.136	8.821	-21.488	2.283	586	0.828	39.85	162.474	954.089	767.626	39.738	22.217	166.759	40.614	1.019	943	767	8	8.409	2.538
338	683	97.336	0.906	1	516	541	942	977	528.772	959.179	528.772	959.179	18.189	12.011	71.072	1.514	703	0.972	38.484	65.433	528.5	959.5	35	25	90	38.414	0.998	528	956	12	17.952	1.601
339	494	129.935	0.368	1	31	53	683	731	44.354	712.417	44.354	712.417	24.737	9.62	-85.872	2.572	837	0.59	48.166	85.236	42.828	707.18	47.876	21.806	93.094	54.414	1.13	46	714	7	6.704	3.887
340	261	60.62	0.893	1	455	473	143	164	464.983	152.4	464.983	152.4	10.641	8.176	72.444	1.302	284	0.919	21.587	76.608	465.5	152.5	21.019	17.441	63.435	22.014	1.02	464	149	7	10.091	1.572
341	1051	124.572	0.851	1	2	32	522	568	16.518	545.866	16.518	545.866	23.686	14.423	-89.965	1.642	1097	0.958	46.69	80.134	17.515	545.223	46.207	29.455	93.18	47.214	1.011	16	538	13	20.259	1.816
342	585	90.863	0.89	1	440	469	163	189	454.975	176.184	454.975	176.184	15.161	12.575	0.005	1.206	619	0.945	31.623	34.695	455.108	176.851	29.581	25.838	171.027	31.614	1	451	176	11	12.412	1.437
343	475	88.871	0.756	1	759	793	849	873	777.115	860.915	777.115	860.915	18.199	8.476	31.491	2.147	495	0.96	38.079	29.932	775.962	859.808	37.997	18.582	33.69	37.814	0.993	775	859	8	11.417	2.363
344	471	86.515	0.791	1	62	84	954	987	73.88	969.031	73.88	969.031	17.446	8.957	70.265	1.948	497	0.948	35.468	68.499	74.853	969.088	35.459	18.675	67.166	35.814	1.01	71	963	8	12.391	2.238
345	1648	149.586	0.926	1	94	146	164	207	121.356	185.401	121.356	185.401	27.225	19.401	27.479	1.403	1685	0.978	55.803	36.254	121.3	184.4	55.454	38.908	26.565	54.414	0.975	115	182	18	30.769	1.512
346	946	110.284	0.977	1	297	331	725	760	314.337	743.53	314.337	743.53	17.612	17.177	39.722	1.025	968	0.977	37.202	36.254	314	742.5	35	34	90	37.414	1.006	313	743	16	31	1.169
347	166	52.48	0.757	1	880	897	575	592	888.44	583.717	888.44	583.717	10.758	5.04	42.451	2.135	178	0.933	22.023	39.472	887.75	583.75	21.92	11.314	45	22.014	1	888	583	5	7	2.201
348	492	81.707	0.926	1	697	720	288	316	708.673	303.382	708.673	303.382	13.962	11.493	-71.14	1.215	505	0.974	29.682	122.619	708.5	302	28	23	90	29.214	0.984	708	304	11	16.692	1.328
349	130	42.865	0.889	1	818	834	479	490	826.454	484.423	826.454	484.423	7.652	5.546	4.814	1.38	136	0.956	16.279	10.62	826	484.5	16	11	0	16.814	1.033	826	483	5	7.286	1.681
350	414	83.929	0.739	1	1009	1024	59	95	1017.15	77.461	1017.15	77.461	17.485	7.785	85.365	2.246	432	0.958	36.125	94.764	1016.5	77	36	15	90	36.814	1.019	1021	81	11	9.882	1.673
351	1948	166.786	0.88	1	820	875	183	235	848.044	210.174	848.044	210.174	31.347	20.116	-46.789	1.558	2043	0.953	63.253	140.774	849.216	210.797	62.657	41.965	125.538	62.814	0.993	845	214	19	31.276	1.653
352	387	104.001	0.45	1	173	222	1012	1024	193.298	1019.21	193.298	1019.21	23.279	5.785	2.724	4.024	418	0.926	49.092	176.496	197.5	1018	49	12	0	49.814	1.015	184	1023	11	7.174	2.264
353	540	85.634	0.925	1	52	76	975	1007	63.009	992.231	63.009	992.231	15.049	11.633	85.045	1.294	551	0.98	32.016	88.21	64	991	32	24	90	32.414	1.012	62	991	11	19	1.473
354	155	45.546	0.939	1	389	405	973	986	396.532	979.39	396.532	979.39	8.164	6.132	-16.501	1.331	161	0.963	17	151.928	396.382	979.029	16.735	12.854	165.964	17.214	1.013	396	977	5	9	1.721
355	239	60.62	0.817	1	357	377	614	633	366.868	623.73	366.868	623.73	12.739	6.068	-43.29	2.099	248	0.964	25.612	141.34	367	624	25.456	12.728	135	25.414	0.992	364	626	6	9.154	2.118
356	1938	164.105	0.904	1	920	969	330	386	941.749	359.653	941.749	359.653	29.008	22.015	58.394	1.318	1979	0.979	59.816	51.789	938.2	358.9	59.764	45.555	49.399	60.014	1.003	942	362	21	30.095	1.429
357	551	93.449	0.793	1	781	813	464	493	797.687	477.959	797.687	477.959	16.626	11.372	-40.267	1.462	582	0.947	34.886	152.7	799.8	479.6	34.883	25.044	153.435	34.214	0.981	795	480	10	12.576	1.711
358	665	94.004	0.946	1	698	726	783	816	711.026	798.978	711.026	798.978	16.775	12.789	-58.051	1.312	682	0.975	34.015	114.305	710.213	798.904	33.479	25.862	132.51	34.814	1.024	712	795	12	21	1.451
359	1271	139.455	0.821	1	362	413	15	54	387.487	36.127	387.487	36.127	26.053	15.991	-27.534	1.629	1340	0.949	55.543	156.666	386.25	36.75	53.033	33.941	135	55.014	0.99	388	35	16	20.875	1.719
360	623	91.418	0.937	1	227	259	0	25	242.461	11.001	242.461	11.001	16.282	12.436	11.899	1.309	632	0.986	34.438	25.821	243	12.5	32	25	0	34.414	0.999	238	5	12	20.385	1.434
361	320	71.997	0.776	1	252	281	821	836	265.475	828.031	265.475	828.031	14.356	7.286	-0.532	1.97	335	0.955	29.428	170.218	266.5	828.5	29	15	0	29.814	1.013	262	828	7	9	2.13
362	842	127.484	0.651	1	660	711	964	992	683.158	978.917	683.158	978.917	26.923	10.471	19.807	2.571	906	0.929	53.451	17.418	684.9	978.8	53.442	23.085	18.435	54.414	1.018	671	973	10	12.644	2.721
363	325	71.901	0.79	1	810	831	517	543	819.986	530.125	819.986	530.125	14.449	7.306	57.939	1.978	340	0.956	28.601	53.531	819.802	529.443	28.362	14.958	60.945	28.614	1	820	530	7	9.737	2.044
364	469	88.736	0.748	1	506	532	0	29	516.805	11.713	516.805	11.713	17.481	9.54	-51.061	1.832	503	0.932	35.609	128.157	515	11	35.355	21.213	135	35.614	1	519	0	9	12	1.979
365	317	74.813	0.712	1	726	750	238	262	736.522	250.248	736.522	250.248	12.144	8.758	-51.906	1.387	369	0.859	27.459	123.111	737.066	249.279	26.632	17.925	140.194	27.414	0.998	736	249	8	7.4	1.713
366	874	123.691	0.718	1	276	314	801	840	297.775	822.183	297.775	822.183	21.226	14.453	-62.531	1.469	1012	0.864	42.059	151.607	297.672	821.934	39.449	30.169	117.35	41.814	0.994	302	817	11	12.269	1.901
367	910	109.959	0.946	1	630	665	871	906	647.876	889.189	647.876	889.189	18.719	15.541	44.664	1.204	946	0.962	38.601	53.427	648.041	889.435	37.658	32.136	32.471	37.614	0.974	647	889	15	18.048	1.254
368	615	91.648	0.92	1	463	493	939	967	477.994	952.277	477.994	952.277	15.684	12.864	-30.891	1.219	636	0.967	33.121	151.113	478.75	953.75	32.163	27.26	168.69	33.014	0.997	477	952	12	18.143	1.376
369	506	88.411	0.813	1	331	359	751	779	345.802	763.958	345.802	763.958	17.401	9.508	38.512	1.83	533	0.949	36.878	49.399	345.68	763.969	34.928	20.51	23.962	36.814	0.998	344	763	9	12.28	2.045
370	374	71.671	0.915	1	668	691	777	800	679.725	788.586	679.725	788.586	13.805	8.716	43.24	1.584	384	0.974	28.601	53.531	679.5	788.5	28.284	18.385	45	28.614	1	679	787	8	12.429	1.788
371	449	80.922	0.862	1	603	630	1001	1024	616.556	1014.57	616.556	1014.57	12.877	12.068	12.013	1.067	461	0.974	28.018	55.176	616.5	1012.5	27	23	0	28.014	1	616	1022	13	13.24	1.077
372	2017	163.549	0.948	1	221	271	349	404	246.058	376.085	246.058	376.085	26.594	24.363	-70.525	1.092	2062	0.978	55.785	75.466	246.327	376.365	53.932	48.245	101.31	57.014	1.022	246	373	23	33.957	1.239
373	874	118.233	0.786	1	272	315	334	368	293.232	350.839	293.232	350.839	25.166	11.163	-31.771	2.254	902	0.969	49.649	145.67	293.888	350.727	49.353	22.353	151.928	49.614	0.999	300	346	10	18.154	2.481
374	186	83.603	0.334	1	107	124	340	370	114.677	355.059	114.677	355.059	14.096	6.359	-44.917	2.217	311	0.598	33.541	116.565	114.25	353.75	31.82	15.556	135	34.414	1.026	110	354	4	3.311	4.302
375	147	57.804	0.553	1	850	877	0	7	864.221	3.092	864.221	3.092	13.137	3.75	-0.755	3.503	153	0.961	27.166	173.66	863.5	3.5	27	7	0	27.414	1.009	861	0	7	5.417	1.958
376	217	59.835	0.762	1	696	711	582	605	703.094	592.652	703.094	592.652	12.35	5.81	-67.011	2.126	235	0.923	25.08	113.499	702.6	592.8	25.044	12.522	116.565	25.214	1.005	705	587	5	7.8	2.521
377	293	62.516	0.942	1	839	857	454	475	848.418	464.92	848.418	464.92	10.75	8.847	80.089	1.215	300	0.977	22.136	71.565	848	464.5	21	18	90	22.614	1.022	847	464	8	11.154	1.413
378	353	84.809	0.617	1	1009	1024	905	938	1017.45	922.803	1017.45	922.803	17.53	7.016	84.989	2.499	415	0.851	35.114	70.017	1017.22	921.352	33.725	14.501	86.186	35.614	1.014	1023	924	11	8.556	1.619
379	119	42.865	0.814	1	378	388	74	90	383.298	81.458	383.298	81.458	8.193	4.791	73.018	1.71	126	0.944	17.464	66.371	383	82	16	10	90	17.614	1.009	382	79	5	4.857	1.761
380	1369	142.883	0.843	1	976	1024	269	306	1000.47	285.924	1000.47	285.924	24.613	18.772	2.604	1.311	1452	0.943	50	163.74	1000	287.5	48	37	0	51.014	1.02	997	286	16	20.789	1.594
381	228	59.835	0.8	1	629	644	25	47	636.035	35.895	636.035	35.895	11.927	6.177	-63.773	1.931	238	0.958	25.06	118.61	635.6	35.8	25.044	13.416	116.565	24.814	0.99	636	34	6	8.2	2.068
382	140	50.124	0.7	1	914	925	733	753	918.779	743.379	918.779	743.379	10.596	4.357	75.697	2.432	151	0.927	20.881	73.301	918.396	742.887	20.879	9.89	74.055	21.414	1.026	918	741	4	5.923	2.677
383	1712	153.053	0.918	1	56	104	105	153	79.973	129.027	79.973	129.027	24.963	22.092	51.728	1.13	1793	0.955	52.631	38.83	81.038	129.692	52.419	44.376	33.69	52.614	1	78	128	21	23.324	1.253
384	1402	136.869	0.94	1	396	441	681	724	420.685	701.84	420.685	701.84	23.679	19.26	35.085	1.229	1433	0.978	48.332	24.444	422.115	700.577	47.982	38.552	33.69	47.814	0.989	420	699	18	28.083	1.328
385	499	100.248	0.624	1	111	147	56	82	126.851	66.213	126.851	66.213	19.833	9.141	-20.38	2.17	623	0.801	37.216	149.3	127.872	65.917	37.025	20.861	155.095	37.614	1.011	121	66	8	8.951	2.351
386	91	35.28	0.919	1	600	611	884	896	605.566	889.94	605.566	889.94	6.346	4.674	57.026	1.358	95	0.958	13.601	53.973	605.75	889.75	13.435	9.899	45	13.614	1.001	604	888	4	6	1.702
387	794	104.5	0.914	1	823	857	159	193	838.744	174.704	838.744	174.704	19.158	13.449	-38.07	1.425	817	0.972	38.419	141.34	838.44	173.92	38.4	26.8	143.13	37.814	0.984	841	171	12	20.263	1.576
388	274	63.397	0.857	1	950	974	1009	1024	962.427	1017.69	962.427	1017.69	11.881	7.716	-2.218	1.54	283	0.968	24.515	168.232	962	1016.5	24	15	0	25.214	1.029	962	1019	10	9.842	1.261
389	564	98.582	0.729	1	980	1016	45	73	999.427	60.191	999.427	60.191	20.759	8.983	-38.789	2.311	595	0.948	42.72	147.426	999.5	61	41.719	19.092	135	42.614	0.998	1006	53	8	11.133	2.663
390	663	94.425	0.934	1	511	543	54	80	527.482	66.459	527.482	66.459	16.551	13.173	-8.218	1.256	688	0.964	34.176	159.444	527	67	32	26	0	34.614	1.013	525	67	12	18	1.442
391	147	43.42	0.98	1	360	372	64	79	366.323	71.895	366.323	71.895	7.929	5.98	-70.111	1.326	151	0.974	16.643	122.735	366	71.5	15	12	90	16.614	0.998	366	72	6	9	1.385
392	125	42.309	0.877	1	727	741	230	243	733.956	236.3	733.956	236.3	7.724	5.365	-31.069	1.44	136	0.919	15.811	145.305	733.753	235.943	15.636	11.473	156.038	15.614	0.988	733	235	5	7.25	1.561
393	392	78.01	0.809	1	882	904	726	750	893.742	737.811	893.742	737.811	13.354	9.804	-58.488	1.362	429	0.914	30.61	128.367	893.615	738.423	27.26	19.808	101.31	30.614	1	893	738	9	11.444	1.701
394	86	40.739	0.651	1	756	763	498	516	759.07	508.012	759.07	508.012	8.801	3.282	81.319	2.682	93	0.925	18.248	80.538	759.5	507	18	7	90	18.814	1.031	758	506	3	3.353	3.136
395	1033	143.113	0.634	1	400	448	551	588	420.641	568.882	420.641	568.882	21.705	16.267	15.912	1.334	1261	0.819	48.374	7.125	423.973	569.162	48.333	34.853	9.462	49.414	1.022	417	566	15	11.833	1.647
396	300	83.508	0.541	1	832	861	90	115	851.083	102.093	851.083	102.093	12.28	9.564	-35.746	1.284	401	0.748	30.083	158.552	849.477	104.585	29.768	20.094	150.255	30.814	1.024	852	101	7	6.167	2.201
397	59	28.251	0.929	1	240	248	50	60	243.686	55.059	243.686	55.059	4.992	3.842	-88.411	1.299	61	0.967	10.44	73.301	244	55	10	8	90	10.814	1.036	243	55	4	5.667	1.352
398	635	108.848	0.674	1	484	512	930	971	500.198	952.678	500.198	952.678	22.526	9.342	-60.388	2.411	670	0.948	47.434	124.695	501.353	952.313	46.784	20.491	115.201	46.414	0.978	501	950	9	11.216	2.579
399	101	37.962	0.881	1	446	457	27	41	451.193	33.698	451.193	33.698	7.21	4.598	-69.657	1.568	106	0.953	14.866	109.654	450.577	33.885	14.7	10.262	123.69	15.214	1.023	451	32	5	6.6	1.521
400	846	105.381	0.957	1	992	1024	764	798	1008	780.755	1008	780.755	18.166	14.871	49.763	1.222	867	0.976	38.013	35.362	1007.75	780.75	37.477	31.113	45	38.014	1	1007	780	15	27	1.267
401	115	41.524	0.838	1	709	725	731	741	716.578	735.987	716.578	735.987	8.065	4.638	-20.251	1.739	123	0.935	16.553	154.983	717	736	16	10	0	17.014	1.028	715	736	5	4.636	1.701
402	589	92.203	0.871	1	387	421	422	446	402.147	433.583	402.147	433.583	17.156	11.22	-4.603	1.529	616	0.956	34.928	166.759	403.963	433.671	34.675	23.632	173.66	35.814	1.025	397	433	11	16.75	1.628
403	637	96.551	0.859	1	247	272	834	869	260.247	849.845	260.247	849.845	18.145	11.645	76.489	1.558	665	0.958	36.401	74.055	261.651	850.068	36.4	23.876	69.444	36.414	1	260	846	11	16.727	1.655
404	57	27.236	0.966	1	903	911	499	508	906.868	503.658	906.868	503.658	4.685	3.961	80.398	1.183	59	0.966	10	126.87	907	503.5	9	8	90	10.014	1.001	906	502	3	4.5	1.669
405	261	60.16	0.906	1	724	741	626	646	731.902	636.148	731.902	636.148	10.744	7.825	62.053	1.373	270	0.967	22.825	61.189	731.5	636	22.071	16.492	75.964	22.814	1	731	635	8	12.111	1.426
406	558	87.07	0.925	1	746	775	296	322	760.163	308.914	760.163	308.914	13.986	12.895	-31.09	1.085	581	0.96	30.676	160.974	759.931	309.172	27.483	25.997	111.801	31.214	1.018	760	308	12	16.474	1.301
407	1039	135.528	0.711	1	465	509	904	944	489.551	924.926	489.551	924.926	25.808	13.756	-40.721	1.876	1149	0.904	55.444	140.856	488.479	928.148	54.893	28.817	131.634	55.414	0.999	496	916	12	15.667	2.309
408	94	36.391	0.892	1	224	236	32	43	230.287	37.287	230.287	37.287	6.365	4.824	-26.841	1.319	100	0.94	13.601	143.973	230.55	37.15	12.965	10.119	161.565	13.614	1.001	229	37	5	6.667	1.361
409	384	78.931	0.775	1	497	520	37	65	506.227	51.292	506.227	51.292	13.361	9.458	76.197	1.413	427	0.899	29.12	74.055	505.934	50.981	28.459	20.688	60.945	29.814	1.024	506	50	9	9	1.656
410	496	101.779	0.602	1	902	948	0	15	923.847	6.516	923.847	6.516	21.984	7.579	1.253	2.901	520	0.954	46.011	1.245	925	7.5	46	15	0	46.414	1.009	917	0	13	9.791	1.785
411	689	104.135	0.798	1	214	249	429	457	228.652	442.281	228.652	442.281	16.989	13.472	-39.192	1.261	760	0.907	39.446	149.534	231.5	443	35	28	0	39.214	0.994	227	443	13	11.389	1.508
412	624	99.788	0.787	1	725	762	987	1012	744.155	999.463	744.155	999.463	20.52	9.835	-21.77	2.086	653	0.956	41.183	150.945	744.235	999.441	40.018	20.373	165.964	40.614	0.986	748	997	9	14.44	2.256
413	62	28.807	0.939	1	593	602	893	903	597.903	897.806	597.903	897.806	5.194	3.888	-51.327	1.336	65	0.954	11.18	116.565	598.25	897.75	10.607	8.485	135	11.214	1.003	597	898	4	6	1.402
414	97	39.073	0.798	1	173	188	820	829	180.387	824.263	180.387	824.263	7.528	4.227	-2.843	1.781	105	0.924	15.524	165.069	180.5	824.5	15	9	0	16.014	1.032	178	824	4	5.2	2.002
415	188	54.146	0.806	1	390	410	507	521	399.851	514.154	399.851	514.154	10.747	5.643	25.74	1.904	199	0.945	22.825	28.811	399.538	514.192	22.743	12.481	33.69	22.614	0.991	396	512	5	7.125	2.261
416	318	72.552	0.759	1	351	366	894	923	358.403	907.912	358.403	907.912	14.92	6.98	-78.744	2.137	340	0.935	30.083	105.422	358.675	908.548	29.496	14.677	94.086	30.814	1.024	359	902	7	9.571	2.201
417	78	32.599	0.922	1	235	245	484	495	239.949	489.397	239.949	489.397	5.901	4.276	38.903	1.38	82	0.951	12.806	38.66	239.75	489.25	12.728	9.192	45	12.814	1.001	238	488	4	6.6	1.602
418	89	40.183	0.693	1	826	842	245	253	833.803	249.646	833.803	249.646	8.755	3.387	9.709	2.585	97	0.918	16.763	17.354	833.882	250.011	16.715	7.57	12.995	17.214	1.027	829	248	3	4.5	2.869
419	144	50.449	0.711	1	950	959	111	132	954.632	120.924	954.632	120.924	10.524	4.572	89.965	2.302	157	0.917	21.095	84.56	954.5	121.5	21	9	90	21.614	1.025	953	116	4	5.333	2.702
420	68	30.703	0.906	1	274	285	290	299	279	294.603	279	294.603	5.637	3.959	28.789	1.424	72	0.944	12.083	24.444	278.9	294.7	12.075	8.497	26.565	12.214	1.011	278	294	4	3.889	1.527
421	807	105.056	0.919	1	782	813	519	556	796.683	538.029	796.683	538.029	19.402	13.349	63.921	1.453	825	0.978	39.56	69.274	796.215	537.377	39.319	27.04	60.255	40.014	1.011	798	541	13	20.882	1.539
422	67	31.258	0.862	1	947	956	137	147	951.799	142.127	951.799	142.127	5.276	4.194	54.112	1.258	72	0.931	11.402	52.125	951.5	142	10	9	90	11.414	1.001	951	141	4	4.6	1.427
Mean	967.251	111.353	0.867178	1.00711	497.533	532.851	486.27	521.273	515.215	503.781	515.215	503.781	20.3518	13.9267	-11.8081	1.53894	1004.47	0.955775	41.9007	101.298	515.27	503.77	40.9827	28.5745	88.326	42.124	1.00594	514.559	502.024	13.3673	20.5461	1.65945

## Sheet: Tab5
Label	Area	Perimeter	Circularity	EulerNumber	Box.X.Min	Box.X.Max	Box.Y.Min	Box.Y.Max	Centroid.X	Centroid.Y	Ellipse.Center.X	Ellipse.Center.Y	Ellipse.Radius1	Ellipse.Radius2	Ellipse.Orientation	Ellipse.Elong	ConvexArea	Convexity	MaxFeretDiam	MaxFeretDiamAngle	OBox.Center.X	OBox.Center.Y	OBox.Length	OBox.Width	OBox.Orientation	GeodesicDiameter	Tortuosity	InscrDisc.Center.X	InscrDisc.Center.Y	InscrDisc.Radius	AverageThickness	GeodesicElongation
1	1335	132.617	0.954	1	312	359	128	165	335.218	146.6	335.218	146.6	23.325	18.266	6.8	1.277	1368	0.976	47.17	175.135	335.5	146.5	47	37	0	48.014	1.018	332	146	18	31.5	1.334
2	978	118.558	0.874	1	244	279	185	226	261.772	206.121	261.772	206.121	21.251	15.048	-68.991	1.412	1015	0.964	42.154	112.306	263.013	206.605	42.096	29.873	109.29	41.614	0.987	264	203	14	19.733	1.486
3	1288	128.364	0.982	1	658	696	744	786	677.426	764.801	677.426	764.801	21.491	19.141	88.959	1.123	1318	0.977	43.417	61.074	677	765	42	38	90	43.214	0.995	677	761	18	34.2	1.2
4	1415	134.973	0.976	1	508	553	880	922	530.25	901.53	530.25	901.53	22.139	20.381	14.12	1.086	1443	0.981	45.541	8.842	530.34	901.88	44.4	41.8	36.87	46.614	1.024	529	901	20	35.889	1.165
5	1149	122.121	0.968	1	46	86	798	835	65.918	815.829	65.918	815.829	20.683	17.734	25.651	1.166	1174	0.979	42.802	37.405	65.45	816.15	42.058	36.05	18.435	42.814	1	65	815	17	30.455	1.259
6	783	99.788	0.988	1	294	328	882	910	311.437	895.814	311.437	895.814	17.425	14.375	-0.624	1.212	797	0.982	35.847	22.989	311	896	34	28	0	36.414	1.016	312	895	14	25.8	1.301
7	1816	152.593	0.98	1	863	910	155	204	886.969	179.681	886.969	179.681	24.876	23.306	-63.731	1.067	1850	0.982	51.478	119.055	886.5	179.5	49	47	90	52.014	1.01	886	180	23	38.429	1.131
8	1189	122.906	0.989	1	295	338	638	673	315.662	655.287	315.662	655.287	21.503	17.647	10.862	1.219	1209	0.983	44.147	13.092	316.5	655.5	43	35	0	45.214	1.024	312	654	17	32.6	1.33
9	1000	112.64	0.99	1	500	535	39	76	517.631	58.457	517.631	58.457	18.674	17.175	80.293	1.087	1016	0.984	38.626	68.749	517.5	57.5	37	35	90	39.414	1.02	517	57	16	31	1.232
10	1507	139.781	0.969	1	561	611	68	109	585.439	87.669	585.439	87.669	23.941	20.119	-5.051	1.19	1535	0.982	50.04	177.709	586	88.5	50	41	0	50.614	1.011	585	87	20	35.6	1.265
11	400	72.782	0.949	1	966	992	639	659	978.747	648.715	978.747	648.715	13.021	9.834	-8.783	1.324	410	0.976	26.683	167.005	979	649	26	20	0	27.414	1.027	978	647	9	13.923	1.523
12	1343	131.831	0.971	1	813	853	975	1018	833.097	995.498	833.097	995.498	22.74	18.976	-54.051	1.198	1368	0.982	47.202	126.384	832.6	994.3	46.51	38.908	116.565	47.214	1	832	994	18	31	1.312
13	1279	128.824	0.968	1	518	564	557	593	540.833	575.602	540.833	575.602	23.416	17.421	-15.698	1.344	1300	0.984	47.539	157.751	540.794	575.176	47.537	35.653	165.964	48.614	1.023	542	574	17	31.75	1.43
14	1617	143.898	0.981	1	610	654	725	773	633.314	748.43	633.314	748.43	23.861	21.693	82.423	1.1	1648	0.981	49.041	110.283	633.65	749.45	48.067	43.956	71.565	49.614	1.012	633	747	21	38.333	1.181
15	1235	129.38	0.927	1	682	731	325	358	706.179	341.336	706.179	341.336	24.401	16.173	-3.831	1.509	1259	0.981	49.497	171.87	706.5	341.5	49	33	0	50.614	1.023	705	340	16	27.87	1.582
16	947	109.729	0.988	1	987	1022	191	225	1003.95	207.395	1003.95	207.395	17.654	17.134	3.697	1.03	966	0.98	36.62	55.008	1004.5	208	35	34	0	36.614	1	1002	206	16	30	1.144
17	1036	116.988	0.951	1	602	645	460	491	623.375	475.755	623.375	475.755	21.462	15.404	-8.49	1.393	1059	0.978	43.417	172.057	623.5	475.5	43	31	0	44.414	1.023	623	475	15	27.8	1.48
18	621	90.537	0.952	1	490	517	630	661	503.033	645.556	503.033	645.556	15.587	12.768	71.262	1.221	640	0.97	32.696	66.571	503.173	644.865	31.967	26.672	78.69	32.814	1.004	503	646	13	21	1.262
19	483	78.7	0.98	1	212	238	274	298	224.192	285.846	224.192	285.846	13.315	11.616	19.281	1.146	495	0.976	27.785	30.256	224.712	285.942	27.26	23.926	11.31	28.014	1.008	222	285	11	19.333	1.273
20	950	111.625	0.958	1	653	693	912	942	673.363	926.696	673.363	926.696	19.918	15.247	-6.348	1.306	970	0.979	40.447	171.469	673	927	40	30	0	41.414	1.024	670	927	15	26.273	1.38
21	1761	150.832	0.973	1	261	307	109	161	283.513	136.121	283.513	136.121	25.108	22.424	-84.498	1.12	1795	0.981	52.612	98.746	284	135	52	46	90	53.814	1.023	283	136	22	31.588	1.223
22	1301	130.165	0.965	1	6	51	896	934	28.651	915.379	28.651	915.379	22.258	18.731	-5.509	1.188	1327	0.98	45.88	16.46	29.103	916.259	43.824	37.696	158.199	46.814	1.02	30	915	18	28.067	1.3
23	1370	132.617	0.979	1	731	775	189	229	752.941	209.595	752.941	209.595	21.938	19.916	10.714	1.102	1392	0.984	44.944	32.276	753	209	44	40	0	46.014	1.024	752	208	19	35.4	1.211
24	1243	126.928	0.97	1	619	664	179	215	641.705	197.853	641.705	197.853	22.376	17.725	-4.866	1.262	1266	0.982	45.706	169.919	641.5	197	45	36	0	46.814	1.024	641	197	18	31.923	1.3
25	1432	137.194	0.956	1	183	232	22	60	207.264	40.128	207.264	40.128	24.274	18.882	10.919	1.286	1462	0.979	49.366	6.981	207.5	41	49	38	0	48.814	0.989	203	39	18	33	1.356
26	668	92.989	0.971	1	109	141	683	710	125.184	696.337	125.184	696.337	16.585	12.864	-19.583	1.289	683	0.978	33.615	149.621	124.85	696.55	33.52	26.247	161.565	34.014	1.012	128	694	12	22.667	1.417
27	1587	146.35	0.931	1	211	251	752	805	230.91	779.243	230.91	779.243	26.853	18.942	74.215	1.418	1620	0.98	55.362	69.928	229.85	778.55	55.34	39.212	71.565	56.214	1.015	230	779	19	29.455	1.479
28	1321	129.705	0.987	1	677	718	253	293	697.772	272.773	697.772	272.773	20.921	20.157	40.332	1.038	1347	0.981	43.932	48.691	697.5	273	41	40	0	43.814	0.997	698	271	19	36.333	1.153
29	577	87.07	0.956	1	644	675	381	405	658.994	392.958	658.994	392.958	15.933	11.59	-20.623	1.375	590	0.978	32.757	148.736	659.21	392.47	31.961	23.9	171.87	32.614	0.996	659	391	11	19.364	1.482
30	694	98.907	0.891	1	616	646	809	841	630.366	825.527	630.366	825.527	18.321	12.375	51.73	1.481	722	0.961	38.419	38.66	628.75	825.25	38.184	26.163	45	38.414	1	630	826	12	16	1.601
31	827	102.699	0.985	1	860	895	742	772	878.419	757.395	878.419	757.395	17.836	14.81	-20.309	1.204	844	0.98	36.715	150.642	877.5	757	35	30	0	37.014	1.008	878	756	14	26.6	1.322
32	1673	151.483	0.916	1	698	754	763	803	725.625	783.578	725.625	783.578	27.803	19.345	-3.515	1.437	1711	0.978	56.569	8.13	725.667	782.544	55.262	38.524	168.111	57.814	1.022	726	781	18	31.364	1.606
33	1852	154.394	0.976	1	202	252	908	957	228.051	932.621	228.051	932.621	24.966	23.728	-42.778	1.052	1884	0.983	51.245	162.979	226.9	931.8	50.28	48.383	108.435	51.014	0.996	228	931	22	40.25	1.159
34	1016	118.424	0.91	1	776	806	8	51	791.637	29.414	791.637	29.414	22.349	14.59	80.206	1.532	1053	0.965	43.932	78.179	790.837	29.579	43.379	29.395	87.274	45.014	1.025	790	22	14	24.2	1.608
35	803	106.626	0.888	1	501	533	517	555	517.753	534.657	517.753	534.657	21.274	12.182	55.974	1.746	821	0.978	42.72	57.426	518.22	533.96	42.6	24.8	53.13	42.614	0.998	519	535	12	19.6	1.776
36	642	91.878	0.956	1	946	976	617	646	960.347	632.076	960.347	632.076	15.059	13.704	37.417	1.099	662	0.97	31.401	37.235	960.04	632.78	31.4	28	36.87	31.214	0.994	959	632	13	19.375	1.201
37	676	94.56	0.95	1	80	108	4	37	94.889	20.973	94.889	20.973	17.057	12.716	-63.185	1.341	690	0.98	34.986	120.964	95.5	21	34.946	26.348	123.69	35.014	1.001	96	19	12	20.833	1.459
38	1385	135.203	0.952	1	851	897	838	880	872.687	860.304	872.687	860.304	22.471	19.908	19.676	1.129	1416	0.978	46.39	7.431	872.462	861.808	44.931	40.216	33.69	47.414	1.022	870	860	19	26.429	1.248
39	1666	147.69	0.96	1	724	764	400	454	744.13	426.909	744.13	426.909	26.914	19.727	-85.919	1.364	1698	0.981	54.332	96.34	744	427	54	40	90	55.414	1.02	744	425	20	37.4	1.385
40	515	81.612	0.972	1	898	926	824	849	912.508	835.661	912.508	835.661	14.109	11.691	29.175	1.207	530	0.972	29.155	22.166	912.566	835.221	28.552	23.943	39.806	29.814	1.023	911	834	11	20.333	1.355
41	770	107.507	0.837	1	202	230	540	581	214.991	561.684	214.991	561.684	21.426	11.806	67.448	1.815	791	0.973	43.658	69.905	215.35	559.55	43.639	25.614	71.565	44.214	1.013	216	564	12	17.417	1.842
42	905	109.173	0.954	1	558	596	219	250	577.289	234.281	577.289	234.281	18.702	15.465	-1.711	1.209	931	0.972	38.118	175.486	577	234.5	38	31	0	38.814	1.018	575	234	15	27	1.294
43	1522	140.757	0.965	1	770	817	950	991	793.549	970.155	793.549	970.155	23.917	20.334	-13.961	1.176	1556	0.978	48.27	140.042	793.537	970.829	47.265	40.418	173.66	48.214	0.999	793	969	19	36.25	1.269
44	631	91.323	0.951	1	736	767	87	115	752.158	101.058	752.158	101.058	15.039	13.406	-10.252	1.122	651	0.969	31.401	170.838	752.7	100.9	29.963	27.28	153.435	32.214	1.026	752	100	13	22.143	1.239
45	1405	135.068	0.968	1	214	255	662	706	235.493	683.63	235.493	683.63	22.043	20.433	60.186	1.079	1438	0.977	45.607	52.125	234.5	684	44	41	90	45.614	1	235	681	19	34.75	1.2
46	1375	132.942	0.978	1	604	643	309	353	623.363	331.202	623.363	331.202	22.459	19.548	-88.507	1.149	1400	0.982	45.31	112.036	623.5	331	44	39	90	46.214	1.02	623	331	19	33.444	1.216
47	587	87.53	0.963	1	728	757	63	91	743.093	77.396	743.093	77.396	15.338	12.291	-41.838	1.248	603	0.973	31.064	146.821	743.696	77.819	30.785	25.435	127.875	31.214	1.005	745	74	11	20.6	1.419
48	975	111.855	0.979	1	285	319	9	46	301.468	27.031	301.468	27.031	19.212	16.277	-63.623	1.18	995	0.98	40.311	119.745	300.25	26.75	38.891	33.941	135	40.014	0.993	301	25	16	27.286	1.25
49	1333	132.387	0.956	1	377	420	486	526	397.226	505.417	397.226	505.417	23.423	18.3	-31.495	1.28	1360	0.98	48.415	141.71	396.974	504.067	47.62	37.466	156.038	47.814	0.988	396	504	18	30.867	1.328
50	765	101.819	0.927	1	162	191	2	39	176.314	19.648	176.314	19.648	18.798	13.071	-73.148	1.438	784	0.976	38.601	106.557	175.5	20	38.013	26.833	116.565	39.414	1.021	178	14	12	21.286	1.642
51	1891	155.41	0.984	1	602	652	629	680	627.686	653.628	627.686	653.628	26.964	22.41	45.708	1.203	1917	0.986	53.907	49.514	628.25	652.75	53.74	44.548	45	53.614	0.995	624	650	21	40	1.277
52	1435	136.639	0.966	1	425	467	468	513	445.926	489.881	445.926	489.881	22.195	20.658	74.052	1.074	1472	0.975	45.541	70.769	446.419	490.514	45.21	41.757	80.538	46.414	1.019	445	488	20	36.75	1.16
53	598	90.307	0.921	1	752	786	316	339	768.498	327.418	768.498	327.418	17.069	11.226	-5.141	1.521	616	0.971	34.525	169.992	769.074	327.743	34.428	22.985	174.289	35.414	1.026	765	327	11	18.467	1.61
54	1759	149.031	0.995	1	155	199	561	612	177.717	586.172	177.717	586.172	25.58	21.934	74.247	1.166	1783	0.987	52.202	69.829	177	586.5	51	44	90	53.414	1.023	177	584	22	37.333	1.214
55	1778	157.171	0.904	1	677	737	134	173	706.31	154.303	706.31	154.303	30.544	18.675	11.108	1.636	1814	0.98	61.612	13.134	707.299	153.311	61.179	37.657	6.34	63.014	1.023	697	152	18	30.111	1.75
56	1249	128.269	0.954	1	977	1016	342	385	995.747	363.094	995.747	363.094	23.061	17.374	-54.536	1.327	1276	0.979	47.413	117.646	994.25	363.25	46.669	36.062	135	47.214	0.996	998	359	17	27.8	1.389
57	556	84.389	0.981	1	234	263	151	175	248.818	163.236	248.818	163.236	14.66	12.143	0.078	1.207	569	0.977	29.614	168.311	248.5	163	29	24	0	30.414	1.027	246	162	11	20.6	1.382
58	565	84.944	0.984	1	70	97	683	709	83.442	696.049	83.442	696.049	13.802	13.091	-26.567	1.054	578	0.978	29.069	130.815	83.5	696	27	26	0	29.014	0.998	82	695	12	21.8	1.209
59	1996	160.313	0.976	1	903	957	296	345	929.946	320.637	929.946	320.637	27.234	23.391	21.334	1.164	2032	0.982	55.714	21.038	929.3	321.4	55.454	47.852	26.565	56.814	1.02	930	321	23	41.889	1.235
60	1237	127.484	0.956	1	648	685	590	634	666.356	612.519	666.356	612.519	22.19	17.908	-74.059	1.239	1264	0.979	44.407	97.765	667.355	612.795	44.382	35.751	104.931	44.214	0.996	667	609	17	28.529	1.3
61	349	68.435	0.936	1	654	679	531	550	667.059	540.729	667.059	540.729	12.618	8.872	16.839	1.422	360	0.969	25.962	15.642	667.1	540.3	25.491	18.336	26.565	26.614	1.025	664	539	8	14.556	1.663
62	2156	167.016	0.971	1	887	946	611	660	915.502	636.438	915.502	636.438	28.851	23.932	-7.865	1.206	2190	0.984	59.211	175.156	916.5	635.5	59	49	0	59.814	1.01	914	635	23	42	1.3
63	831	104.596	0.955	1	441	471	105	141	455.791	122.863	455.791	122.863	18.017	14.755	80.551	1.221	856	0.971	36.125	94.764	455.706	122.824	35.895	29.104	75.964	36.814	1.019	455	120	14	26.333	1.315
64	459	79.811	0.906	1	705	735	364	384	719.82	373.968	719.82	373.968	15.451	9.508	-14.38	1.625	471	0.975	30.806	166.866	720.07	373.99	30.688	19.516	171.87	31.614	1.026	718	373	9	15	1.756
65	659	94.56	0.926	1	71	106	940	966	88.533	952.787	88.533	952.787	17.706	11.884	16.492	1.49	677	0.973	36.139	14.421	88.7	953.1	35.33	24.597	26.565	37.014	1.024	84	951	11	19.571	1.682
66	953	110.744	0.976	1	864	897	482	520	879.907	500.739	879.907	500.739	18.833	16.195	-75.059	1.163	970	0.982	38.21	96.009	880.54	501.28	38.103	32.647	100.305	39.014	1.021	880	498	15	27.667	1.3
67	888	111.625	0.896	1	457	499	354	382	477.36	368.059	477.36	368.059	21.886	13.023	-17.668	1.681	909	0.977	44.598	160.346	477.172	367.431	44.567	27.297	158.199	45.214	1.014	478	366	13	21	1.739
68	1289	129.054	0.973	1	616	663	109	145	639.704	127.132	639.704	127.132	23.705	17.334	-16.105	1.368	1307	0.986	48.052	167.989	639.706	126.824	48.022	35.41	165.964	49.214	1.024	640	126	17	31.444	1.447
69	774	104.921	0.884	1	998	1022	284	325	1010.02	304.492	1010.02	304.492	20.873	11.893	78.382	1.755	797	0.971	42.154	67.694	1010.42	304.372	41.375	23.814	86.186	42.614	1.011	1010	303	12	18.25	1.776
70	690	94.33	0.974	1	133	163	41	71	147.799	55.765	147.799	55.765	16.639	13.238	-40.659	1.257	705	0.979	34.409	125.538	147.537	55.671	34.046	27.33	141.34	34.414	1	147	55	13	23.571	1.324
71	1672	145.239	0.996	1	646	692	0	47	668.404	21.829	668.404	21.829	23.667	22.63	78.808	1.046	1691	0.989	49.396	68.629	668.5	21	47.376	45.962	45	50.214	1.017	668	20	22	41	1.141
72	380	72.782	0.901	1	286	305	991	1017	295.795	1003.95	295.795	1003.95	13.269	9.175	-88.246	1.446	396	0.96	26.926	74.932	295.823	1003.91	26.419	18.977	97.125	27.614	1.026	295	1000	8	14	1.726
73	835	128.23	0.638	1	30	88	633	652	56.991	641.971	56.991	641.971	28.807	9.343	-0.798	3.083	871	0.959	58.138	3.945	59	642.5	58	19	0	59.014	1.015	49	642	10	12.885	2.951
74	465	80.597	0.9	1	529	560	438	458	544.259	447.694	544.259	447.694	16.003	9.303	-15.126	1.72	478	0.973	32.573	162.121	544.243	447.459	32.222	19.399	170.538	33.214	1.02	546	446	9	14.529	1.845
75	1147	123.921	0.939	1	247	289	331	369	267.278	349.241	267.278	349.241	22.242	16.538	-40.993	1.345	1172	0.979	46.141	150.101	267.23	348.878	44.407	33.247	125.538	46.014	0.997	267	348	16	25	1.438
76	2203	178.163	0.872	1	895	961	492	539	927.566	515.446	927.566	515.446	35.469	19.856	-21.95	1.786	2243	0.982	70.385	157.443	927.845	514.862	70.379	39.367	158.199	70.814	1.006	935	511	19	34.312	1.864
77	663	94.004	0.943	1	753	781	574	607	767.494	590.56	767.494	590.56	17.004	12.459	61.109	1.365	682	0.972	34.67	56.768	767.25	590.75	33.941	26.163	45	34.814	1.004	767	589	12	20.636	1.451
78	775	104.365	0.894	1	893	921	789	824	907.361	806.469	907.361	806.469	18.743	13.633	78.082	1.375	818	0.947	36.892	57.171	906.726	806.897	35.54	27.323	83.991	36.814	0.998	904	802	12	18.7	1.534
79	963	116.662	0.889	1	271	309	428	465	287.933	446.059	287.933	446.059	18.811	17.007	-34.17	1.106	1006	0.957	40.719	155.323	286.469	444.472	38.616	34.879	131.634	40.814	1.002	286	446	15	20.586	1.36
80	1536	141.542	0.963	1	163	206	152	198	185.016	175.096	185.016	175.096	24.124	20.311	56.012	1.188	1573	0.976	50.22	54.728	184.8	175.4	48.699	41.742	71.565	50.214	1	184	173	20	36.25	1.255
81	1709	148.801	0.97	1	561	609	562	608	584.779	586.163	584.779	586.163	23.885	22.868	-20.948	1.044	1742	0.981	49.518	136.637	585	585	48	46	0	49.214	0.994	585	585	22	37.923	1.119
82	827	105.056	0.942	1	536	570	976	1010	551.787	992.981	551.787	992.981	19.012	14.016	46.305	1.356	846	0.978	38.601	53.427	550.511	993.235	38.599	28.747	36.027	38.614	1	550	992	13	23.182	1.485
83	591	87.626	0.967	1	413	436	241	273	424.522	257.554	424.522	257.554	16.256	11.641	87.705	1.396	601	0.983	32.757	77.661	424.5	257	32	23	90	33.414	1.02	423	256	11	19	1.519
84	438	77.36	0.92	1	64	89	451	475	75.906	462.74	75.906	462.74	12.759	11.11	-30.545	1.148	455	0.963	27.459	146.889	75.2	462.6	25.938	23.255	116.565	27.414	0.998	74	461	10	13.857	1.371
85	1299	129.285	0.977	1	330	372	803	845	350.558	824.706	350.558	824.706	23.325	17.839	44.24	1.307	1318	0.986	46.872	56.31	350.5	825.5	46.669	35.355	45	46.614	0.994	347	822	17	29.471	1.371
86	1455	140.201	0.93	1	143	184	757	804	162.398	780.305	162.398	780.305	24.513	19.104	62.072	1.283	1489	0.977	50.448	50.631	162.5	779	49.648	38.264	71.565	49.414	0.98	161	777	18	27.385	1.373
87	887	124.342	0.721	1	752	801	333	359	777.87	346.169	777.87	346.169	25.378	11.845	-5.116	2.142	979	0.906	49.366	6.981	777.167	346.838	49.137	24.583	173.48	50.414	1.021	785	345	11	15.359	2.292
88	634	94.79	0.887	1	609	639	227	259	623.737	243.098	623.737	243.098	19.06	10.643	47.605	1.791	648	0.978	38.601	53.427	623.25	242.75	38.184	21.92	45	38.614	1	622	242	10	17.125	1.931
89	724	99.693	0.915	1	54	89	176	205	71.453	190.913	71.453	190.913	18.692	12.378	33.3	1.51	741	0.977	38.833	34.509	71.25	190.75	38.184	26.163	45	38.814	1	69	189	12	18.429	1.617
90	1915	161.749	0.92	1	970	1023	889	938	994.134	911.691	994.134	911.691	27.85	22.422	-38.08	1.242	1981	0.967	57.983	147.68	992.173	910.357	57.006	46.539	130.101	57.814	0.997	991	911	21	34.083	1.377
91	1277	127.484	0.987	1	446	487	755	795	466.856	774.567	466.856	774.567	20.352	20.024	-21.142	1.016	1304	0.979	42.202	143.673	466.5	775	41	40	0	42.414	1.005	466	774	19	37	1.116
92	1125	120.455	0.974	1	824	864	529	566	845.07	547.382	845.07	547.382	20.47	17.548	26.416	1.166	1147	0.981	42.19	31.43	845.4	547.2	42.038	35.777	26.565	42.214	1.001	843	546	17	31.667	1.242
93	501	83.508	0.903	1	327	349	858	890	337.75	874.73	337.75	874.73	15.653	10.332	75.262	1.515	515	0.973	33.526	72.646	338	874	32	22	90	34.214	1.021	336	875	10	15.471	1.711
94	2465	193.007	0.832	1	776	848	843	893	808.204	870.083	808.204	870.083	37.085	22.08	11.648	1.68	2539	0.971	75	16.26	810.103	874.241	74.65	46.424	21.801	76.414	1.019	798	869	21	30.2	1.819
95	2078	165.216	0.957	1	293	342	948	1004	317.226	975.392	317.226	975.392	29.71	22.358	60.938	1.329	2113	0.983	60.216	54.462	317.8	974.6	59.927	45.616	63.435	60.214	1	317	974	22	39.429	1.369
96	650	92.759	0.949	1	6	40	607	631	22.925	619.158	22.925	619.158	17.027	12.205	5.347	1.395	665	0.977	34.366	8.366	23	619	34	24	0	35.214	1.025	19	618	12	20.273	1.467
97	1011	119.995	0.882	1	609	655	965	993	631.915	979.194	631.915	979.194	23.235	13.916	8.769	1.67	1042	0.97	46.872	11.07	632	979	46	28	0	48.014	1.024	626	978	14	21.483	1.715
98	697	94.655	0.978	1	83	108	297	331	95.237	314.161	95.237	314.161	17.364	12.82	-80.442	1.354	707	0.986	34.928	113.629	95.5	314	34	25	90	35.614	1.02	95	313	13	22.429	1.37
99	745	98.122	0.972	1	449	481	206	236	465.75	220.724	465.75	220.724	16.264	14.668	-12.551	1.109	763	0.976	34.015	155.695	465	221	32	30	0	33.414	0.982	466	220	14	25	1.193
100	657	92.989	0.955	1	182	213	750	778	197.669	763.935	197.669	763.935	15.635	13.436	-22.276	1.164	677	0.97	31.89	131.186	197.265	763.559	31.287	27.407	165.964	32.214	1.01	198	763	13	23	1.239
101	741	99.232	0.946	1	574	606	269	299	590.182	283.65	590.182	283.65	16.528	14.391	-35.553	1.149	766	0.967	35.228	145.408	590	284	32	30	0	35.214	1	588	284	14	23.889	1.258
102	1253	127.674	0.966	1	53	96	598	632	74.067	615.468	74.067	615.468	22.471	17.882	-12.022	1.257	1275	0.983	46.53	151.783	74.5	615	43	34	0	46.214	0.993	73	614	17	28	1.359
103	1523	141.447	0.957	1	428	472	28	75	450.154	50.155	450.154	50.155	23.829	20.56	66.799	1.159	1554	0.98	48.508	75.677	451.235	49.059	48.363	41.503	59.036	48.614	1.002	449	47	19	31.889	1.279
104	1472	140.431	0.938	1	541	594	919	955	566.614	937.442	566.614	937.442	26.477	17.762	7.019	1.491	1497	0.983	53.935	10.685	567.5	937	53	36	0	55.214	1.024	564	937	18	31.526	1.534
105	378	70.331	0.96	1	506	530	684	705	518.233	694.698	518.233	694.698	12.119	9.981	24.599	1.214	390	0.969	24.739	14.036	518.55	694.35	24.666	20.555	18.435	25.414	1.027	516	693	9	15.857	1.412
106	1314	131.736	0.951	1	72	116	94	135	94.368	114.284	94.368	114.284	24.745	16.943	39.098	1.46	1336	0.984	50	36.87	94.54	114.28	50	34.2	36.87	50.014	1	88	109	16	30.143	1.563
107	811	124.533	0.657	1	413	467	514	533	441.388	524.009	441.388	524.009	28.245	9.325	-5.675	3.029	843	0.962	55.317	167.471	440	523.5	54	19	0	56.614	1.023	455	522	9	13.578	3.145
108	588	87.951	0.955	1	997	1024	484	511	1011.66	496.83	1011.66	496.83	15.748	12.082	42.823	1.303	597	0.985	33.422	51.072	1012	496.5	32.647	25.044	26.565	33.414	1	1011	496	12	19.727	1.392
109	1441	136.409	0.973	1	703	748	221	262	725.887	241.683	725.887	241.683	23.007	19.978	18.027	1.152	1472	0.979	47.202	36.384	725.792	241.662	46.389	40.807	7.125	48.014	1.017	726	241	20	34.778	1.2
110	1192	124.802	0.962	1	203	249	358	391	226.523	374.34	226.523	374.34	23.304	16.346	8.602	1.426	1215	0.981	47.802	15.781	226	374.5	46	33	0	48.814	1.021	224	374	16	27.706	1.525
111	698	100.803	0.863	1	374	398	968	1008	386.056	988.764	386.056	988.764	19.144	11.813	-85.449	1.621	729	0.957	40.447	98.531	386	988	40	24	90	41.414	1.024	385	990	12	16.92	1.726
112	603	98.677	0.778	1	151	175	327	365	161.868	345.231	161.868	345.231	20.28	9.614	-68.102	2.109	627	0.962	42.048	115.346	161.211	345.463	41.57	20.21	106.699	41.814	0.994	163	339	9	14.154	2.323
113	1419	133.267	1.004	1	421	461	844	886	441.545	864.702	441.545	864.702	22.606	20.067	52.513	1.127	1436	0.988	47.802	37.349	441	865	42	40	90	47.814	1	441	864	20	36.333	1.195
114	551	86.19	0.932	1	718	745	21	50	732.26	34.671	732.26	34.671	16.229	10.944	48.603	1.483	563	0.979	33.422	51.072	732.5	34	33.234	21.92	45	33.014	0.988	730	32	10	16.294	1.651
115	765	102.604	0.913	1	472	508	326	357	489.293	342.469	489.293	342.469	18.827	13.218	32.121	1.424	788	0.971	38.079	29.932	489.5	344	37.477	27.577	45	38.014	0.998	486	340	13	19.267	1.462
116	560	85.96	0.952	1	630	655	498	528	642.207	512.614	642.207	512.614	15.357	11.655	-70.646	1.318	573	0.977	31.016	110.772	642.1	512.3	30.858	23.702	116.565	31.614	1.019	643	509	11	19.444	1.437
117	784	100.478	0.976	1	342	374	105	138	359.218	121.255	359.218	121.255	16.567	15.16	50.269	1.093	805	0.974	34.132	58.173	359.75	120.75	33.234	31.113	45	34.414	1.008	358	119	14	26.5	1.229
118	1396	135.528	0.955	1	308	356	498	537	332.756	517.8	332.756	517.8	23.725	18.767	17.501	1.264	1427	0.978	48.384	18.06	332.759	517.603	48.281	38.068	21.801	49.414	1.021	329	516	18	32.875	1.373
119	1292	138.765	0.843	1	207	256	859	899	228.56	881.014	228.56	881.014	26.23	16.298	28.956	1.609	1336	0.967	53.339	30.411	227.696	882.571	53.294	32.824	28.072	53.014	0.994	225	882	15	22.368	1.767
120	651	91.648	0.974	1	591	621	170	198	606.981	183.906	606.981	183.906	15.785	13.268	-24.719	1.19	667	0.976	32.757	148.736	606.615	184.577	31.967	27.26	168.69	32.814	1.002	607	184	13	22.143	1.262
121	727	97.011	0.971	1	648	682	337	365	664.423	350.732	664.423	350.732	16.743	13.88	2.365	1.206	743	0.978	34.132	5.042	665	351	34	28	0	34.814	1.02	661	350	13	24	1.339
122	1594	146.12	0.938	1	409	453	731	779	432.161	756.313	432.161	756.313	25.766	19.914	-51.827	1.294	1631	0.977	53.413	128.157	433.731	757.346	51.864	41.88	146.31	53.414	1	432	756	19	31	1.406
123	708	113.79	0.687	1	359	400	888	924	379.626	905.877	379.626	905.877	25.645	8.887	41.817	2.886	732	0.967	51.088	40.236	380	907	50.912	18.385	45	51.014	0.999	369	896	8	13.643	3.188
124	710	97.241	0.944	1	166	198	804	835	182.93	820.556	182.93	820.556	16.984	13.465	-45.192	1.261	730	0.973	34.409	144.462	183.544	821.164	33.96	27.375	131.186	34.614	1.006	183	821	13	21	1.331
125	1366	131.506	0.993	1	281	326	186	225	303.63	205.764	303.63	205.764	22.402	19.437	9.875	1.153	1387	0.985	46.325	13.736	303.5	205.5	45	39	0	47.414	1.024	301	205	19	36	1.248
126	1178	122.906	0.98	1	216	257	588	625	235.868	606.559	235.868	606.559	21.059	17.843	24.124	1.18	1197	0.984	43.081	21.801	236.088	607.147	42.929	36.623	14.036	43.814	1.017	233	605	17	31.6	1.289
127	658	97.336	0.873	1	554	592	957	980	571.997	968.122	571.997	968.122	19.29	10.92	-9.061	1.766	677	0.972	38.833	168.111	572.689	968.201	38.651	22.197	173.66	39.814	1.025	568	968	11	17.8	1.81
128	1105	119.439	0.973	1	752	791	889	925	771.751	906.741	771.751	906.741	19.867	17.77	3.827	1.118	1128	0.98	41.231	22.834	771.662	906.792	39.319	35.97	172.875	41.814	1.014	772	906	17	29.75	1.23
129	1561	145.794	0.923	1	157	209	213	254	181.973	234.585	181.973	234.585	26.092	19.271	15.07	1.354	1595	0.979	52.24	5.492	182	236	51.877	38.46	26.565	53.214	1.019	176	232	18	30.565	1.478
130	741	98.907	0.952	1	804	835	776	808	820.169	792.511	820.169	792.511	18.127	13.056	-46.401	1.388	759	0.976	37.643	129.611	820.25	792.75	37.477	26.87	135	37.614	0.999	821	791	13	23	1.447
131	1353	135.068	0.932	1	26	70	86	127	47.476	107.115	47.476	107.115	24.786	17.465	37.616	1.419	1382	0.979	51.74	41.082	47.5	107.5	50.535	36.224	26.565	51.614	0.998	45	106	17	28.667	1.518
132	1614	146.714	0.942	1	340	387	578	628	362.472	601.139	362.472	601.139	23.964	21.872	60.884	1.096	1661	0.972	51.245	72.979	361.75	600.25	46.669	43.134	45	52.214	1.019	362	600	20	26.282	1.305
133	1643	147	0.955	1	862	909	99	143	884.226	121.414	884.226	121.414	24.21	21.813	15.575	1.11	1680	0.978	50.606	37.776	885.046	122.406	47.645	42.953	7.595	48.814	0.965	882	121	21	35	1.162
134	1081	119.019	0.959	1	783	825	245	281	802.931	262.282	802.931	262.282	20.409	17.018	-19.946	1.199	1111	0.973	42.202	166.293	802.42	261.56	40	34.6	143.13	43.214	1.024	801	261	16	24.222	1.35
135	1355	138.765	0.884	1	94	143	783	823	117.303	803.179	117.303	803.179	26.556	16.501	26.463	1.609	1387	0.977	52.802	24.624	116.219	803.918	52.801	32.773	24.444	52.414	0.993	117	804	16	27.261	1.638
136	644	93.219	0.931	1	104	130	317	351	117.107	334.91	117.107	334.91	17.601	11.709	65.566	1.503	660	0.976	36.056	70.56	116.846	335.269	35.778	24.407	56.31	36.014	0.999	115	332	11	18.765	1.637
137	642	90.537	0.984	1	89	116	617	648	102.921	632.749	102.921	632.749	15.49	13.226	-77.253	1.171	658	0.976	31.78	114.146	102.5	632.5	31	27	90	32.414	1.02	102	633	13	23	1.247
138	916	116.988	0.841	1	389	423	203	243	407.154	222.151	407.154	222.151	22.259	13.276	58.829	1.677	952	0.962	46.4	52.883	407.897	223.241	44.938	27.483	68.199	46.414	1	406	219	13	19.32	1.785
139	1015	119.439	0.894	1	540	583	736	768	562.667	751.994	562.667	751.994	22.833	14.314	-22.288	1.595	1047	0.969	46.615	157.286	563.7	752.4	46.51	29.069	153.435	46.814	1.004	561	753	14	22.185	1.672
140	309	63.071	0.976	1	192	211	475	496	201.021	485.937	201.021	485.937	11.267	8.806	56.631	1.279	317	0.975	23.707	62.354	200.566	486.279	23.175	18.693	50.194	23.414	0.988	199	484	8	13.5	1.463
141	835	105.841	0.937	1	123	161	128	158	141.223	143.449	141.223	143.449	18.36	14.669	-10.542	1.252	852	0.98	38.328	172.504	141.589	142.391	38.309	29.951	174.289	39.214	1.023	141	142	14	24.556	1.401
142	659	94.33	0.931	1	495	528	829	856	509.832	843.376	509.832	843.376	17.799	11.993	29.634	1.484	666	0.989	37.216	30.7	510.6	844.3	37.119	25.044	26.565	37.014	0.995	506	842	12	17.105	1.542
143	887	108.943	0.939	1	848	884	926	958	867.074	942.414	867.074	942.414	19.489	14.6	-36.2	1.335	907	0.978	41.231	140.906	867.7	942.9	40.696	30.858	153.435	41.214	1	868	941	14	23.375	1.472
144	1029	116.662	0.95	1	459	498	944	980	477.937	962.448	477.937	962.448	20.969	15.697	37.8	1.336	1050	0.98	43.417	28.926	477.5	962.5	42.426	32.527	45	43.214	0.995	476	961	15	25.375	1.44
145	1307	127.809	1.005	1	304	343	713	754	323.272	733.218	323.272	733.218	21.125	19.725	67.342	1.071	1326	0.986	43.829	55.222	323.5	733.5	41	39	90	43.814	1	322	731	19	35.8	1.153
146	1467	138.995	0.954	1	689	737	673	715	711.704	694.428	711.704	694.428	23.092	20.329	7.12	1.136	1501	0.977	48.374	7.125	712.581	694.514	48.333	41.922	9.462	49.414	1.022	710	694	20	32	1.235
147	259	59.835	0.909	1	537	559	657	673	548.234	665.191	548.234	665.191	11.107	7.534	21.504	1.474	268	0.966	22.847	23.199	548	665	22	16	0	22.814	0.999	546	663	7	11.364	1.63
148	553	88.871	0.88	1	302	332	153	181	316.296	167.948	316.296	167.948	16.841	10.717	34.904	1.571	586	0.944	33.121	28.887	316.354	168.426	33.009	22.095	36.254	33.014	0.997	311	164	9	13.348	1.834
149	822	107.182	0.899	1	146	186	58	88	165.972	73.642	165.972	73.642	20.228	13.101	-18.253	1.544	842	0.976	41.231	165.964	165.6	73.2	40.249	26.833	153.435	42.214	1.024	168	70	12	19.87	1.759
150	617	90.997	0.936	1	626	654	575	607	640.471	590.143	640.471	590.143	15.17	13.199	71.816	1.149	636	0.97	32.757	77.661	640.75	589.75	28.991	26.87	45	33.614	1.026	639	588	12	17.875	1.401
151	576	87.07	0.955	1	103	134	172	196	119.227	184.311	119.227	184.311	15.87	11.646	-14.505	1.363	589	0.978	32.696	156.571	118.5	184	31	24	0	33.214	1.016	119	183	11	14.875	1.51
152	1055	121.01	0.905	1	241	285	536	569	264.709	553.044	264.709	553.044	21.794	15.618	-14.402	1.395	1089	0.969	44.147	166.908	263.651	554.028	44.093	31.456	164.055	45.214	1.024	268	552	15	22.304	1.507
153	823	104.27	0.951	1	818	851	401	435	833.677	417.7	833.677	417.7	18.642	14.151	48.36	1.317	840	0.98	38.288	49.236	832.75	417.25	38.184	28.991	45	38.214	0.998	834	418	14	23.8	1.365
154	630	92.433	0.927	1	451	480	571	601	464.87	586.598	464.87	586.598	17.909	11.256	45.453	1.591	643	0.98	36.878	40.601	464.624	586.606	36.878	23.32	40.601	36.814	0.998	462	584	11	18.375	1.673
155	949	111.299	0.963	1	734	773	2	34	754.526	17.734	754.526	17.734	19.175	15.834	5.425	1.211	973	0.975	39.205	5.856	753.5	18	39	32	0	40.014	1.021	755	17	16	22.294	1.25
156	961	124.247	0.782	1	30	64	741	786	45.565	764.906	45.565	764.906	25.313	12.535	64.751	2.019	1022	0.94	49.93	57.265	44.705	765.15	49.559	25.519	65.854	49.814	0.998	41	755	11	19.207	2.264
157	1490	146.81	0.869	1	531	586	5	45	559.217	25.052	559.217	25.052	28.252	17.022	-22.158	1.66	1531	0.973	56.754	165.719	560.082	26.219	56.414	34.644	159.444	56.214	0.99	560	25	16	26.938	1.757
158	955	119.439	0.841	1	779	808	718	764	792.891	742.309	792.891	742.309	23.549	13.085	75.541	1.8	989	0.966	46.84	73.887	792.808	741.038	46.676	26.672	78.69	47.814	1.021	794	749	13	21	1.839
159	1197	127.254	0.929	1	216	252	170	214	233.386	191.826	233.386	191.826	23.002	16.756	60.935	1.373	1217	0.984	48.765	61.858	233.5	190.5	48.746	35.33	63.435	48.414	0.993	234	192	17	26.333	1.424
160	1166	154.68	0.612	1	271	294	460	529	281.569	491.915	281.569	491.915	34.334	11.295	89.385	3.04	1236	0.943	69.462	83.387	282.5	494.5	69	23	90	70.814	1.019	282	477	11	14.262	3.219
161	1005	128.269	0.768	1	955	1004	927	960	977.578	945.625	977.578	945.625	26.605	12.412	26.629	2.144	1041	0.965	53.666	26.565	978.279	947.868	53.508	26.239	30.964	53.414	0.995	973	945	12	16.676	2.226
162	487	87.626	0.797	1	890	925	24	44	906.777	33.693	906.777	33.693	18.175	8.645	-14.08	2.102	507	0.961	35.903	167.125	907.35	33.55	35.734	17.709	161.565	36.814	1.025	908	32	8	12.909	2.301
163	944	112.505	0.937	1	225	261	312	344	242.02	327.479	242.02	327.479	19.109	16.035	-19.505	1.192	969	0.974	40.497	147.095	243	328	36	32	0	40.014	0.988	240	327	15	25.75	1.334
164	1309	133.402	0.924	1	125	167	705	748	146.522	727.125	146.522	727.125	24.218	17.304	44.507	1.4	1343	0.975	50	53.13	147.338	727.408	48.87	35.598	29.745	49.614	0.992	141	722	16	28.111	1.55
165	1165	127.254	0.904	1	13	50	301	344	32.201	322.487	32.201	322.487	22.925	16.514	60.76	1.388	1197	0.973	46.872	56.31	31.2	324.1	45.853	33.204	71.565	46.814	0.999	29	318	16	25.952	1.463
166	2303	174.275	0.953	1	556	615	862	916	585.634	889.634	585.634	889.634	30.949	23.788	-36.158	1.301	2345	0.982	61.855	145.539	586.706	890.176	61.739	48.02	149.036	61.814	0.999	583	891	23	42	1.344
167	936	111.989	0.938	1	133	166	176	217	150.177	196.979	150.177	196.979	21.227	14.161	-62.75	1.499	952	0.983	43.324	108.853	150.818	197.374	42.311	28.713	124.695	44.014	1.016	152	193	13	23.375	1.693
168	1169	127.809	0.899	1	582	625	748	785	601.92	768.26	601.92	768.26	21.495	18.147	8.052	1.185	1217	0.961	44.944	20.854	602.891	765.911	43.185	36.219	174.289	45.814	1.019	600	765	16	22.941	1.432
169	651	95.44	0.898	1	49	78	943	974	62.313	959.31	62.313	959.31	17.019	12.462	54.156	1.366	684	0.952	35.609	51.843	61.015	959.191	35.329	26.582	59.036	35.614	1	62	961	12	18.5	1.484
170	693	96.456	0.936	1	282	314	797	827	297.548	812.076	297.548	812.076	17.634	12.657	-38.292	1.393	706	0.982	36.056	146.31	296.462	812.192	36.056	26.348	146.31	36.014	0.999	299	809	12	20	1.501
171	242	54.702	1.016	1	729	748	585	601	738.566	593.112	738.566	593.112	9.776	7.914	-17.905	1.235	243	0.996	20.248	159.775	738.5	593	19	16	0	20.614	1.018	739	592	8	13.667	1.288
172	1144	125.358	0.915	1	57	94	842	884	76.538	862.517	76.538	862.517	23.271	15.844	56.628	1.469	1168	0.979	48.166	48.366	76.5	864	45.221	32.571	71.565	48.014	0.997	74	858	16	23.846	1.5
173	73	31.258	0.939	1	320	329	305	316	324.637	310.719	324.637	310.719	5.291	4.493	87.659	1.177	77	0.948	11.18	79.695	324.5	310.5	11	9	90	11.614	1.039	324	309	4	6.333	1.452
174	684	109.308	0.719	1	915	955	354	386	935.115	369.898	935.115	369.898	24.068	9.083	34.683	2.65	708	0.966	48.26	34.019	934.769	369.846	48.259	18.86	33.69	48.214	0.999	926	364	8	13.929	3.013
175	871	106.722	0.961	1	570	603	309	344	586.771	326.137	586.771	326.137	17.73	15.705	-57.079	1.129	896	0.972	37.014	128.418	587.24	326.32	36.4	32.4	143.13	37.014	1	587	325	15	27	1.234
176	650	102.049	0.784	1	521	560	759	786	540.017	772.889	540.017	772.889	20.56	10.249	24.41	2.006	675	0.963	41.437	19.747	539.7	773.6	41.144	21.019	26.565	40.814	0.985	532	769	9	15.87	2.267
177	1549	142.787	0.955	1	647	699	808	848	672.515	827.176	672.515	827.176	25.382	19.532	-0.098	1.299	1575	0.983	52.345	173.418	673	828	52	40	0	53.414	1.02	669	826	19	32.5	1.406
178	998	116.758	0.92	1	48	90	327	358	68.905	342.277	68.905	342.277	21.426	15.081	11.453	1.421	1033	0.966	43.463	23.025	69.11	343.267	42.425	29.767	8.531	43.614	1.003	65	342	14	23	1.558
179	1482	138.535	0.97	1	319	364	264	307	341.033	285.489	341.033	285.489	23.785	19.86	38.361	1.198	1512	0.98	48.918	49.145	341	285.5	47.852	40.249	26.565	48.814	0.998	338	283	19	35	1.285
180	705	100.899	0.87	1	362	384	328	368	373.304	346.733	373.304	346.733	20.139	11.397	86.428	1.767	728	0.968	40.447	81.469	373	348	40	22	90	41.414	1.024	372	340	11	17.421	1.882
181	1443	136.084	0.979	1	69	111	526	571	90.436	548.188	90.436	548.188	23.768	19.383	58.007	1.226	1465	0.985	47.802	52.651	91	548	47.405	38.46	63.435	47.814	1	88	544	18	35	1.328
182	485	79.256	0.97	1	742	768	654	677	754.824	664.9	754.824	664.9	13.86	11.246	-30.755	1.232	493	0.984	28.844	146.31	755	665.5	26	23	0	28.814	0.999	753	665	11	17.333	1.31
183	358	68.204	0.967	1	816	838	80	101	826.489	90.844	826.489	90.844	11.198	10.27	2.264	1.09	370	0.968	23.409	19.983	826.706	90.324	22.556	20.858	165.964	23.814	1.017	825	89	9	17	1.323
184	705	96.226	0.957	1	270	304	401	428	287.111	414.947	287.111	414.947	17.654	12.745	23.136	1.385	720	0.979	36.235	27.979	287.068	415.095	35.346	26.797	9.462	36.414	1.005	287	415	13	20.867	1.401
185	669	106.262	0.745	1	730	754	796	838	742.162	816.998	742.162	816.998	22.838	9.408	-71.474	2.428	695	0.963	45.695	113.199	742.235	817.059	45.112	18.918	104.036	45.814	1.003	743	812	9	14.429	2.545
186	437	80.041	0.857	1	376	398	214	243	387.429	229.434	387.429	229.434	14.595	9.977	70.506	1.463	455	0.96	30.676	70.974	386.452	230.205	30.665	20.365	69.444	30.614	0.998	386	228	9	12.8	1.701
187	2300	179.734	0.895	1	111	167	870	929	137.335	900.877	137.335	900.877	34.154	21.755	43.861	1.57	2366	0.972	69.029	51.47	136.215	902.903	68.46	45.593	39.289	68.214	0.988	132	898	21	35.2	1.624
188	335	67.094	0.935	1	743	766	355	374	754.509	364.625	754.509	364.625	11.683	9.175	-19.38	1.273	348	0.963	24.187	150.255	754.294	364.676	24.011	18.918	165.964	24.614	1.018	754	364	9	15.286	1.367
189	1517	141.867	0.947	1	375	420	767	810	396.698	788.05	396.698	788.05	24.439	20.129	32.697	1.214	1557	0.974	52.01	37.972	396.38	789.34	47.8	41.012	8.13	52.014	1	397	789	20	27	1.3
190	1008	148.666	0.573	1	56	121	210	234	85.924	222.266	85.924	222.266	32.622	10.466	2.556	3.117	1118	0.902	65.49	172.983	87.94	223.141	64.682	22.579	7.696	66.814	1.02	70	220	10	12.714	3.341
191	1116	122.121	0.94	1	509	549	148	185	529.471	166.621	529.471	166.621	22.713	15.694	41.1	1.447	1139	0.98	47.202	36.384	529.75	166.25	46.669	33.234	45	47.214	1	530	167	16	26.867	1.475
192	267	58.494	0.981	1	527	546	642	660	536.504	651.009	536.504	651.009	10.278	8.336	-45.044	1.233	274	0.974	21.633	123.69	536.25	651.25	21.213	17.678	135	21.414	0.99	537	649	8	14	1.338
193	1736	161.653	0.835	1	925	988	393	434	953.488	414.365	953.488	414.365	30.894	18.442	12.62	1.675	1810	0.959	64.031	14.47	954.495	416.773	62.382	39.506	30.379	65.414	1.022	947	412	19	24.905	1.721
194	546	89.197	0.862	1	127	152	329	361	140.612	345.612	140.612	345.612	17.547	10.059	-58.221	1.744	567	0.963	36.359	121.504	141.577	345.885	36.333	21.911	123.69	36.214	0.996	140	346	10	16.067	1.811
195	629	91.878	0.936	1	802	836	52	77	818.681	63.738	818.681	63.738	17.158	11.792	-17.836	1.455	642	0.98	35.468	158.499	819.596	63.981	35.301	24.907	168.69	36.214	1.021	816	64	12	14.667	1.509
196	147	43.095	0.995	1	153	168	254	267	160.548	260.554	160.548	260.554	7.862	5.992	-31.537	1.312	149	0.987	16.553	154.983	160.5	260.5	15.556	12.728	135	16.614	1.004	160	260	6	9.5	1.385
197	1624	144.779	0.974	1	723	774	855	895	748.411	874.365	748.411	874.365	25.74	20.143	5.242	1.278	1649	0.985	51.788	10.008	748.5	875	51	40	0	53.014	1.024	746	874	20	35.4	1.325
198	775	105.286	0.879	1	753	788	232	266	769.158	248.207	769.158	248.207	20.644	12.077	-44.157	1.709	791	0.98	42.012	141.766	768.5	248	41.719	24.749	135	41.614	0.991	769	246	12	19	1.734
199	944	114.401	0.906	1	0	30	866	906	13.176	884.876	13.176	884.876	20.278	15.418	-74.901	1.315	960	0.983	42.19	121.43	15	886	40	30	90	42.614	1.01	13	882	15	20.677	1.42
200	422	75.464	0.931	1	157	184	521	542	170.609	531.403	170.609	531.403	14.368	9.381	-25.392	1.532	434	0.972	29.155	149.036	170.4	531.3	29.069	19.677	153.435	29.414	1.009	171	530	9	15.444	1.634
201	245	57.153	0.943	1	142	158	87	107	149.471	96.953	149.471	96.953	9.957	7.914	-76.755	1.258	255	0.961	20.616	104.036	150	97	20	16	90	21.214	1.029	149	96	8	12.25	1.326
202	487	83.603	0.876	1	848	867	44	77	857.338	61.34	857.338	61.34	16.445	9.508	87.665	1.73	502	0.97	33.541	79.695	857.5	60.5	33	19	90	33.614	1.002	857	58	9	14.368	1.867
203	996	117.868	0.901	1	446	490	640	669	468.142	654.233	468.142	654.233	22.664	14.266	-6.662	1.589	1030	0.967	44.721	169.695	468.283	655.075	44.677	28.329	172.235	45.014	1.007	475	653	13	21.889	1.731
204	426	73.337	0.995	1	595	619	420	442	607.373	431.331	607.373	431.331	12.392	11.006	-6.804	1.126	434	0.982	26	157.38	607	431	24	22	0	26.214	1.008	606	430	10	19	1.311
205	652	102.144	0.785	1	78	105	486	524	92.319	503.281	92.319	503.281	20.81	10.081	62.595	2.064	677	0.963	43.417	61.074	93.1	503.7	43.38	21.019	63.435	43.014	0.991	91	500	10	13.8	2.151
206	1778	154.394	0.937	1	199	243	415	470	220.427	442.639	220.427	442.639	28.865	19.69	-59.791	1.466	1804	0.986	60.415	118.686	219.74	443.68	59.8	40.8	126.87	60.014	0.993	223	437	19	30.214	1.579
207	481	79.256	0.962	1	536	563	721	744	548.806	732.598	548.806	732.598	13.523	11.453	-17.321	1.181	495	0.972	27.659	167.471	549.5	732.5	27	23	0	28.414	1.027	548	731	11	17.222	1.292
208	328	72.457	0.785	1	789	812	61	85	799.924	73.866	799.924	73.866	14.255	7.811	49.088	1.825	361	0.909	28.425	50.711	799.726	74.882	28.334	17.266	55.305	28.014	0.986	796	69	7	10.75	2.001
209	872	116.202	0.812	1	965	1010	111	139	988.748	124.31	988.748	124.31	23.878	11.741	18.137	2.034	898	0.971	47.17	21.125	987.9	123.8	47.118	23.717	18.435	48.014	1.018	985	122	11	18.429	2.182
210	1169	127.944	0.897	1	399	445	549	586	421.13	568.433	421.13	568.433	24.052	15.765	33.779	1.526	1212	0.965	49.396	31.759	421.75	569.25	48.083	33.234	45	49.214	0.996	417	565	16	23.923	1.538
211	2010	160.733	0.978	1	631	679	46	98	654.3	71.49	654.3	71.49	27.071	23.701	62.282	1.142	2043	0.984	56.223	51.499	655	72	52	48	90	56.214	1	653	69	23	42.385	1.222
212	826	106.492	0.915	1	500	536	795	826	519.05	810.547	519.05	810.547	17.473	15.39	2.083	1.135	857	0.964	37.643	163.009	519.477	809.585	34.731	30.522	15.255	38.414	1.02	519	809	14	18.9	1.372
213	873	113.981	0.844	1	851	887	275	312	869.209	293.634	869.209	293.634	22.332	12.672	48.472	1.762	913	0.956	45.453	50.356	869.253	292.404	45.05	26.5	57.995	45.414	0.999	870	293	12	19	1.892
214	467	83.833	0.835	1	761	781	67	99	771.016	82.804	771.016	82.804	15.575	9.631	-86.214	1.617	491	0.951	32.249	97.125	771	83	32	20	90	33.014	1.024	771	78	9	12.583	1.834
215	1327	135.854	0.904	1	307	356	85	122	330.302	103.289	330.302	103.289	25.035	17.029	-24.002	1.47	1367	0.971	53.31	156.801	331.7	102.9	53.218	36.224	153.435	53.414	1.002	331	102	17	23.114	1.571
216	770	102.374	0.923	1	648	682	468	500	664.286	483.529	664.286	483.529	18.524	13.306	-40.098	1.392	791	0.973	38.419	141.34	663.75	483.75	38.184	27.577	135	37.614	0.979	665	481	13	21.857	1.447
217	625	89.197	0.987	1	466	495	703	731	480.711	717.018	480.711	717.018	14.578	13.714	-43.016	1.063	641	0.975	30.529	148.392	480.4	716.8	29.093	27.828	108.435	31.014	1.016	480	716	13	24	1.193
218	494	81.152	0.943	1	740	766	632	656	753.192	643.725	753.192	643.725	14	11.343	-28.608	1.234	510	0.969	29.206	141.953	752.919	643.474	27.522	23.265	171.254	29.214	1	753	643	11	19	1.328
219	409	74.448	0.927	1	293	311	857	885	301.713	870.583	301.713	870.583	14.171	9.275	86.831	1.528	421	0.971	28.443	100.125	302	871	28	18	90	29.214	1.027	301	867	9	15.222	1.623
220	692	95.996	0.944	1	452	486	616	642	468.448	628.665	468.448	628.665	17.388	12.752	-12.747	1.363	707	0.979	35.114	160.017	468.808	628.038	34.909	25.887	168.69	35.814	1.02	467	627	12	20.857	1.492
221	618	91.093	0.936	1	906	937	190	217	921.35	203.223	921.35	203.223	16.199	12.235	24.856	1.324	637	0.97	33.287	32.735	920.824	203.706	32.5	25.224	14.036	33.214	0.998	921	203	12	20.333	1.384
222	1679	153.283	0.898	1	156	208	383	430	181.986	408.14	181.986	408.14	24.732	22.35	20.187	1.107	1741	0.964	52.773	170.181	182.7	409.6	50.088	43.38	26.565	54.014	1.024	181	407	19	27.412	1.421
223	376	75.789	0.823	1	825	854	34	52	839.949	43.176	839.949	43.176	14.385	8.463	6.049	1.7	401	0.938	29.428	170.218	839.941	42.735	28.377	17.463	14.036	30.214	1.027	836	42	8	12.043	1.888
224	844	135.393	0.579	1	482	518	505	544	497.288	523.56	497.288	523.56	23.073	14.933	-66.15	1.545	1118	0.755	43.863	136.848	498.77	523.339	42.116	32.706	106.504	44.414	1.013	493	518	9	11.4	2.467
225	263	62.611	0.843	1	701	715	535	559	707.979	547.291	707.979	547.291	12.892	6.557	75.228	1.966	272	0.967	26.401	65.376	707.676	547.206	25.951	13.825	75.964	26.414	1.001	706	543	6	9.421	2.201
226	1214	125.032	0.976	1	805	849	714	750	826.65	731.7	826.65	731.7	22.286	17.387	21.078	1.282	1234	0.984	45.122	12.804	826.3	732.1	44.904	35.418	18.435	44.814	0.993	825	731	17	29.462	1.318
227	410	77.36	0.861	1	341	360	700	730	349.993	715.554	349.993	715.554	15.226	8.669	74.336	1.756	426	0.962	31.321	73.301	350.48	714.86	30.971	18.526	81.87	32.014	1.022	349	713	8	11.9	2.001
228	738	97.796	0.97	1	503	535	287	318	518.274	303.304	518.274	303.304	16.607	14.285	36.522	1.163	753	0.98	34.205	37.875	517.75	304.25	33.941	28.991	45	33.814	0.989	516	301	13	23.571	1.301
229	1548	145.794	0.915	1	156	207	971	1013	181.972	991.185	181.972	991.185	27.122	18.368	27.547	1.477	1589	0.974	54.589	28.443	180.799	992.222	53.796	38.005	15.524	54.214	0.993	185	993	18	29.824	1.506
230	1730	155.505	0.899	1	696	745	938	988	717.021	965.133	717.021	965.133	27.838	20.579	48.674	1.353	1770	0.977	58.898	40.179	715.14	966.52	58.2	41.6	53.13	57.414	0.975	714	963	19	26.053	1.511
231	308	66.538	0.874	1	525	549	618	637	536.399	627.734	536.399	627.734	11.635	8.568	22.015	1.358	323	0.954	25.08	23.499	537.3	628.4	25.044	18.336	26.565	25.614	1.021	533	626	8	11.545	1.601
232	795	107.142	0.87	1	0	29	474	510	12.124	491.696	12.124	491.696	18.424	14.493	-79.171	1.271	816	0.974	38.288	130.764	14.5	492	36	29	90	37.214	0.972	8	491	15	18.946	1.24
233	754	114.211	0.726	1	767	812	299	328	790.285	312.446	790.285	312.446	24.665	9.866	26.765	2.5	788	0.957	49.244	23.962	790.135	311.872	49.176	20.471	28.072	48.614	0.987	782	308	9	15.323	2.701
234	859	136.734	0.577	1	404	430	132	191	417.419	161.77	417.419	161.77	31.47	8.78	-72.884	3.584	904	0.95	61.984	107.85	417.6	162.2	61.981	18.341	108.435	63.014	1.017	421	148	8	12.8	3.938
235	1130	123.921	0.925	1	454	494	814	854	473.937	835.568	473.937	835.568	20.789	17.629	-44.911	1.179	1160	0.974	42.638	140.711	475.3	836.9	41.591	36.224	116.565	42.614	0.999	475	833	16	24.818	1.332
236	988	114.996	0.939	1	356	389	452	494	372.175	473.95	372.175	473.95	20.913	15.171	72.981	1.379	1010	0.978	42.755	79.216	371.4	473.8	42.038	30.411	63.435	43.814	1.025	370	471	14	25.462	1.565
237	336	78.796	0.68	1	528	562	0	14	542.94	5.717	542.94	5.717	16.39	6.916	-4.108	2.37	350	0.96	34.132	174.958	545	7	34	14	0	34.814	1.02	541	0	13	9.467	1.339
238	1374	134.092	0.96	1	640	688	662	702	663.761	682.368	663.761	682.368	22.68	19.39	-1.284	1.17	1404	0.979	48.042	2.386	664	682	48	40	0	48.614	1.012	663	681	19	32.818	1.279
239	246	57.613	0.931	1	111	130	354	373	120.297	363.22	120.297	363.22	10.629	7.437	-49.002	1.429	255	0.965	22.204	125.838	120.5	363	21.92	14.849	135	22.214	1	121	361	7	10.333	1.587
240	1321	132.387	0.947	1	539	587	471	506	563.608	488.878	563.608	488.878	24.144	17.492	-4.539	1.38	1349	0.979	48.26	174.053	563	488.5	48	35	0	49.214	1.02	564	488	17	31	1.447
241	1116	142.922	0.687	1	683	731	57	104	708.233	78.341	708.233	78.341	30.547	12.135	-43.512	2.517	1169	0.955	61.847	140.906	704.6	79.3	61.8	26.8	143.13	61.814	0.999	716	69	12	16.091	2.576
242	887	108.943	0.939	1	582	618	789	821	599.052	804.869	599.052	804.869	18.449	15.525	11.151	1.188	910	0.975	38.013	35.362	599.082	806.129	37.312	31.672	12.529	37.414	0.984	598	805	15	24.692	1.247
243	513	84.619	0.9	1	434	459	435	464	446.627	449.826	446.627	449.826	15.878	10.497	-59.527	1.513	528	0.972	32.016	128.66	446.988	450.828	31.231	21.231	112.62	32.014	1	448	447	10	16.167	1.601
244	509	83.603	0.915	1	922	943	808	839	932.25	822.608	932.25	822.608	15.443	10.588	87.665	1.459	526	0.968	31.575	79.046	932.5	823.5	31	21	90	32.414	1.027	932	818	10	17.4	1.621
245	1794	155.64	0.931	1	580	630	13	65	604.555	38.968	604.555	38.968	28.117	20.464	51.439	1.374	1843	0.973	56.859	55.751	604.214	38.73	56.739	39.937	47.121	56.814	0.999	600	34	19	32.407	1.495
246	953	115.877	0.892	1	742	775	269	309	758.198	289.02	758.198	289.02	19.941	15.38	75.861	1.297	996	0.957	41	77.32	758.044	289.88	40.416	30.629	64.983	42.014	1.025	756	285	14	18.421	1.501
247	1367	136.869	0.917	1	109	153	228	272	130.414	250.092	130.414	250.092	24.255	18.241	52.353	1.33	1409	0.97	49.406	35.942	128.567	249.808	48.818	37.583	49.086	48.814	0.988	130	251	17	28.111	1.436
248	1037	123.691	0.852	1	944	992	961	991	968.45	975.899	968.45	975.899	24.544	13.542	-18.671	1.812	1064	0.975	50.329	159.044	968.95	976.35	50.28	28.46	161.565	51.214	1.018	971	974	13	20.533	1.97
249	1097	118.098	0.988	1	226	266	628	662	245.287	644.751	245.287	644.751	20.369	17.217	3.583	1.183	1112	0.987	41.785	21.038	246	645	40	34	0	42.614	1.02	243	644	17	29	1.253
250	1476	138.305	0.97	1	170	213	327	371	192.054	348.772	192.054	348.772	23.773	19.846	-54.606	1.198	1504	0.981	48.836	137.49	192.922	348.681	47.796	40.048	113.199	48.614	0.995	194	345	19	33.923	1.279
251	1000	115.972	0.934	1	45	82	10	44	64.828	26.306	64.828	26.306	19.651	16.461	34.224	1.194	1028	0.973	42.19	31.43	63.5	27	37	34	0	42.014	0.996	64	25	16	25	1.313
252	736	110.514	0.757	1	873	898	797	841	885.484	819.72	885.484	819.72	22.749	10.917	75.916	2.084	788	0.934	45.354	75.964	886.234	818.272	45.161	22.733	81.254	46.414	1.023	887	820	10	14.786	2.321
253	533	90.212	0.823	1	969	1000	611	639	985.843	623.813	985.843	623.813	18.375	9.574	35.863	1.919	547	0.974	37.443	34.114	986.808	623.038	37.442	19.692	33.69	37.414	0.999	982	620	9	13.609	2.079
254	209	52.02	0.971	1	639	656	536	552	647.907	544.572	647.907	544.572	8.935	7.594	-46.72	1.177	216	0.968	19.416	124.509	648.25	544.75	19.092	15.556	135	19.214	0.99	647	544	7	11	1.372
255	484	80.041	0.949	1	961	984	519	547	971.998	532.913	971.998	532.913	14.193	10.976	86.12	1.293	495	0.978	29.12	105.945	972.585	532.677	28.528	22.574	82.875	29.414	1.01	971	530	10	18	1.471
256	1327	131.046	0.971	1	632	675	874	913	653.014	892.612	653.014	892.612	22.635	18.813	-27.844	1.203	1349	0.984	47.011	156.161	653.971	893.382	46.324	38.563	165.964	46.814	0.996	653	892	18	30.8	1.3
257	428	81.382	0.812	1	784	815	80	101	798.374	91.262	798.374	91.262	16.161	8.578	24.628	1.884	448	0.955	34.015	24.305	798.9	92.2	33.988	18.336	26.565	34.014	1	793	88	8	11	2.126
258	1120	121.335	0.956	1	110	150	289	325	129.487	306.478	129.487	306.478	20.898	17.134	26.683	1.22	1149	0.975	43.012	35.538	128.885	306.423	42.989	35.223	33.69	43.014	1	127	305	16	29.6	1.344
259	85	32.599	1.005	1	893	904	995	1005	898.524	1000.22	898.524	1000.22	5.513	4.964	17.231	1.111	86	0.988	11.705	19.983	898.5	1000	11	10	0	12.014	1.026	898	1000	5	7.667	1.201
260	657	95.996	0.896	1	991	1024	169	196	1009.28	181.593	1009.28	181.593	17.335	12.508	17.158	1.386	690	0.952	35.777	26.565	1009.48	180.688	35.115	25.48	15.524	35.614	0.995	1007	179	11	17.625	1.619
261	663	94.004	0.943	1	100	130	408	439	114.717	423.317	114.717	423.317	17.952	11.812	48.055	1.52	676	0.981	36.401	37.185	114.25	423.25	36.062	24.042	45	36.014	0.989	112	420	11	19.769	1.637
262	1570	147.825	0.903	1	559	613	503	546	585.927	526.263	585.927	526.263	27.77	18.338	-23.253	1.514	1599	0.982	56.921	161.565	584	526	56.349	37.566	153.435	57.814	1.016	590	522	17	28.778	1.7
263	642	91.878	0.956	1	527	558	388	416	542.833	402.531	542.833	402.531	16.849	12.177	-37.163	1.384	653	0.983	34.409	144.462	542.72	402.96	34.4	25.2	143.13	34.414	1	544	401	12	21.75	1.434
264	283	66.864	0.795	1	367	383	993	1019	374.101	1007.87	374.101	1007.87	12.691	7.531	71.894	1.685	306	0.925	26.571	70.201	375	1006	26	16	90	27.214	1.024	373	1008	7	8	1.944
265	1442	140.431	0.919	1	10	62	28	65	36.069	46.977	36.069	46.977	26.568	17.315	16.706	1.534	1476	0.977	54.083	19.44	36.8	47.1	54.075	35.734	18.435	55.014	1.017	31	45	17	28.583	1.618
266	398	72.782	0.944	1	649	676	443	462	662.362	452.171	662.362	452.171	13.705	9.297	9.95	1.474	406	0.98	28.16	16.504	662.5	452.5	27	19	0	28.814	1.023	660	451	9	15	1.601
267	631	94.099	0.895	1	599	633	350	375	616.126	362.213	616.126	362.213	17.532	11.58	12.925	1.514	658	0.959	34.438	25.821	616.202	362.624	34.254	23.161	12.995	35.214	1.023	618	363	11	17.8	1.601
268	474	80.367	0.922	1	0	24	753	778	12.148	765.842	12.148	765.842	14.137	10.871	-40.34	1.3	493	0.961	30.61	128.367	12.3	766.4	28.144	23.085	161.565	30.614	1	13	765	10	14.385	1.531
269	803	105.936	0.899	1	56	87	743	779	71.047	761.664	71.047	761.664	20.544	12.529	50.103	1.64	817	0.983	43.267	56.31	70.52	761.36	43.2	26.8	53.13	43.214	0.999	68	759	12	20.294	1.801
270	909	110.189	0.941	1	57	94	651	685	74.271	667.981	74.271	667.981	18.987	15.544	-24.224	1.222	929	0.978	38.626	158.749	73.75	666.25	38.58	31.939	161.565	37.814	0.979	74	666	15	24.5	1.26
271	1236	133.077	0.877	1	338	388	15	51	364.128	31.773	364.128	31.773	26.833	14.801	26.748	1.813	1261	0.98	54.626	23.749	363.846	30.731	53.806	30.786	33.69	54.614	1	366	32	15	23.621	1.82
272	811	138.345	0.532	2	351	392	620	664	375.758	643.26	375.758	643.26	25.11	10.986	53.987	2.286	957	0.847	58.796	48.447	374.491	639.661	57.682	22.549	59.621	58.614	0.997	377	643	10	10.103	2.931
273	948	113.981	0.917	1	89	127	920	955	109.192	935.927	109.192	935.927	21.794	14.06	38.255	1.55	964	0.983	45	36.87	109.941	934.906	44.96	28.918	39.289	44.814	0.996	105	932	13	21.818	1.724
274	488	109.633	0.51	2	32	66	212	241	48.121	230.371	48.121	230.371	16.489	10.671	-27.614	1.545	628	0.777	41.231	140.906	50.644	229.957	40.471	22.059	151.928	41.214	1	48	229	9	8.018	2.29
275	941	109.498	0.986	1	0	36	444	476	17.544	460.062	17.544	460.062	19.276	15.586	26.549	1.237	955	0.985	40.224	34.875	17.25	460.25	39.212	31.939	18.435	40.214	1	15	459	15	27.5	1.34
276	198	56.368	0.783	1	631	650	564	578	640.641	570.737	640.641	570.737	10.254	6.715	-4.464	1.527	222	0.892	21.471	152.241	640.341	570.611	19.623	13.769	176.186	21.214	0.988	639	569	6	6.556	1.768
277	393	76.67	0.84	1	498	528	0	16	513.309	7.235	513.309	7.235	15.359	8.346	5.962	1.84	402	0.978	31.321	16.699	513	8	30	16	0	32.014	1.022	510	0	12	13.381	1.334
278	755	99.693	0.955	1	559	594	641	670	576.144	656.052	576.144	656.052	17.802	13.59	-18.613	1.31	772	0.978	37.162	156.194	575.6	655.7	37.119	27.727	153.435	37.614	1.012	576	654	13	21.533	1.447
279	628	96.456	0.848	1	713	740	523	558	725.221	538.067	725.221	538.067	17.727	11.864	-64.369	1.494	667	0.942	37	108.925	723.727	538.1	36.073	25.267	126.254	37.614	1.017	726	534	11	15.889	1.71
280	988	115.552	0.93	1	358	398	71	106	378.396	88.207	378.396	88.207	21.061	15.085	-33.594	1.396	1009	0.979	43.267	146.31	378.5	87.5	42.426	31.113	135	43.214	0.999	378	88	14	24.176	1.543
281	421	85.825	0.718	1	240	275	453	470	257.286	461.03	257.286	461.03	16.944	8.113	1.846	2.088	461	0.913	35.014	1.637	257.485	460.673	34.955	16.416	4.97	35.414	1.011	253	460	8	9.263	2.213
282	414	77.36	0.869	1	528	557	676	696	541.476	685.287	541.476	685.287	14.84	9.011	-20.363	1.647	429	0.965	30.083	158.552	542.25	685.25	30.042	18.974	161.565	30.814	1.024	538	686	9	13.533	1.712
283	477	81.937	0.893	1	973	1004	538	559	988.267	548.395	988.267	548.395	15.89	9.613	-22.881	1.653	491	0.971	33.242	158.839	988.385	548.423	32.751	20.984	168.69	33.614	1.011	991	546	9	14.579	1.867
284	1401	146.675	0.818	1	154	189	450	507	171.545	478.537	171.545	478.537	30.104	15.127	74.229	1.99	1448	0.968	59.203	74.32	172.562	477.399	59.163	30.671	76.43	60.414	1.02	171	474	14	23.625	2.158
285	406	84.484	0.715	1	957	971	557	594	964.261	574.365	964.261	574.365	18.42	7.092	89.901	2.597	424	0.958	37.216	96.17	964	575.5	37	14	90	38.014	1.021	963	568	7	10.097	2.715
286	305	67.649	0.838	1	684	706	525	546	694.277	534.752	694.277	534.752	10.835	9.333	51.057	1.161	327	0.933	23.601	53.616	693.5	535	22.361	19.23	26.565	23.614	1.001	693	534	8	9.842	1.476
287	464	79.026	0.934	1	892	917	327	351	903.181	339.748	903.181	339.748	13.872	11.024	49.411	1.258	478	0.971	29.833	39.56	901.68	339.74	29.6	23	53.13	29.814	0.999	902	340	10	14.875	1.491
288	1094	119.669	0.96	1	850	884	623	665	868.497	643.407	868.497	643.407	20.655	17.019	86.864	1.214	1120	0.977	42.107	85.914	867	644	42	34	90	42.814	1.017	868	640	16	29	1.338
289	1210	129.705	0.904	1	579	612	362	410	595.608	386.828	595.608	386.828	24.3	15.916	79.495	1.527	1248	0.97	49.031	78.232	595.762	386.124	48.757	32.339	84.289	50.214	1.024	596	390	16	24	1.569
290	1680	146.35	0.986	1	936	982	757	804	959.435	780.121	959.435	780.121	25.282	21.198	-48.474	1.193	1706	0.985	52.01	142.028	959.5	780	51.619	43.134	135	51.414	0.989	959	780	21	37.333	1.224
291	468	86.745	0.782	1	416	440	303	335	427.97	318.887	427.97	318.887	18.597	8.067	-58.941	2.305	481	0.973	37.736	122.005	427.637	319.354	37.686	16.803	119.055	37.614	0.997	433	310	7	11.818	2.687
292	471	83.278	0.853	1	347	375	490	515	360.536	501.757	360.536	501.757	14.127	11.278	21.147	1.253	491	0.959	29.732	19.654	359.647	503.412	29.589	23.283	14.036	30.214	1.016	361	502	10	14.048	1.511
293	1715	157.171	0.872	1	163	220	934	976	191.183	955.537	191.183	955.537	29.125	19.05	22.61	1.529	1771	0.968	59.682	31.293	193.101	954.33	59.385	39.271	16.699	59.414	0.996	189	953	19	29.231	1.564
294	1257	132.847	0.895	1	623	675	140	173	650.59	156.519	650.59	156.519	25.564	15.808	-9.572	1.617	1291	0.974	52.953	169.114	649.533	157.814	52.709	32.788	163.61	54.214	1.024	657	154	15	24.68	1.807
295	2209	168.682	0.976	1	346	404	665	715	375.183	689.429	375.183	689.429	28.657	24.697	-11.554	1.16	2246	0.984	58.549	7.853	376.759	689.397	57.194	49.952	158.199	59.814	1.022	375	689	24	42.538	1.246
296	1743	150.832	0.963	1	840	892	229	275	867.195	251.694	867.195	251.694	26.15	21.386	21.483	1.223	1776	0.981	52.953	10.886	867.92	250.94	51.4	42.8	36.87	54.214	1.024	865	249	20	32.333	1.355
297	998	113.981	0.965	1	247	283	234	271	265.1	253.114	265.1	253.114	20.05	15.906	45.71	1.261	1017	0.981	41.4	37.147	265.5	253.5	41.012	32.527	45	41.414	1	264	252	16	27.2	1.294
298	280	63.397	0.875	1	426	449	0	16	436.186	6.779	436.186	6.779	11.505	8.156	-12.826	1.411	286	0.979	24.352	160.821	437.5	8	23	16	0	21.214	0.871	436	0	10	11.133	1.061
299	354	82.588	0.652	1	116	154	0	12	135.616	5.367	135.616	5.367	18.275	6.391	-0.434	2.859	362	0.978	38.053	3.013	135	6	38	12	0	38.614	1.015	133	0	12	9.114	1.609
300	346	77.13	0.731	1	0	15	38	71	6.159	55.59	6.159	55.59	15.637	7.43	84.063	2.105	357	0.969	33.015	88.264	7.5	54.5	33	15	90	33.414	1.012	0	53	12	9.966	1.392
301	649	97.432	0.859	1	864	899	0	23	881.654	10.175	881.654	10.175	18.041	11.757	5.817	1.534	673	0.964	37.696	21.801	881.5	11.5	35	23	0	38.014	1.008	879	5	15	16.76	1.267
302	619	100.248	0.774	1	767	805	487	512	785.314	500.209	785.314	500.209	20.867	9.637	20.439	2.165	654	0.946	41.183	29.055	786.1	501.2	40.793	20.555	18.435	41.214	1.001	779	498	9	14.44	2.29
303	977	113.291	0.957	1	737	775	735	767	755.581	751.799	755.581	751.799	19.39	16.224	-14.85	1.195	999	0.978	40.311	150.255	756	751	38	32	0	39.214	0.973	754	750	15	26.846	1.307
304	510	96.876	0.683	1	0	17	936	978	7.253	956.476	7.253	956.476	19.538	8.718	-88.428	2.241	536	0.951	42.012	88.636	8.5	957	42	17	90	42.414	1.01	0	955	15	10.6	1.414
305	1008	121.01	0.865	1	426	469	789	823	444.587	807.195	444.587	807.195	22.1	15.423	15.95	1.433	1065	0.946	44.643	15.593	445.152	809.433	44.355	32.383	25.641	44.814	1.004	439	806	14	21.231	1.601
306	1166	132.061	0.84	1	860	900	309	353	879.31	331.304	879.31	331.304	22.502	16.979	-64.439	1.325	1266	0.921	44.553	99.039	879.241	330.397	44.01	36.025	111.801	45.614	1.024	877	334	16	16.871	1.425
307	508	88.871	0.808	1	390	421	987	1014	405.978	1000.58	405.978	1000.58	17.708	9.25	-42.721	1.914	532	0.955	36.62	145.008	406.25	1000.75	36.062	19.799	135	36.614	1	407	999	9	13.4	2.034
308	1698	147	0.987	1	979	1024	438	484	1002.68	461.383	1002.68	461.383	24.645	22.065	42.95	1.117	1723	0.985	52.202	36.431	1001.5	461	46	45	90	51.014	0.977	1003	461	22	40.667	1.159
309	728	103.485	0.854	1	466	503	677	706	483.806	690.368	483.806	690.368	20.208	11.595	-27.347	1.743	753	0.967	41.677	149.744	484.1	689.8	40.793	23.717	161.565	41.414	0.994	486	688	11	17.455	1.882
310	1058	120.32	0.918	1	167	208	667	699	187.34	682.426	187.34	682.426	21.243	16.15	13.088	1.315	1092	0.969	44.385	22.521	187.5	683	41	32	0	44.614	1.005	184	682	15	25.909	1.487
311	1496	137.98	0.987	1	4	49	182	225	26.644	203.394	26.644	203.394	23.373	20.42	37.162	1.145	1527	0.98	48.26	34.019	26.5	203	47.376	41.719	45	48.214	0.999	26	202	20	37.333	1.205
312	1740	150.602	0.964	1	810	864	468	511	837.356	489.383	837.356	489.383	26.548	20.908	-6.164	1.27	1773	0.981	54.342	167.242	837	489.5	54	43	0	55.614	1.023	837	489	21	36.286	1.324
313	1627	155.505	0.845	1	468	527	466	505	495.57	484.228	495.57	484.228	30.08	17.711	-18.077	1.698	1681	0.968	61.131	164.827	498.153	485.655	60.445	36.565	173.418	62.414	1.021	486	486	17	26.29	1.836
314	371	74.678	0.836	1	676	705	546	564	690.306	555.815	690.306	555.815	14.813	8.059	14.153	1.838	386	0.961	30.364	17.241	690.941	555.735	30.317	16.977	14.036	31.014	1.021	686	554	8	11.348	1.938
315	387	76.249	0.836	1	932	951	951	981	940.536	965.983	940.536	965.983	14.224	8.84	86.567	1.609	411	0.942	30.265	82.405	940.5	966.5	29.725	18.974	71.565	31.014	1.025	939	963	8	10.63	1.938
316	631	100.343	0.788	1	809	849	176	198	828.915	186.651	828.915	186.651	21.18	9.563	-14.808	2.215	656	0.962	42.059	161.996	828.769	186.346	41.773	19.415	168.69	42.814	1.018	830	185	9	14.538	2.379
317	424	79.811	0.836	1	0	27	736	755	12.932	746.13	12.932	746.13	14.418	9.709	3.404	1.485	446	0.951	29.069	26.565	13.5	745.5	27	19	0	29.214	1.005	9	745	9	12.1	1.623
318	587	105.706	0.66	1	9	28	90	134	19.355	113.81	19.355	113.81	22.037	8.782	-81.339	2.509	635	0.924	45.122	102.804	18.5	112	44	19	90	46.214	1.024	19	114	9	12.059	2.567
319	1290	128.824	0.977	1	353	391	405	449	371.683	427.567	371.683	427.567	21.917	18.805	-77.259	1.165	1314	0.982	44.944	110.854	372	427	44	38	90	46.014	1.024	371	426	18	33.286	1.278
320	617	97.662	0.813	1	866	897	77	103	882.1	90.39	882.1	90.39	16.107	12.813	15.137	1.257	676	0.913	33.601	36.529	881.93	89.757	31.015	25.659	2.291	33.614	1	879	88	11	12.769	1.528
321	160	45.776	0.96	1	760	776	116	130	768.119	122.356	768.119	122.356	7.671	6.701	11.094	1.145	165	0.97	16.279	10.62	768	123	16	14	0	16.814	1.033	767	121	6	10.333	1.401
322	460	91.743	0.687	1	576	593	676	715	584.054	695.728	584.054	695.728	19.963	7.395	79.173	2.699	479	0.96	40.025	77.005	584.115	695.577	40.008	15.689	78.69	41.014	1.025	582	689	7	10.688	2.93
323	1353	139.511	0.874	1	615	668	992	1024	643.688	1009.9	643.688	1009.9	27.68	15.997	-10.969	1.73	1374	0.985	55.027	160.907	641.5	1008	53	32	0	55.214	1.003	642	1016	21	27.538	1.315
324	556	87.626	0.91	1	859	891	519	542	875.532	530.333	875.532	530.333	16.698	10.743	-17.149	1.554	571	0.974	33.838	161.03	875.673	530.865	33.536	21.965	168.69	33.814	0.999	878	529	10	16.294	1.691
325	363	69.545	0.943	1	274	297	231	252	285.869	240.555	285.869	240.555	11.709	10.157	33.44	1.153	374	0.971	25.06	28.61	285.5	241.5	23	21	0	25.014	0.998	286	240	9	12.538	1.39
326	1186	125.913	0.94	1	398	429	34	82	413.443	58.942	413.443	58.942	24.328	15.567	80.833	1.563	1204	0.985	49.031	78.232	413.5	58	48	31	90	50.214	1.024	412	54	15	28.231	1.674
327	725	100.478	0.902	1	906	942	965	994	923.678	980.119	923.678	980.119	17.774	13.228	30.063	1.344	764	0.949	37.108	14.036	924.25	980.25	34.648	28.284	45	38.014	1.024	921	978	13	14.905	1.462
328	458	99.883	0.577	1	947	993	0	14	970.771	5.913	970.771	5.913	21.942	6.832	0.374	3.211	481	0.952	46.011	1.245	970	7	46	14	0	46.414	1.009	969	0	13	8.957	1.785
329	765	106.032	0.855	1	840	880	999	1024	860.279	1013.36	860.279	1013.36	19.55	13.189	-1.836	1.482	781	0.98	40.311	7.125	860	1011.5	40	25	0	33.014	0.819	860	1017	17	17	0.971
330	642	96.321	0.87	1	998	1024	413	445	1012.87	427.293	1012.87	427.293	16.249	13.191	70.223	1.232	662	0.97	35.847	59.859	1011	429	32	26	90	29.814	0.832	1015	427	14	18.125	1.065
331	1429	141.447	0.898	1	26	67	471	521	46.933	498.045	46.933	498.045	26.971	17.177	-60.124	1.57	1469	0.973	55.073	119.358	47.808	498.538	54.915	34.669	123.69	54.414	0.988	49	497	16	27.72	1.7
332	278	59.835	0.976	1	229	248	131	150	238.59	140.763	238.59	140.763	10.143	8.777	-46.677	1.156	285	0.975	21.401	127.405	238.731	140.846	20.801	18.305	146.31	21.414	1.001	239	139	8	14.5	1.338
333	1361	131.276	0.992	1	292	332	589	632	312.636	610.598	312.636	610.598	21.686	20.052	70.241	1.082	1383	0.984	44.147	76.908	312	610.5	43	40	90	44.014	0.997	312	608	19	36	1.158
334	1137	126.373	0.895	1	976	1011	492	538	992.776	514.881	992.776	514.881	24.083	15.171	63.508	1.587	1166	0.975	48.847	67.109	991.972	515.455	48.654	31.27	57.995	48.414	0.991	990	513	15	24	1.614
335	491	90.633	0.751	1	723	755	663	687	737.398	676.241	737.398	676.241	16.059	10.543	28.448	1.523	569	0.863	33.615	22.751	739	675	32	24	0	34.014	1.012	733	673	9	9.812	1.89
336	886	108.618	0.944	1	544	582	251	282	563.14	265.667	563.14	265.667	19.188	14.794	14.562	1.297	907	0.977	39.051	13.325	562.615	266.423	39.027	30.006	11.31	40.014	1.025	561	265	14	24.091	1.429
337	1073	122.216	0.903	1	992	1024	672	715	1010.09	694.466	1010.09	694.466	21.427	16.605	-77.551	1.29	1094	0.981	45.31	112.036	1008	693.5	43	32	90	40.414	0.892	1019	691	18	19.741	1.123
338	549	87.721	0.897	1	375	406	0	22	389.972	9.547	389.972	9.547	15.774	11.516	-2.84	1.37	561	0.979	31.78	155.854	390.5	11	31	22	0	27.614	0.869	389	0	14	16.905	0.986
339	208	52.805	0.937	1	495	512	698	715	502.99	706.726	502.99	706.726	9.394	7.163	-40	1.312	214	0.972	20	143.13	502.75	706.75	19.799	14.849	135	19.814	0.991	503	705	7	8.636	1.415
340	714	123.422	0.589	1	313	368	243	261	340.225	252.597	340.225	252.597	28.643	8.188	2.906	3.498	759	0.941	55.227	174.806	340.69	251.86	55.141	17.12	3.468	56.014	1.014	328	251	8	11.875	3.501
341	689	99.367	0.877	1	393	426	267	299	408.858	283.271	408.858	283.271	18.482	12.15	52.375	1.521	716	0.962	37.202	36.254	408.5	284	35.33	25.044	63.435	37.214	1	405	278	11	16.81	1.692
342	1170	125.127	0.939	1	256	294	848	888	276.309	868.241	276.309	868.241	20.712	18.39	47.996	1.126	1198	0.977	44.204	37.648	274.688	868.881	40.697	37.612	84.289	44.214	1	275	867	17	29	1.3
343	424	76.479	0.911	1	827	851	59	85	839.337	73.37	839.337	73.37	12.665	10.983	-72.689	1.153	444	0.955	26.683	102.995	840.221	73.755	25.232	22.693	124.992	27.214	1.02	839	74	10	13	1.361
344	2126	170.579	0.918	1	242	301	693	743	272.552	720.023	272.552	720.023	30.121	23.158	-23.455	1.301	2196	0.968	61.351	160.974	271.032	717.479	60.333	48.088	174.094	61.014	0.995	275	717	22	31.636	1.387
345	215	60.715	0.733	1	0	10	214	241	4.537	228.1	4.537	228.1	13.042	5.485	89.458	2.378	217	0.991	27.074	94.236	5	227.5	27	10	90	27.414	1.013	0	226	10	7.583	1.371
346	112	38.057	0.972	1	604	617	159	169	610.393	164	610.393	164	6.824	5.269	0	1.295	114	0.982	13.928	21.038	610.5	164	13	10	0	14.214	1.021	609	163	5	7.333	1.421
[truncated: 193 more rows]

## Sheet: Tab6
Label	Area	Perimeter	Circularity	EulerNumber	Box.X.Min	Box.X.Max	Box.Y.Min	Box.Y.Max	Centroid.X	Centroid.Y	Ellipse.Center.X	Ellipse.Center.Y	Ellipse.Radius1	Ellipse.Radius2	Ellipse.Orientation	Ellipse.Elong	ConvexArea	Convexity	MaxFeretDiam	MaxFeretDiamAngle	OBox.Center.X	OBox.Center.Y	OBox.Length	OBox.Width	OBox.Orientation	GeodesicDiameter	Tortuosity	InscrDisc.Center.X	InscrDisc.Center.Y	InscrDisc.Radius	AverageThickness	GeodesicElongation
[truncated: 520 more rows]

[truncated: 1 more sheets: Tab7]
