# Supplementary material for: Neuron type‐specific increase in lamin B1 contributes to nuclear dysfunction in Huntington’s disease
Source: EMBO Mol Med. 2020 Dec 28;13(2):e12105. doi: 10.15252/emmm.202012105 (PMC7863407; doi:10.15252/emmm.202012105)
Supplement: Supplementary file 4 — Source Data for Figure 1 [file EMMM-13-e12105-s002.zip › Raw Data Figure 1.xlsx]

## Sheet: Figure 1
		Figure 1A
															* Excluded values
		Striatum	WT						R6/1
		8W	62.4056	109.754	80.8539	94.0743	114.76	138.152	149.12	135.851	109.403	146.22	142.06	124.967
		12W	102.684	105.865	71.7566	104.57	95.1067	120.018	169.587	165.482	191.511	163.811	180.986	108.516
		20W	85.0272	97.6779	80.3475	88.1762	122.534	126.238	231.671	237.047	177.684	246.523	217.901	205.447
		30W	92.036	129.748	55.1494	124,8138*	98.2531		178.739	202.221	121.827	81,21007*	157.125
		Hippocampus	WT								R6/1
		8W	144.237	116.769	115.052	134.015	106.121	56.7521	85.6223	41.4322	115.558	115.811	137.651	87.2313	109.626	111.382
		12W	85.2137	103.111	103.72	121.989	120.669	76.3845	88.9131		118.242	138.545	126.769	158.585	113.102	76,14844*	127.38
		20W	135.177	113.962	96.2633	68.2874	86.3105				124.112	146.771	150.55	124.046	127.87	140.998
		30W	94.354	136.131	161.05	88.9458	126.484	56.9924	59.6724	76.3698	625.649	502.332	503.932	582.148	250.69
		Cortex	WT						R6/1
		8W	99.3254	73.0161	108.094	79.96	139.604		189.509	115.688	141.426	95.3276	333,0674*
		12W	69.0524	110.691	74.3151	139.793	104.213	101.936	107.29	112.391	151.464	134.537	123.96	130.751
		20W	58.536	156.78	57.5169	89.9872	150.469	86.7117	105.577	208.132	135.297	142.913	158.486	81,92831*
		30W	130.797	131.798	79.6132	63.3588	71.7079	122.725	236.203	156.495	181.617	120.204	195.249
		Figure 1B
		Striatum	WT						R6/1
		8W	62.681	92.7287	123.524	106.775	83.1611	131.131	116.408	148.768	182.965	182.806	142.982	83.5183
		12W	81.491	97.1894	114.245	118.666	112.605	75.804	161.812	210.784	315.007	147.606	148.573	96.9
		20W	104.886	130.278	81.8447	74.6147	86.1391	122.237	267.283	188.667	151.642	148.189	155.742	252.518
		30W	128.122	94.025	56.9382	87.91	133.005		281.825	254.331	226.13	290.534	327.226
		Hippocampus	WT								R6/1
		8W	72.9069	118.526	148.064	222.138	99.519	65.7385	50.6587	22.4485	40.0485	217.308	169.889	145.097	123.158	70.4182
		12W	177.954	136.909	67.3948	37.1785	54.6792	125.885			213.934	70.1747	59.8615	48.8509	83.731	113.932	197.281
		20W	117.76	90.7143	85.1251	117.021	89.3789				202.395	145.548	155.717	130.902	121.585
		30W	60.8458	185.38	140.84	95.4371	115.861	63.8251	87.9827	49.8284	372.284	371.138	454.48	336.693	234.278
		Cortex	WT						R6/1
		8W	73.4105	87.2246	112.347	75.9707	107.165	143.882	107.725	122.758	106.371	96.5416	135.533	70.476
		12W	98.4086	97.1031	89.1226	124.925	73.4316	117.009	118.027	112.491	102.941	110.813	164.093	169.747
		20W	97.1437	116.748	108.927	86.8251	90.3559		174.504	194.581	252.873	152.751	213.118
		30W	138.919	130.285	131.948	79.0638	66.4527	53.3316	224.099	218.532	228.061	152.492	118.006
