# Supplementary material for: Neuron type‐specific increase in lamin B1 contributes to nuclear dysfunction in Huntington’s disease
Source: EMBO Mol Med. 2020 Dec 28;13(2):e12105. doi: 10.15252/emmm.202012105 (PMC7863407; doi:10.15252/emmm.202012105)
Supplement: Supplementary file 5 — Source Data for Figure 4 [file EMMM-13-e12105-s003.zip]

Archive with 2 entries (2 files):
- imatges fig.4D.pdf
- Raw data Fig 4.xlsx
