# Supplementary material for: Neuron type‐specific increase in lamin B1 contributes to nuclear dysfunction in Huntington’s disease
Source: EMBO Mol Med. 2020 Dec 28;13(2):e12105. doi: 10.15252/emmm.202012105 (PMC7863407; doi:10.15252/emmm.202012105)
Supplement: Supplementary file 5 — Source Data for Figure 4 [file EMMM-13-e12105-s003.zip › Raw data Fig 4.xlsx]

## Sheet: Figure 4
Source data from Figure 4
Tab 1	Figure 4A FANSI data
Tab 2	Figure 4B FANSI data
Tab 3	Figure 4C FANSI data
Tab 4	Figure 4D IHC measurements
Tab 5	Figure 4E FANSI data

## Sheet: Tab 1
	Figure 4A
	Lamin B1 intensity (% to WT)			Lamin B1 circularity (% to WT)
	WT	R6/1		WT	R6/1
	106.579	131.092		103.244	88.6766
	93.4205	112.715		107.542	92.8159
	96.2872	154.825		97.194	90.2686
	103.713	190.786		92.0199	91.8607
	Mean nuclear area (% to WT)			Counted nuclei (%)
	WT	R6/1		WT	R6/1
	100.719	102.275		52.7	50.8
	99.1503	107.056		49.8	52.7
	99.0756	98.6648		47.9	56.9
	101.055	102.985		45.2	51.9

## Sheet: Tab 2
	Figure 4B
	Lamin B1 intensity (% to WT)			Lamin B1 circularity (% to WT)
	WT	R6/1		WT	R6/1
	101.659	104.317		107.476	77.1454
	103.696	75.1696		96.2392	86.8419
	98.8674	103.021		101.042	89.6239
	95.7779	124.386		95.2424	102.583
	Mean nuclear area (% to WT)			Counted nuclei (%)
	WT	R6/1		WT	R6/1
	99.1782	90.6341		0.33	0.5
	95.7503	97.5538		0.5	0.44
	102.721	91.6701		4.84	0.59
	102.35	105.765		0.82	2.6

## Sheet: Tab 3
	Figure 4C
	Lamin B1 intensity (% to WT)			Lamin B1 circularity (% to WT)
	mHtt+	mHtt-		mHtt+	mHtt-
	67.223	55.9418		100.243	104.344
	68.1778	66.1939		96.4156	95.2309
	116.282	123.476		101.61	98.7849
	125.282	122.444		98.5115	88.1865
	98.7451	94.6134		99.1495	90.5468
	124.29	117.33		104.07	94.9575

## Sheet: Tab 4
		Figure 4D
		Lamin B1 intensity (% to WT)				Lamin B1 circularity (% to WT)
		CTL	VS I-II	VS III-IV		CTL	VS I-II	VS III-IV
		87.5039	95.3333	144.626		101.163	100.955	95.5835
		107.529	90.8304	113.431		101.601	99.8748	93.2959
		104.967	103.895	123.296		97.8228	93.1376	96.9785
		98.5966		114.778		100.887		96.4313
		84.3395				100.811
		117.064				97.7154

## Sheet: Tab 5
	Figure 4E
	Lamin B1 intensity (% to WT)
		WT				R6/1
	CA1	103.688	96.3121	100.291	99.7085	148.593	128.814	113.168	143.823
	DG	97.3895	102.611	99.7369	100.263	112.54	105.465	85.7792	103.197
	Lamin B1 circularity (% to WT)
		WT				R6/1
	CA1	102.024	106.031	95.0511	96.8944	80.0962	80.0561	79.3108	81.5067
	DG	94.5506	103.662	104.293	97.4943	97.7747	97.2139	87.6818	89.7845
	Mean nuclear area (% to WT)
		WT				R6/1
	CA1	102.279	98.4888	98.1896	101.042	103.536	97.3418	98.7083	99.5561
	DG	101.489	101.834	96.5351	100.142	94.8922	97.0292	93.8175	96.1151
	Counted nuclei (%)
		WT				R6/1
	CA1	12.6	11.8	9.1	12.8	20.1	17.8	12.7	13.7
	DG	26.1	21.7	37.8	28	24.4	20.7	20.6	19.5
