# Supplementary material for: Neuron type‐specific increase in lamin B1 contributes to nuclear dysfunction in Huntington’s disease
Source: EMBO Mol Med. 2020 Dec 28;13(2):e12105. doi: 10.15252/emmm.202012105 (PMC7863407; doi:10.15252/emmm.202012105)
Supplement: Supplementary file 6 — Source Data for Figure 5 [file EMMM-13-e12105-s004.zip › Raw data Fig 5A.xlsx]

## Sheet: Figure 5A
			INTENSITY	CIRCULARITY
		mApple- C1	3448.25	0.672714	n = 1
			3133.88	0.659	n = 2
			4092.19	0.715	n = 3
		mApple-Lamin B1	9217.54	0.466714	n = 1
			5689.51	0.483571	n = 2
			12027.3	0.556769	n = 3
		Intensity % to mApple- C1			Circularity % to mApple- C1
		mApple-C1	mApple-Lamin B1		mApple- C1	mApple-Lamin B1
		96.9125	259.057	n= 1	98.604	68.4093	n = 1
		88.0771	159.903	n= 2	96.5938	70.8802	n = 2
		115.01	338.026	n= 3	104.802	81.6092	n = 3
		m Apple-C1
		n=1
		1	60.511	42.711	33.616	13.23	5.823	61.989	0.673	13.29	2584.48	148806	65.499	59.568	59.621	6.082	2.272	0.44	0.938
		2	97.991	38.997	45.193	16.979	7.348	97.506	0.603	17.317	3821.34	220020	53.506	61.15	100.968	7.928	2.311	0.433	0.946
		3	175.783	40.155	54.988	17.98	12.448	81.814	0.731	18.571	7058.58	406410	68.266	68.793	76.457	12.724	1.444	0.692	0.969
		4	60.684	46.371	35.581	10.816	7.144	62.457	0.602	11.202	2813.97	162019	55.351	57.723	64.942	7.587	1.514	0.66	0.942
		5	60.285	57.581	33.374	12.887	5.956	175.044	0.68	12.604	3471.26	199864	70.375	50.343	6.605	6.162	2.164	0.462	0.958
		6	78.834	32.073	36.849	10.261	9.782	152.396	0.73	10.939	2528.45	145580	28.993	41.25	158.07	9.841	1.049	0.953	0.965
		7	72.946	25.494	36.444	10.906	8.516	173.685	0.69	11.223	1859.66	107073	57.723	48.366	170.538	8.698	1.281	0.781	0.956
		Mean:	86.7191	40.4831	39.435	13.2941	8.14529	114.984	0.672714	13.5923	3448.25	198539	57.1019	55.3133	91.0287	8.43171	1.71929	0.631571	0.953429
		n=2
		1	81.526	27.151	42.826	12.708	8.168	144.588	0.559	13.759	2213.55	127449	65.894	57.723	143.569	8.717	1.556	0.643	0.933
		2	84.461	56.356	46.836	12.214	8.804	28.444	0.484	14.295	4759.88	274058	56.405	70.111	18.268	9.647	1.387	0.721	0.868
		3	50.628	30.4	30.768	10.823	5.956	130.939	0.672	11.137	1539.11	88617	56.669	71.956	140.281	6.185	1.817	0.55	0.935
		4	65.165	27.031	33.23	10.131	8.19	79.026	0.742	10.384	1761.48	101420	56.669	53.374	66.038	8.303	1.237	0.808	0.965
		5	90.488	36.443	43.27	14.301	8.056	149.063	0.607	15.754	3297.62	189866	52.056	57.46	160.959	9.093	1.775	0.563	0.925
		6	82.585	32.529	38.598	12.39	8.487	15.933	0.697	12.53	2686.45	154677	64.576	56.801	22.249	8.962	1.46	0.685	0.944
		7	115.811	39.787	46.298	17.763	8.301	27.157	0.679	17.741	4607.73	265298	57.46	58.778	26.946	8.805	2.14	0.467	0.958
		8	79.529	35.451	34.625	11.938	8.482	50.615	0.834	12.23	2819.35	162329	48.366	52.584	52.883	8.573	1.407	0.711	0.971
		9	82.29	31.898	42.525	12.583	8.327	97.608	0.572	12.604	2624.93	151135	76.305	33.606	96.605	9.691	1.511	0.662	0.888
		10	82.447	34.701	43.069	12.722	8.252	55.805	0.559	12.978	2860.97	164725	66.158	47.576	57.44	8.663	1.542	0.649	0.944
		11	95.334	45.617	40.392	15.414	7.875	1.321	0.734	15.238	4348.86	250393	49.684	45.467	174.043	7.987	1.957	0.511	0.973
		12	75.517	40.859	35.73	10.111	9.51	41.966	0.743	10.881	3085.5	177653	66.685	54.56	11.174	9.923	1.063	0.941	0.94
		13	62.143	46.218	35.004	12.566	6.297	152.496	0.637	12.794	2872.15	165369	57.855	35.978	155.019	6.691	1.996	0.501	0.95
		14	132.119	33.278	48.476	18.753	8.97	126.268	0.707	18.092	4396.67	253146	72.352	45.862	128.79	8.745	2.091	0.478	0.963
		Mean:	84.2888	36.9799	40.1176	13.1726	8.11964	78.6592	0.659	13.6012	3133.88	180438	60.5096	52.9883	89.5903	8.57036	1.6385	0.635	0.939786
		n=3
		1	65.895	52.39	38.995	15.958	5.258	52.369	0.545	15.66	3452.2	198766	74.988	73.67	46.364	5.822	3.035	0.329	0.907
		2	71.14	29.774	33.308	10.432	8.682	51.542	0.806	10.786	2118.15	121956	63.917	70.375	54.951	8.804	1.202	0.832	0.96
		3	140.3	42.722	52.051	20.299	8.8	158.844	0.651	20.053	5993.92	345110	63.522	61.545	160.017	9.331	2.307	0.434	0.938
		4	42.1	42.205	25.903	7.768	6.901	117.883	0.788	8.092	1776.87	102306	62.863	63.786	106.074	7.148	1.126	0.888	0.948
		5	117.964	40.026	41.606	12.922	11.623	112.79	0.856	13.313	4721.6	271854	65.103	49.684	121.645	11.859	1.112	0.899	0.975
		6	103.08	61.296	48.38	15.618	8.404	153.359	0.553	16.753	6318.37	363791	63.654	63.258	155.854	9.252	1.858	0.538	0.918
		7	115.915	36.788	42.506	14.647	10.076	4.114	0.806	14.907	4264.26	245522	66.158	41.118	177.466	10.093	1.454	0.688	0.97
		Mean:	93.7706	43.6001	40.3927	13.9491	8.53486	92.9859	0.715	14.2234	4092.19	235615	65.7436	60.4909	117.482	8.90129	1.72771	0.658286	0.945143
		mApple-Lamin B1
		n= 1
		1	Area	Mean	Perim.	Major	Minor	Angle	Circ.	Feret	IntDen	RawIntDen	FeretX	FeretY	FeretAngle	MinFeret	AR	Round	Solidity
		2
		3	123.991	63.085	54.253	13.827	11.418	104.466	0.529	15.795	7821.95	450362	88.825	73.142	72.019	13.08	1.211	0.826	0.87
		4	312.053	116.728	128.121	26.973	14.73	102.583	0.239	40.096	36425.4	2097254	37.955	24.776	102.529	19.056	1.831	0.546	0.686
		5	151.52	74.568	82.894	17.546	10.995	4.838	0.277	20.987	11298.5	650532	63.258	78.15	11.592	11.752	1.596	0.627	0.837
		6	155.688	74.355	57.27	16.305	12.158	100.039	0.597	18.807	11576.2	666521	63.258	67.739	98.868	13.332	1.341	0.746	0.859
		7	163.26	86.374	84.917	18.519	11.225	51.555	0.285	21.429	14101.5	811915	56.801	56.01	58.069	12.689	1.65	0.606	0.856
		8	88.161	53.905	57.539	18.349	6.118	110.148	0.335	20.201	4752.32	273623	58.382	6.589	103.583	7.024	2.999	0.333	0.843
		9	86.372	52.567	61.961	15.718	6.996	91.96	0.283	17.811	4540.27	261414	66.948	63.39	102.391	6.978	2.247	0.445	0.842
		10	75.864	59.755	38.438	13.833	6.983	104.083	0.645	14.379	4533.22	261008	71.429	50.738	107.605	7.312	1.981	0.505	0.954
		11	69.351	63.951	36.553	10.979	8.043	59.7	0.652	11.527	4435.09	255358	65.103	34.397	84.094	8.692	1.365	0.733	0.9
		12	119.319	49.451	68.505	14.273	10.644	115.26	0.32	16.8	5900.48	339730	95.283	29.652	101.31	12.526	1.341	0.746	0.774
		13	96.115	188.428	46.093	13.738	8.908	11.319	0.569	14.157	18110.8	1042758	64.049	57.46	24.179	10.007	1.542	0.648	0.863
		14	121.073	25.656	87.977	14.386	10.715	138.856	0.197	18.869	3106.24	178847	38.35	37.823	151.645	13.074	1.343	0.745	0.689
		15	143.391	66.832	72.022	23.963	7.619	3.185	0.347	26.179	9583.18	551768	39.932	59.041	175.38	9.838	3.145	0.318	0.759
		16	103.861	58.161	51.575	19.416	6.811	99.802	0.491	19.514	6040.67	347802	82.104	41.118	101.689	7.583	2.851	0.351	0.921
		17	101.864	42.816	52.269	17.93	7.234	26.226	0.469	20.471	4361.45	251118	109.78	52.847	34.509	8.651	2.479	0.403	0.808
		18	73.867	104.012	35.275	10.572	8.897	35.755	0.746	11.233	7683.06	442365	56.405	52.32	31.079	9.249	1.188	0.842	0.932
		19	69.455	64.142	38.816	11.41	7.75	162.001	0.579	11.868	4455.01	256505	53.901	65.894	150.018	8.151	1.472	0.679	0.918
		20	96.984	37.261	46.034	11.907	10.371	6.59	0.575	13.363	3613.67	208063	16.737	92.515	5.092	11.067	1.148	0.871	0.9
		21	128.628	119.373	53.175	16.89	9.696	55.996	0.572	18.309	15354.8	884078	69.848	32.025	69.347	11.883	1.742	0.574	0.867
		Mean:	101.204	98.035	58.58	14.202	9.073	150.254	0.371	15.388	9921.53	571249	69.98	111.361	151.899	9.507	1.565	0.639	0.894
			44.949	132.44	27.948	10.183	5.62	158.021	0.723	10.786	5953	342754	27.148	16.474	153.122	5.736	1.812	0.552	0.952
			115.57	77.7093	59.0579	15.758	9.14305	80.6018	0.466714	17.9985	9217.54	530715	61.6893	52.5458	90.0009	10.3422	1.80233	0.606429	0.853524
		n= 2
		1
		2
		3	99.276	93.774	124.151	12.215	10.348	31.243	0.081	15.257	9309.51	536011	65.235	60.359	70.313	12.741	1.18	0.847	0.654
		4	68.1	38.78	54.671	13.436	6.453	130.782	0.286	15.618	2640.95	152057	51.002	33.738	121.544	7.269	2.082	0.48	0.821
		5	95.143	48.34	40.936	15.262	7.938	48.417	0.713	15.279	4599.2	264807	87.112	62.599	55.899	8.01	1.923	0.52	0.962
		7	88.56	46.931	43.502	16.718	6.745	43.549	0.588	16.986	4156.21	239301	64.444	62.468	48.145	7.519	2.479	0.403	0.874
		8	94.448	70.461	52.23	11.388	10.56	66.956	0.435	13.538	6654.9	383167	63.917	63.654	31.059	11.762	1.078	0.927	0.811
		Mean:	86.146	93.884	39.01	13.726	7.991	93.664	0.711	13.605	8087.75	465666	52.979	60.359	93.888	8.119	1.718	0.582	0.927
			70.133	62.426	39.298	13.512	6.609	140.388	0.571	15.383	4378.07	252075	60.623	36.637	136.736	6.896	2.045	0.489	0.912
		n= 3	85.9723	64.9423	56.2569	13.751	8.092	79.2856	0.483571	15.0951	5689.51	327583	63.616	54.2591	79.6549	8.90229	1.78643	0.606857	0.851571
		1
		2
		3	81.526	27.151	42.826	12.708	8.168	144.588	0.559	13.759	2213.55	127449	65.894	57.723	143.569	8.717	1.556	0.643	0.933
		4	84.461	56.356	46.836	12.214	8.804	28.444	0.484	14.295	4759.88	274058	56.405	70.111	18.268	9.647	1.387	0.721	0.868
		5	97.088	102.04	53.148	13.662	9.048	57.607	0.432	16.285	9906.87	570405	66.685	70.638	66.132	9.927	1.51	0.662	0.892
		6	46.633	131.873	28.531	8.438	7.037	178.076	0.72	8.667	6149.71	354080	65.103	61.809	8.746	7.271	1.199	0.834	0.948
		7	95.16	178.783	42.557	11.959	10.132	34.887	0.66	13.344	17013	979551	39.668	67.08	34.946	10.882	1.18	0.847	0.906
		8	170.85	100.955	145.494	17.932	12.131	36.255	0.101	23.334	17248.1	993091	83.554	58.514	41.795	15.188	1.478	0.676	0.714
		9	122.758	151.369	52.358	16.627	9.4	144.016	0.563	17.976	18581.8	1069877	68.925	66.817	143.046	10.53	1.769	0.565	0.938
		10	80.571	84.458	37.703	12.637	8.118	37.101	0.712	13.206	6804.82	391799	61.677	78.15	36.069	8.294	1.557	0.642	0.953
		11	126.006	77.33	62.951	17.751	9.038	19.487	0.4	20.021	9743.99	561027	48.63	39.536	20.821	12.114	1.964	0.509	0.731
		12	108.377	58.737	43.361	14.407	9.578	156.058	0.724	14.559	6365.72	366517	83.29	82.104	152.507	9.55	1.504	0.665	0.96
		13	132.901	243.688	49.647	14.94	11.326	66.942	0.678	15.798	32386.4	1864700	72.22	82.631	70.507	12.181	1.319	0.758	0.93
		Mean:	57.957	113.864	30.28	8.994	8.205	73.546	0.794	9.501	6599.28	379965	63.522	76.964	66.28	8.503	1.096	0.912	0.96
			228.096	81.466	83.543	23.658	12.276	132.859	0.411	25.647	18582.1	1069898	64.576	50.211	137.291	13.651	1.927	0.519	0.913
			110.183	108.313	55.3258	14.3021	9.48162	85.3743	0.556769	15.8763	12027.3	692494	64.6268	66.3298	72.3059	10.4965	1.49585	0.688692	0.895846
