# Supplementary material for: Neuron type‐specific increase in lamin B1 contributes to nuclear dysfunction in Huntington’s disease
Source: EMBO Mol Med. 2020 Dec 28;13(2):e12105. doi: 10.15252/emmm.202012105 (PMC7863407; doi:10.15252/emmm.202012105)
Supplement: Supplementary file 7 — Source Data for Figure 6 [file EMMM-13-e12105-s005.xlsx]

## Sheet: Figure 6
	Figure 6B
	Half time of recovery (% to WT)
	WT	R6/1
	105.905	109.049
	88.1902	120.475
	100.46	129.294
	105.445	163.19
	Figure 6C
	Half time of recovery (% to WT)
	WT	R6/1
	77.3635	122.568
	116.774	116.13
	97.3784	144.539
	108.484	155.323
	Figure 6D
	Half time of recovery (% to WT)
	WT	R6/1
	82.0156	78.376
	101.97	66.9553
	89.8594	69.2144
	107.493	113.266
	118.662	87.9888
