# Supplementary material for: Neuron type‐specific increase in lamin B1 contributes to nuclear dysfunction in Huntington’s disease
Source: EMBO Mol Med. 2020 Dec 28;13(2):e12105. doi: 10.15252/emmm.202012105 (PMC7863407; doi:10.15252/emmm.202012105)
Supplement: Supplementary file 8 — Source Data for Figure 7 [file EMMM-13-e12105-s006.zip]

Archive with 5 entries (5 files):
- Figure 7A.xlsx
- Figure 7B.xlsx
- Figure 7C.xlsx
- Figure 7D.xlsx
- Uncropped blots Figure 7.pdf
