# Supplementary material for: Neuron type‐specific increase in lamin B1 contributes to nuclear dysfunction in Huntington’s disease
Source: EMBO Mol Med. 2020 Dec 28;13(2):e12105. doi: 10.15252/emmm.202012105 (PMC7863407; doi:10.15252/emmm.202012105)
Supplement: Supplementary file 8 — Source Data for Figure 7 [file EMMM-13-e12105-s006.zip › Figure 7A.xlsx]

## Sheet: Figure 7A
Source data for Figure 7A
Tab1	LADs size in Mb data for boxplot generation of WT and R6/1 LADs
Tab2	LADs score in numeric data for boxplot generation of WT and R6/1 LADs

## Sheet: Tab1
Log10(LADs size +1) in Mb data for boxplot generation of WT and R6/1 LADs
WT	R6/1
19388001	17760001
8732001	7770001
6734001	6734001
6549001	5143001
24198001	24161001
3811001	3700001
14060001	11100001
4107001	4033001
1443001	1221001
3219001	2553001
13061001	9287001
12691001	6142001
3293001	3182001
3330001	3330001
18241001	3330001
3182001	7141001
1603256	3293001
9805001	1924001
4773001	1529256
6734001	9731001
2849001	3848001
2738001	5772001
3108001	1036001
1924001	2775001
6586001	2627001
27528001	3108001
8991001	1702001
2812001	888001
2006531	6068001
5735001	8917001
9028001	12358001
3478001	3589001
1591001	6327001
1184001	2701001
16280001	1710531
2442001	4810001
4958001	3441001
6253001	1295001
1554001	3515001
37888001	2109001
1392865	1295001
12321001	10508001
1850001	1591001
17353001	4958001
3330001	2960001
19129001	5217001
24457001	666001
7696001	1184001
5402001	37703001
4070001	2035001
4588001	1295001
2627001	12210001
1406001	1554001
5957001	8769001
16280001	4181001
5328001	3367001
2405001	18056001
2886001	24457001
5587001	5846001
1332001	5661001
2257001	4699001
1184001	4514001
4477001	2257001
1961001	3882652
1110001	3811001
18944001	1998001
6105001	5809001
12987001	2220001
6956001	1776001
6253001	2479001
2627001	5635032
5143001	925001
1628001	1443001
12543001	2775001
11359001	1221001
8547001	4588001
19610001	2479001
2775001	1110001
3330001	9546001
3626001	3626001
7548001	2146001
3182001	1147001
1184001	9472001
3589001	6919001
5032001	5254001
5069001	2664001
5032001	1443001
5254001	12432001
19314001	9731001
4884001	8473001
3293001	5809001
17205001	8769001
7881001	2479001
3996001	3256001
1258001	2072001
9509001	3071001
4255001	1702001
24827001	2368001
3700001	2627001
10656001	4921001
25012001	17501001
6623001	4699001
24790001	3145001
10619001	17168001
5032001	7992001
1480001	3959001
5698001	1295001
1628001	9361001
1036001	3589001
4144001	13431001
1591001	8436001
5735001	3811001
2960001	10656001
3515001	1073001
4107001	21016001
2146001	6290001
11211001	25012001
2775001	6549001
2701001	2849001
3626001	4329001
3145001	1221001
6031001	999001
1998001	5772001
3441001	1776001
5772001	851001
9102001	1110001
2553001	2923001
3515001	4107001
7992001	1554001
10101001	5735001
3922001	2257001
1110001	3071001
2479001	3663001
13949001	1813001
10767001	3182001
9028001	2960001
2627001	2664001
67599001	2701001
7548001	3515001
2516001	6105001
4810001	1887001
5254001	3404001
3145001	5809001
2479001	9102001
888001	2553001
	3478001
	6734001
	9583001
	3922001
	1184001
	2553001
	2368001
	4329001
	3700001
	2849001
	9065001
	1221001
	9139001
	15281001
	1998001
	17390001
	7067001
	2923001
	3515001
	1554001
	888001

## Sheet: Tab2
Log10(LADs score +1) in numeric data for boxplot generation of WT and R6/1 LADs
WT	R6/1
39.4567871094	11.7145786285
35.4740715027	17.0747509003
25.606098175	13.543050766
18.1735515594	9.15288162231
95.9974746704	50.325958252
14.7533187866	9.43922615051
50.8573379517	25.0772476196
6.08902740479	3.53718185425
4.5863366127	2.94273734093
9.88189888	4.76489639282
34.6109085083	10.9875926971
36.52135849	12.1223220825
11.461353302	4.91747283936
11.7601776123	6.52169036865
36.1141052246	6.51382827759
7.73101806641	11.4689178467
8.06903076172	7.97752380371
31.5361595154	3.91065979004
11.5809135437	5.95928955078
20.1626567841	17.1279830933
7.19663906097	4.23050308228
9.11226081848	9.59381771088
6.33676338196	3.23638916016
6.91150474548	3.68652915955
14.5177841187	4.66239452362
59.4873886108	4.44782543182
21.8376502991	4.0925359726
15.1548156738	4.11914491653
5.52101135254	3.61288452148
13.2892456055	13.2138738632
11.6946182251	20.6131572723
9.64168834686	2.86952495575
7.14358520508	9.25471878052
5.24584960938	10.3956604004
50.0030021667	3.02700805664
6.23797607422	8.78589248657
18.1042938232	4.27525281906
12.0558776855	4.13694477081
5.49601364136	4.16546630859
130.515304565	5.91974639893
4.84575653076	4.17301177979
61.9909591675	18.5842399597
7.21885490417	3.8311958313
40.0622711182	8.3692779541
8.90789985657	3.05019283295
39.9276123047	5.41486358643
69.8187942505	3.85425639153
20.5956573486	3.46366882324
23.4072265625	54.9008865356
11.3749389648	3.48149514198
21.4986877441	2.90130233765
11.1788434982	34.6218566895
4.4522151947	3.47655296326
21.532043457	17.1001815796
23.9479999542	3.81566762924
14.1942138672	5.46569728851
5.32368469238	18.5629730225
8.75254821777	26.319316864
22.5831508636	13.2914190292
5.53405761719	16.7344284058
6.0744972229	6.44543457031
5.34312438965	13.7907562256
12.1544342041	5.59354162216
5.41969108582	11.0591011047
4.95193481445	8.93479537964
28.1423492432	3.71073913574
11.5419502258	12.2978553772
34.2770614624	4.96571350098
28.8156280518	3.35651397705
21.5745391846	4.20498657227
6.23646831512	11.734046936
8.8316116333	3.01147699356
6.28466796875	4.30995750427
33.4440460205	3.74488449097
27.2986774445	3.83113098145
39.2704849243	6.03268432617
45.5873222351	2.97770118713
5.47356319427	4.51274871826
12.6126708984	9.28132629395
17.6630096436	7.19497680664
12.193069458	4.15425109863
11.1573524475	2.86634063721
4.74363517761	19.5858802795
7.38721036911	13.7406768799
11.9487113953	10.6941833496
10.5208740234	3.4447426796
13.8519668579	3.66153717041
11.8191652298	17.5001049042
61.6767501831	9.71894264221
22.250213623	20.0169219971
13.2216110229	6.38032531738
47.9611282349	17.0271701813
22.3658542633	6.96921539307
13.3848876953	10.0175476074
5.23382663727	4.99778652191
20.3073825836	5.80694246292
13.3814029694	2.85348320007
49.4623641968	5.54146289825
15.0341253281	5.06671237946
44.9446640015	5.54158782959
62.4332199097	31.7365684509
22.0584602356	11.4173631668
46.4784393311	6.9662322998
28.143157959	21.4629974365
25.201965332	12.9509239197
6.23883056641	11.7505264282
18.5513095856	3.72143864632
5.98259496689	8.44931983948
4.68788146973	5.2744102478
9.12598800659	9.54055976868
7.4927406311	20.3292274475
20.3183021545	7.11426544189
4.72058868408	21.0722675323
14.7028608322	3.21827697754
5.94288253784	25.8943557739
5.37015151978	10.6172637939
19.7774658203	23.6132965088
9.48045349121	13.3581771851
8.60407543182	4.55212402344
14.2245540619	15.6785583496
6.21522521973	3.25386047363
17.7756519318	3.77154922485
8.28691864014	8.97028636932
13.1000642776	5.18527841568
27.0900154114	3.39882230759
26.0611553192	3.47234153748
7.51770496368	5.78958511353
6.37676668167	6.24001121521
31.8346710205	5.74545288086
30.0415000916	11.3092098236
17.8095378876	3.04770278931
5.51546478271	9.6918964386
11.2248535156	4.19665527344
16.8767986298	3.20050048828
17.9774208069	8.82283782959
33.1561317444	6.77816009521
6.86104393005	6.75134277344
127.419685364	6.77655696869
29.8313312531	8.68428325653
10.8571491241	10.1984920502
12.5168895721	4.62302970886
16.1401481628	7.48852157593
5.28310012817	15.1894311905
5.31252288818	12.4054098129
5.19901800156	4.29981708527
	4.46659755707
	16.8262863159
	14.8265943527
	11.6783828735
	4.46393585205
	7.27598190308
	5.52757501602
	8.47304821014
	4.20649528503
	4.05015563965
	14.3704156876
	2.98951625824
	21.7945194244
	24.4460525513
	5.67961072922
	33.347240448
	14.4320993423
	4.7422542572
	6.10558891296
	3.33485412598
	3.73335838318
