# Supplementary material for: Neuron type‐specific increase in lamin B1 contributes to nuclear dysfunction in Huntington’s disease
Source: EMBO Mol Med. 2020 Dec 28;13(2):e12105. doi: 10.15252/emmm.202012105 (PMC7863407; doi:10.15252/emmm.202012105)
Supplement: Supplementary file 8 — Source Data for Figure 7 [file EMMM-13-e12105-s006.zip › Figure 7B.xlsx]

## Sheet: Figure 7b
Table containing lamin B1 and Input mean read density values for WT and R6/1 mice data, using the EDD called common LADs divided in 200 bins, including graphical representation
WT_INPUT	R61_INPUT	WT_LB1	R61_LB1
14.9310344827586	14.3655172413793	14.7103448275862	15.3655172413793
17.0758620689655	16.6896551724138	17.2344827586207	17.7931034482759
16.2758620689655	16.3931034482759	16.5724137931034	16.3379310344828
13.6041666666667	13.6041666666667	14.2638888888889	13.7708333333333
14.2083333333333	14.2083333333333	14.0555555555556	14.0833333333333
14.8541666666667	14.5625	14.6180555555556	15.0833333333333
14.9310344827586	14.3931034482759	14.7724137931034	14.8689655172414
14.2896551724138	13.9103448275862	14.1448275862069	14.8965517241379
13.8275862068966	13.4068965517241	14.1172413793103	14.3379310344828
13.8068965517241	13.8827586206897	13.751724137931	14.1310344827586
14.3172413793103	13.8620689655172	13.6137931034483	14.8413793103448
18.448275862069	18.3862068965517	19.1379310344828	19.6068965517241
13.3263888888889	13.5416666666667	13.4861111111111	13.4513888888889
13.4097222222222	13.6180555555556	13.8055555555556	14.0694444444444
14.0277777777778	13.9652777777778	14.5625	13.9097222222222
15.6344827586207	15.4620689655172	16.0827586206897	16.0068965517241
13.9448275862069	13.9034482758621	13.8758620689655	14.2344827586207
14.5931034482759	14.3793103448276	14.2413793103448	14.5931034482759
14.5241379310345	13.6413793103448	14.1448275862069	14.7586206896552
14.048275862069	14.4206896551724	14.0137931034483	14.5586206896552
33.7777777777778	34.8958333333333	36.8125	36.9861111111111
34.2896551724138	34.9034482758621	38.951724137931	37.2620689655172
32.5034482758621	33.2	36.4689655172414	36.3379310344828
32.1034482758621	32.3586206896552	35.0206896551724	35.5241379310345
32.9172413793103	33.4068965517241	38.4068965517241	37.6068965517241
31.3103448275862	31.6620689655172	35.048275862069	34.7034482758621
30.4206896551724	31.2758620689655	34.9103448275862	34.4413793103448
29.8551724137931	30.9241379310345	35.5655172413793	34.3034482758621
30.6620689655172	30.648275862069	35.048275862069	34.3862068965517
33.7862068965517	35.4620689655172	40.0413793103448	40.448275862069
30.5172413793103	30.4827586206897	35.0275862068966	34.4068965517241
31.0206896551724	30.8	35.1724137931034	35.2
29.7034482758621	30.0206896551724	34.751724137931	34.0137931034483
29.9586206896552	31.0827586206897	34.9931034482759	34.2
31.0413793103448	30.8206896551724	35.0068965517241	34.848275862069
30.5931034482759	31.5310344827586	35.5379310344828	35.0137931034483
28.8958333333333	30.7222222222222	34.6944444444444	34.0277777777778
30.448275862069	30.6620689655172	35.0827586206897	34.8689655172414
31.4206896551724	31.5241379310345	36.5241379310345	35.3172413793103
30.4275862068966	30.2689655172414	35.6551724137931	35.5586206896552
30.3034482758621	30.5862068965517	35.3724137931034	34.5793103448276
30.5034482758621	30.9241379310345	36.1793103448276	34.7034482758621
29.6137931034483	30.2620689655172	34.9655172413793	33.9103448275862
30.2551724137931	30.3724137931034	35.5379310344828	34.1862068965517
29.3655172413793	29.4689655172414	33.5379310344828	33.7586206896552
29.1586206896552	29.9793103448276	34.4551724137931	32.9931034482759
29.3793103448276	29.7310344827586	33.6827586206897	33.7586206896552
29.4166666666667	29.0833333333333	34.2361111111111	33.7083333333333
29.4137931034483	30.1310344827586	34.4551724137931	33.5862068965517
30.7793103448276	30.7379310344828	36.8	34.6068965517241
29.3241379310345	29.3448275862069	34.4827586206897	33.5655172413793
29.8758620689655	30.2206896551724	34.3310344827586	33.7931034482759
30.8620689655172	30.3103448275862	35.7931034482759	34.2068965517241
29.9722222222222	29.5763888888889	34.75	33.0416666666667
30.4896551724138	31.4758620689655	36.3862068965517	35.1724137931034
30.9310344827586	31.2137931034483	36.7931034482759	35.4068965517241
29.25	28.9305555555556	39.9448275862069	33.7847222222222
29.2965517241379	29.551724137931	34.3310344827586	33.4896551724138
29.9862068965517	30.8551724137931	35.1241379310345	33.8206896551724
29.3034482758621	29.3586206896552	33.9172413793103	33.5172413793103
29.7655172413793	29.3862068965517	34.5793103448276	33.3586206896552
29.0275862068966	28.8	34.6551724137931	33.3310344827586
31.8965517241379	32.5448275862069	38.1724137931034	35.7724137931034
29.9034482758621	29.7586206896552	34.6068965517241	33.1034482758621
29.3586206896552	29.9379310344828	34.5586206896552	33.5034482758621
29.2344827586207	30.1172413793103	34.9379310344828	34.3103448275862
29.8344827586207	29.8896551724138	34.2344827586207	33.5310344827586
29.4896551724138	29.9103448275862	35.4689655172414	33.6275862068966
30.0551724137931	30.4068965517241	35.3310344827586	33.848275862069
29.0137931034483	30.151724137931	34.2896551724138	32.9310344827586
34.3793103448276	34.6551724137931	40.2137931034483	39.0068965517241
29.5379310344828	29.9655172413793	34.6275862068966	34.2344827586207
30.0620689655172	30.0206896551724	35.2275862068966	34.5586206896552
30.0551724137931	29.8344827586207	35.3793103448276	34.6413793103448
30.6896551724138	31.5793103448276	36.9310344827586	35.648275862069
31.2413793103448	31.8965517241379	37.1655172413793	36.0758620689655
29.8551724137931	30.4344827586207	35.0689655172414	34.3379310344828
30.3931034482759	30.5448275862069	35.2413793103448	34.551724137931
30.1736111111111	29.5347222222222	34.7777777777778	33.7777777777778
30.1103448275862	30.5793103448276	34.9034482758621	33.3172413793103
29.751724137931	29.7310344827586	35.2068965517241	33.5379310344828
29.2620689655172	30.2551724137931	34.648275862069	34.0965517241379
30.3586206896552	30.7379310344828	35.9586206896552	34.7724137931034
31.2275862068966	31.8689655172414	37.8344827586207	35.751724137931
30.5379310344828	30.6827586206897	35.4965517241379	35.0137931034483
29.4758620689655	30.248275862069	34.5448275862069	33.7034482758621
31.1241379310345	33.0344827586207	36.3724137931034	36.1862068965517
30.2827586206897	30.3103448275862	34.8	33.5793103448276
30.4551724137931	30.7862068965517	35.1724137931034	34.4344827586207
30.9586206896552	30.848275862069	35.9310344827586	34.9586206896552
30.1586206896552	29.9724137931034	34.8758620689655	34.6689655172414
29.4896551724138	30.7103448275862	34.9241379310345	33.8206896551724
29.551724137931	30.5724137931034	34.2827586206897	34.1241379310345
29.3172413793103	29.5448275862069	33.8896551724138	33.8689655172414
29.5931034482759	30.1172413793103	35.5103448275862	34.4206896551724
30.9862068965517	30.8965517241379	35.3586206896552	34.3034482758621
29.8620689655172	31.0275862068966	34.8551724137931	34.2620689655172
30.1586206896552	30.6068965517241	34.6137931034483	33.4344827586207
29.7034482758621	30.7172413793103	34.9586206896552	33.9586206896552
30.0137931034483	30.3241379310345	35.1448275862069	34.151724137931
32.3172413793103	33.3034482758621	38.2689655172414	37.1931034482759
29.5	30.2847222222222	34.6041666666667	33.75
30.4896551724138	31.3931034482759	36.2620689655172	35.6275862068966
29.8620689655172	30.2827586206897	34.3379310344828	33.9379310344828
29.9655172413793	30.551724137931	34.951724137931	34.0551724137931
30.3931034482759	30.7793103448276	34.5931034482759	33.4620689655172
30.3931034482759	30.6827586206897	34.8896551724138	34.2758620689655
31.2689655172414	31.3655172413793	36.4	35.551724137931
30.151724137931	30.6344827586207	34.6068965517241	34.0620689655172
29.2068965517241	29.5241379310345	33.8	33.2344827586207
30.1862068965517	30.0275862068966	35.4206896551724	35.2827586206897
29.5793103448276	30.7724137931034	34.9586206896552	33.751724137931
30.0413793103448	30.1034482758621	35.3931034482759	33.6206896551724
29.7586206896552	29.9172413793103	35.9724137931034	34.5379310344828
32.3194444444444	33.2291666666667	38.0486111111111	36.2430555555556
30.7310344827586	30.9448275862069	35.9310344827586	35.5172413793103
29.551724137931	29.2275862068966	34.1034482758621	33.4551724137931
29.4344827586207	29.5448275862069	33.8551724137931	33.1793103448276
30.3931034482759	30.9586206896552	34.7241379310345	35.0068965517241
29.4413793103448	29.5448275862069	35.3931034482759	33.9793103448276
30.1103448275862	30.0413793103448	34.0689655172414	33.8206896551724
30.5724137931034	30.6689655172414	34.5862068965517	34.2689655172414
29.3931034482759	30.0896551724138	34.2275862068966	33.3724137931034
30.048275862069	30.7310344827586	34.8827586206897	33.4827586206897
29.3034482758621	29.6344827586207	34.4965517241379	33.8068965517241
29.5172413793103	30.6551724137931	34.7034482758621	33.3103448275862
29.9448275862069	29.9586206896552	34.4896551724138	33.4689655172414
28.9034482758621	29.7241379310345	34.8344827586207	33.8137931034483
29.4758620689655	28.7793103448276	34.4896551724138	34.0275862068966
30.4344827586207	30.0896551724138	36.2137931034483	34.4896551724138
29.5862068965517	30.1379310344828	34.8137931034483	34.7379310344828
30.9724137931034	31.6758620689655	36.7793103448276	35.3655172413793
30.2758620689655	31.7655172413793	35.7931034482759	34.5655172413793
30.2068965517241	30.7724137931034	35.7862068965517	35.1793103448276
29.5931034482759	29.9034482758621	35	34.1172413793103
30.1103448275862	30.8620689655172	35.9172413793103	35.1724137931034
29.351724137931	29.8275862068966	34.8275862068966	34.9310344827586
29.4896551724138	29.2827586206897	34.8620689655172	33.1448275862069
29.4	29.6965517241379	33.9586206896552	33.8689655172414
29.0827586206897	29.351724137931	35.0068965517241	33.6551724137931
29.3103448275862	30.4068965517241	35.8068965517241	33.8758620689655
29.4689655172414	29.8896551724138	35.8	34.9310344827586
30.0344827586207	31.4758620689655	35.9241379310345	35.3103448275862
29.7931034482759	30.6344827586207	35.4896551724138	33.7931034482759
29.648275862069	29.951724137931	35.3241379310345	34.0758620689655
29.2275862068966	29.4413793103448	34.8551724137931	33.0896551724138
29.4827586206897	29.8137931034483	34.4137931034483	33.2620689655172
29.0344827586207	29.4137931034483	35.4	34.6758620689655
29.5448275862069	29.8068965517241	35.2275862068966	33.7034482758621
29.3034482758621	30.0827586206897	34.3862068965517	34.4896551724138
28.5724137931034	29.7034482758621	34.1655172413793	34.0206896551724
29.3103448275862	29.5931034482759	35.151724137931	33.8344827586207
31.4	31.4	36.7034482758621	36.7103448275862
29.1241379310345	29.6344827586207	34.151724137931	33.551724137931
32.0275862068966	33.2965517241379	37.5793103448276	37.2068965517241
29.8620689655172	30.6344827586207	34.4689655172414	33.7862068965517
29.7310344827586	30.048275862069	34.3379310344828	33.4758620689655
29.048275862069	30.2965517241379	34.2965517241379	33.3172413793103
29.448275862069	29.5655172413793	33.7862068965517	33.2344827586207
28.6275862068966	28.351724137931	33.5862068965517	33.0413793103448
28.7862068965517	29.8896551724138	33.9448275862069	33.4689655172414
29.1310344827586	29.9034482758621	34.9655172413793	33.6827586206897
31.3172413793103	32.4344827586207	37.0206896551724	36.6
28.4551724137931	29.1172413793103	33.5379310344828	32.8068965517241
29.7931034482759	29.8758620689655	34.9310344827586	33.7655172413793
29.951724137931	30.9172413793103	36.7862068965517	35.7724137931034
29.8	30.6620689655172	35.1034482758621	33.7172413793103
33.1172413793103	33.5862068965517	38.6413793103448	38.3448275862069
31.8068965517241	32.2965517241379	37.9862068965517	36.6896551724138
34.3793103448276	34.6206896551724	41.0206896551724	39.048275862069
29.3241379310345	29.751724137931	34.248275862069	33.4275862068965
29.4275862068966	30.0551724137931	34.3655172413793	33.9241379310345
29.3103448275862	29.5724137931034	33.848275862069	33.2344827586207
29.1034482758621	29.5172413793103	33.0965517241379	33.3310344827586
29.1793103448276	29.9241379310345	34.4344827586207	33.4068965517241
30.5379310344828	30.2827586206897	34.2965517241379	33.6620689655172
30.4344827586207	30.8137931034483	34.4827586206897	34.0413793103448
30.8	30.8275862068966	34.9862068965517	34.2413793103448
30.0137931034483	30.7862068965517	34.4758620689655	33.3931034482759
33.3103448275862	33.751724137931	37.9310344827586	36.5724137931035
13	13.1034482758621	14.1379310344828	13.7172413793103
13.5103448275862	13.6275862068966	13.7793103448276	14.5655172413793
13.5241379310345	13.1793103448276	13.7172413793103	14.2551724137931
13.2137931034483	13.2275862068966	14.1241379310345	14.3034482758621
13.6137931034483	13.8206896551724	14.5655172413793	14.4206896551724
13.951724137931	13.4137931034483	14.3310344827586	14.5448275862069
12.6896551724138	13.3724137931034	13.9586206896552	13.7241379310345
13.6206896551724	13.4344827586207	13.8	14.048275862069
13.7586206896552	12.6965517241379	13.2965517241379	13.5379310344828
13.7724137931034	14.1862068965517	13.7931034482759	14.7448275862069
13.951724137931	13.7310344827586	14.2620689655172	14.6344827586207
13.8068965517241	13.1586206896552	13.2551724137931	13.8206896551724
13.3655172413793	12.8	12.751724137931	12.8206896551724
13.5241379310345	13.8137931034483	13.448275862069	13.1034482758621
13.8413793103448	13.7241379310345	13.5241379310345	14.048275862069
14.2344827586207	13.7379310344828	13.4068965517241	14.6206896551724
14.4068965517241	13.7448275862069	14.1241379310345	14.2
13.5655172413793	13.5379310344828	13.751724137931	13.6275862068966
13.0206896551724	13.4689655172414	12.6137931034483	13.2689655172414
13.5724137931034	13.8206896551724	13.2344827586207	13.6620689655172
