# Supplementary material for: Neuron type‐specific increase in lamin B1 contributes to nuclear dysfunction in Huntington’s disease
Source: EMBO Mol Med. 2020 Dec 28;13(2):e12105. doi: 10.15252/emmm.202012105 (PMC7863407; doi:10.15252/emmm.202012105)
Supplement: Supplementary file 8 — Source Data for Figure 7 [file EMMM-13-e12105-s006.zip › Figure 7C.xlsx]

## Sheet: Figure 7D
LADs size in Mb data for boxplot generation of common, WT-specific and R6/1-specific LADs
Common	WT-specific	R6/1-specific
4921001	888001	222001
17760001	74001	37001
6697001	1628001	37001
24161001	1628001	148001
3700001	2294001	370001
11100001	74001	37001
3996001	37001	37001
7770001	666001	74001
1147001	111001	481001
1961001	37001	111001
9546001	37001	74001
9472001	4662001	37001
6919001	1073001	1073001
5217001	888001	296001
1110001	1443001	148001
3626001	3367001	74001
2146001	1036001	185001
2627001	5143001	37001
1443001	481001	1887001
1702001	148001	999001
12432001	37001	851001
9731001	37001	1110001
8473001	148001	37001
8769001	37001	185001
2479001	5032001	74001
2997001	5476001	37001
2627001	2664001	37001
4921001	1591001	37001
5809001	2775001	74001
3256001	629001	74001
2072001	1184001	185001
2368001	1887001	37001
16687001	2442001	37001
17501001	111001	37001
3145001	222001	185001
7881001	370001	37001
4699001	185001	37001
3885001	37001	37001
1258001	74001	37001
9361001	37001	666001
3589001	37001	592001
13135001	37001	148001
8436001	5254001	259001
10582001	1702001	74001
3663001	518001	148001
24790001	111001	37001
21016001	185001	1036001
6290001	148001	37001
6549001	111001	1258001
2849001	666001	888001
4329001	2146001	37001
1221001	1110001	74001
3034001	148001	444001
4070001	37001	185001
5735001	74001	74001
1813001	1110001	111001
3108001	3922001	74001
2886001	666001	74001
5698001	296001	37001
1591001	74001	2960001
1036001	259001	666001
1554001	74001	37001
2257001	37001	2035001
3663001	37001	1295001
2664001	37001	37001
2701001	592001	37001
6031001	481001	666001
5624001	444001	296001
9102001	5217001	108652
6697001	74001	74001
3478001	37001	37001
1887001	111001	37001
3404001	333001	11032
2516001	111001	925001
3478001	37001	1147001
9583001	3145001	74001
3922001	148001	148001
4144001	1295001	37001
1110001	148001	37001
2479001	111001
2368001	37001
9139001	37001
2331001	37001
3700001	7437001
8917001	518001
15281001	2812001
16724001	8066001
7067001	4810001
3256001	3922001
2849001	296001
1221001	629001
1998001	777001
1554001	5661001
888001	7918001
2553001	481001
9287001	1998001
6142001	1554001
7141001	2479001
1221001	111001
3182001	185001
3256001	37001
3330001	4144001
3256001	1406001
1776001	3552001
1529256	222001
9731001	888001
3848001	2109001
5772001	3700001
2738001	185001
12358001	37001
8917001	296001
2331001	370001
2590001	370001
3108001	74001
1702001	37001
6068001	740001
6327001	666001
2701001	296001
1710531	111001
4810001	185001
3441001	74001
10508001	185001
4884001	6105001
1184001	296001
3441001	148001
1591001	481001
1184001	148001
1406001	333001
1184001	111001
37666001	37001
5217001	37001
12210001	3626001
8769001	888001
1554001	4403001
4144001	2146001
3330001	1036001
24457001	37001
18056001	74001
5365001	37001
4514001	851001
3774001	37001
5846001	1392865
4033001	185001
2257001	333001
3811001	222001
1998001	111001
5735001	222001
2220001	1702001
1776001	2738001
2442001	74001
5587001	555001
4440001	518001
1332001	1813001
1628001	1406001
1184001	2183001
	37001
	74001
	74001
	296001
	37001
	37001
	1591001
	2479001
	2812001
	592001
	666001
	444001
	296001
	37001
	629001
	37001
