# Supplementary material for: Neuron type‐specific increase in lamin B1 contributes to nuclear dysfunction in Huntington’s disease
Source: EMBO Mol Med. 2020 Dec 28;13(2):e12105. doi: 10.15252/emmm.202012105 (PMC7863407; doi:10.15252/emmm.202012105)
Supplement: Supplementary file 8 — Source Data for Figure 7 [file EMMM-13-e12105-s006.zip › Figure 7D.xlsx]

## Sheet: Figure 7D
Source data for Figure 7D
Tab1	LB1 ChIP and Input reads numeric data for boxplot generation of common LADs for WT and R6/1 mice
Tab2	LB1 ChIP and Input reads numeric data for boxplot generation of WT-specific LADs for WT and R6/1 mice
Tab3	LB1 ChIP and Input reads numeric data for boxplot generation of R6/1-specific LADs for WT and R6/1 mice
Tab4	DAVID Gene Ontology analysis of Biological Processes for common LADs
Tab5	DAVID Gene Ontology analysis of Biological Processes for WT-specific LADs

## Sheet: Tab1
Genomic coordinates	Common LB1 WT	Common Input WT	Common LB1 R6/1	Common Input R6/1
chr10:100085000-107226000	0.06	0.05	0.06	0.05
chr10:111370000-114626000	0.06	0.05	0.06	0.05
chr10:122766000-124542000	0.06	0.06	0.06	0.06
chr10:14245000-16798000	0.05	0.05	0.05	0.05
chr10:29304000-38591000	0.06	0.05	0.06	0.05
chr10:3478000-4699000	0.06	0.05	0.05	0.05
chr10:45769000-51911000	0.05	0.05	0.05	0.05
chr10:54020000-57202000	0.06	0.05	0.06	0.05
chr10:62974000-66230000	0.06	0.06	0.06	0.06
chr10:70966000-74296000	0.06	0.06	0.06	0.06
chr11:24457000-28305000	0.06	0.05	0.06	0.05
chr11:37037000-42809000	0.06	0.05	0.06	0.05
chr11:9028000-18759000	0.06	0.05	0.06	0.05
chr11:90576000-93314000	0.06	0.06	0.06	0.06
chr12:114552000-117253000	0.03	0.03	0.03	0.03
chr12:13801000-15503000	0.06	0.05	0.06	0.05
chr12:34151000-40219000	0.06	0.06	0.06	0.06
chr12:42698000-51615000	0.06	0.05	0.05	0.05
chr12:5476000-8066000	0.06	0.06	0.06	0.06
chr12:57720000-70078000	0.06	0.05	0.06	0.05
chr12:90428000-92759000	0.07	0.06	0.06	0.06
chr12:9065000-12173000	0.06	0.06	0.06	0.06
chr12:93092000-99419000	0.06	0.05	0.06	0.05
chr13:106079000-107485000	0.06	0.05	0.05	0.05
chr13:115255000-120139000	0.06	0.06	0.06	0.06
chr13:14319000-17760000	0.06	0.06	0.06	0.06
chr13:22163000-23347000	0.04	0.03	0.04	0.03
chr13:25234000-28675000	0.06	0.05	0.05	0.05
chr13:3922000-8732000	0.06	0.05	0.06	0.05
chr13:60939000-62530000	0.03	0.03	0.03	0.03
chr13:64565000-65749000	0.04	0.04	0.04	0.04
chr13:78403000-88911000	0.06	0.05	0.05	0.05
chr14:36297000-41514000	0.06	0.05	0.06	0.05
chr14:50172000-51356000	0.05	0.04	0.05	0.04
chr14:80290000-117956000	0.06	0.05	0.05	0.05
chr15:12876000-25086000	0.06	0.05	0.05	0.05
chr15:28490000-30044000	0.06	0.05	0.05	0.05
chr15:41699000-50468000	0.06	0.05	0.05	0.05
chr15:53206000-57350000	0.06	0.06	0.06	0.06
chr15:68968000-72298000	0.06	0.06	0.06	0.06
chr16:46657000-64713000	0.06	0.05	0.05	0.05
chr16:65305000-89762000	0.06	0.05	0.06	0.05
chr17:17797000-23643000	0.04	0.04	0.04	0.04
chr17:37259000-42624000	0.05	0.05	0.05	0.05
chr17:51985000-56018000	0.06	0.05	0.06	0.05
chr17:57572000-62086000	0.06	0.05	0.05	0.05
chr17:76035000-78292000	0.06	0.05	0.05	0.05
chr17:91390000-95164000	0.06	0.05	0.05	0.05
chr18:16983000-20794000	0.05	0.05	0.05	0.05
chr18:21460000-23458000	0.06	0.06	0.06	0.06
chr18:25937000-31672000	0.07	0.06	0.06	0.06
chr18:50394000-52614000	0.06	0.05	0.06	0.05
chr18:58830000-60606000	0.06	0.05	0.06	0.05
chr18:70818000-73260000	0.06	0.05	0.06	0.06
chr18:85174000-90761000	0.06	0.05	0.05	0.05
chr19:12913000-14245000	0.05	0.04	0.05	0.04
chr19:18833000-20461000	0.06	0.05	0.06	0.05
chr19:39072000-40256000	0.03	0.03	0.03	0.03
chr19:48544000-52984000	0.06	0.06	0.06	0.06
chr1:123543000-127243000	0.06	0.06	0.06	0.06
chr1:141081000-152181000	0.05	0.05	0.05	0.05
chr1:174640000-178636000	0.06	0.05	0.06	0.05
chr1:25715000-33485000	0.06	0.05	0.05	0.05
chr1:3034000-20794000	0.06	0.05	0.06	0.05
chr1:44252000-50949000	0.05	0.04	0.05	0.04
chr1:67007000-71928000	0.06	0.06	0.06	0.06
chr1:96015000-120176000	0.06	0.05	0.05	0.05
chr2:106819000-112036000	0.06	0.05	0.05	0.05
chr2:114034000-116661000	0.07	0.06	0.06	0.06
chr2:148777000-150220000	0.06	0.05	0.05	0.05
chr2:36112000-37222000	0.05	0.04	0.05	0.04
chr2:39109000-48655000	0.06	0.05	0.06	0.05
chr2:53317000-56943000	0.05	0.05	0.05	0.05
chr2:62567000-64713000	0.06	0.05	0.06	0.05
chr2:66156000-67303000	0.06	0.05	0.06	0.05
chr2:7474000-9435000	0.06	0.05	0.06	0.05
chr2:80549000-90021000	0.05	0.05	0.05	0.04
chr2:94387000-101306000	0.16	0.14	0.15	0.14
chr3:109816000-113072000	0.05	0.04	0.05	0.04
chr3:113257000-115329000	0.05	0.05	0.05	0.05
chr3:123284000-126281000	0.06	0.05	0.05	0.05
chr3:133237000-134939000	0.06	0.05	0.06	0.05
chr3:138750000-141118000	0.06	0.05	0.06	0.05
chr3:149110000-151737000	0.06	0.06	0.06	0.06
chr3:154549000-159470000	0.06	0.06	0.06	0.06
chr3:15725000-25456000	0.06	0.05	0.06	0.05
chr3:3034000-15466000	0.05	0.05	0.05	0.05
chr3:41625000-50098000	0.05	0.04	0.05	0.04
chr3:59089000-64898000	0.05	0.05	0.05	0.05
chr3:69930000-78699000	0.06	0.05	0.05	0.05
chr3:90761000-93240000	0.05	0.04	0.05	0.04
chr4:110038000-113923000	0.04	0.03	0.04	0.04
chr4:13801000-31302000	0.06	0.05	0.05	0.05
chr4:143190000-144448000	0.03	0.03	0.03	0.03
chr4:35372000-40071000	0.06	0.05	0.05	0.05
chr4:49876000-53021000	0.06	0.05	0.05	0.05
chr4:63714000-80401000	0.06	0.05	0.06	0.05
chr4:89207000-97088000	0.06	0.05	0.06	0.05
chr5:15133000-18722000	0.06	0.05	0.06	0.05
chr5:39294000-52429000	0.06	0.06	0.06	0.06
chr5:54575000-63011000	0.05	0.04	0.05	0.05
chr5:5698000-15059000	0.05	0.04	0.05	0.04
chr5:68413000-72076000	0.06	0.05	0.05	0.05
chr5:78292000-88874000	0.06	0.05	0.05	0.05
chr6:101454000-108003000	0.06	0.06	0.06	0.06
chr6:109113000-111962000	0.06	0.05	0.06	0.05
chr6:129500000-133829000	0.03	0.03	0.03	0.03
chr6:138380000-139601000	0.06	0.05	0.06	0.05
chr6:40478000-46768000	0.06	0.05	0.06	0.05
chr6:56906000-81696000	0.06	0.05	0.05	0.05
chr6:6956000-27972000	0.06	0.05	0.06	0.05
chr7:100270000-103156000	0.06	0.05	0.06	0.05
chr7:10545000-16243000	0.03	0.03	0.03	0.03
chr7:109853000-112517000	0.05	0.04	0.04	0.04
chr7:113368000-116069000	0.05	0.04	0.05	0.05
chr7:17686000-19277000	0.03	0.03	0.04	0.03
chr7:33855000-34891000	0.03	0.02	0.03	0.03
chr7:46435000-50505000	0.05	0.04	0.05	0.04
chr7:54427000-55981000	0.04	0.04	0.04	0.04
chr7:57239000-62974000	0.06	0.05	0.06	0.05
chr7:63603000-65860000	0.06	0.06	0.06	0.06
chr7:67044000-70078000	0.05	0.04	0.04	0.04
chr7:75998000-79661000	0.07	0.06	0.07	0.06
chr7:83546000-85359000	0.06	0.06	0.06	0.06
chr7:91945000-95053000	0.05	0.04	0.05	0.04
chr8:28453000-34484000	0.06	0.06	0.06	0.06
chr8:38147000-40034000	0.05	0.04	0.05	0.05
chr8:42550000-45954000	0.06	0.05	0.06	0.05
chr8:4699000-8177000	0.06	0.05	0.05	0.05
chr8:49839000-55463000	0.06	0.05	0.06	0.05
chr8:57942000-67044000	0.06	0.05	0.06	0.05
chr8:67673000-70189000	0.06	0.05	0.06	0.05
chr8:75887000-79365000	0.06	0.05	0.06	0.05
chr8:98457000-105154000	0.06	0.05	0.06	0.05
chr9:16317000-20239000	0.05	0.04	0.05	0.04
chr9:35446000-36556000	0.04	0.04	0.04	0.04
chr9:3552000-13135000	0.05	0.05	0.05	0.05
chr9:37518000-39997000	0.05	0.04	0.05	0.04
chr9:80364000-82732000	0.06	0.05	0.05	0.05
chr9:90169000-94313000	0.06	0.05	0.06	0.05
chrX:103415000-120139000	0.02	0.02	0.02	0.02
chrX:122618000-129685000	0.03	0.02	0.02	0.02
chrX:133866000-136197000	0.03	0.03	0.03	0.03
chrX:13431000-17131000	0.03	0.02	0.03	0.02
chrX:150553000-153809000	0.02	0.02	0.02	0.02
chrX:160987000-162541000	0.03	0.02	0.03	0.02
chrX:21053000-23902000	0.02	0.02	0.02	0.02
chrX:36223000-45140000	0.03	0.02	0.02	0.02
chrX:46694000-47915000	0.02	0.02	0.02	0.02
chrX:58201000-67340000	0.03	0.02	0.02	0.02
chrX:75258000-90539000	0.02	0.02	0.02	0.02
chrX:93351000-95349000	0.02	0.02	0.02	0.02

## Sheet: Tab2
Genomic coordinates	WT-specific LB1 WT	WT-specific Input WT	WT-specific LB1 R6/1	WT-specific Input R6/1
chr10:107226000-111370000	0.07	0.07	0.07	0.07
chr10:124542000-125948000	0.07	0.07	0.07	0.07
chr10:25752000-29304000	0.06	0.06	0.06	0.06
chr10:51911000-54020000	0.06	0.06	0.06	0.06
chr10:96385000-100085000	0.06	0.06	0.06	0.06
chr12:51615000-57720000	0.07	0.07	0.06	0.07
chr13:105043000-106079000	0.07	0.06	0.06	0.06
chr13:17760000-22163000	0.06	0.06	0.06	0.06
chr13:74777000-78403000	0.06	0.05	0.05	0.05
chr13:88911000-91057000	0.06	0.05	0.06	0.05
chr15:39997000-41699000	0.06	0.06	0.06	0.06
chr15:50468000-53206000	0.07	0.06	0.06	0.06
chr17:15984000-17797000	0.04	0.04	0.04	0.04
chr17:81992000-83398000	0.06	0.05	0.06	0.05
chr17:89207000-91390000	0.06	0.06	0.06	0.06
chr18:15392000-16983000	0.06	0.06	0.06	0.06
chr18:23458000-25937000	0.07	0.08	0.07	0.08
chr18:47582000-50394000	0.06	0.06	0.06	0.06
chr1:138787000-141081000	0.07	0.06	0.07	0.06
chr1:20794000-22422000	0.06	0.06	0.06	0.06
chr1:65379000-67007000	0.06	0.05	0.05	0.05
chr2:105783000-106819000	0.07	0.07	0.07	0.07
chr2:136974000-142117000	0.07	0.06	0.06	0.06
chr2:48655000-53317000	0.07	0.07	0.07	0.07
chr2:56943000-58016000	0.06	0.06	0.06	0.06
chr2:64713000-66156000	0.07	0.07	0.07	0.07
chr2:77182000-80549000	0.07	0.06	0.07	0.06
chr3:115329000-120805000	0.07	0.06	0.06	0.06
chr3:127687000-128871000	0.07	0.06	0.06	0.06
chr3:131350000-133237000	0.07	0.06	0.07	0.06
chr3:141118000-143782000	0.07	0.07	0.07	0.06
chr3:146668000-149110000	0.07	0.07	0.07	0.07
chr3:25456000-27047000	0.06	0.06	0.06	0.06
chr3:64898000-69930000	0.07	0.07	0.07	0.07
chr3:79920000-82695000	0.06	0.06	0.06	0.06
chr4:12099000-13801000	0.06	0.06	0.06	0.06
chr4:3034000-8288000	0.06	0.05	0.05	0.05
chr5:52429000-54575000	0.07	0.08	0.08	0.08
chr5:63011000-64121000	0.06	0.05	0.06	0.06
chr6:108003000-109113000	0.07	0.07	0.07	0.07
chr6:3034000-6956000	0.06	0.06	0.06	0.06
chr7:95053000-100270000	0.06	0.06	0.06	0.06
chr8:105154000-106449000	0.07	0.07	0.07	0.07
chr8:15355000-18500000	0.07	0.06	0.07	0.06
chr9:82732000-90169000	0.06	0.06	0.06	0.06
chrX:139416000-144226000	0.03	0.03	0.03	0.03
chrX:153809000-155807000	0.03	0.03	0.03	0.03
chrX:159433000-160987000	0.03	0.03	0.03	0.03
chrX:163836000-166315000	0.03	0.03	0.03	0.03
chrX:17131000-21053000	0.03	0.02	0.03	0.02
chrX:52540000-58201000	0.03	0.03	0.03	0.03
chrX:67340000-75258000	0.03	0.03	0.03	0.03
chrX:90539000-93351000	0.03	0.03	0.03	0.03
chrX:95349000-103415000	0.03	0.03	0.03	0.03

## Sheet: Tab3
Genomic coordinates	R6/1-specific LB1 WT	R6/1-specific Input WT	R6/1-specific LB1 R6/1	R6/1-specific Input R6/1
chr11:73149000-74185000	0.05	0.04	0.05	0.04
chr12:89170000-90428000	0.05	0.05	0.05	0.05
chr14:9361000-12321000	0.06	0.06	0.06	0.06
chr15:4107000-6142000	0.06	0.05	0.06	0.05
chr15:9102000-10397000	0.06	0.05	0.06	0.05
chr19:17686000-18833000	0.06	0.06	0.06	0.06
chr5:109150000-110223000	0.04	0.03	0.04	0.03
chr7:26825000-27935000	0.04	0.03	0.04	0.03
chr7:31968000-33855000	0.01	0.01	0.01	0.01

## Sheet: Tab4
Category	Term		Count	%	PValue	Genes	List Total	Pop Hits	Pop Total	Fold Enrichment	Bonferroni	Benjamini	FDR
GOTERM_BP_DIRECT	GO:0007608	sensory perception of smell	850	28.4281	0	OLFR881, OLFR883, OLFR884, OLFR885, OLFR887, OLFR888, OLFR1155, OLFR1154, OLFR1157, OLFR1156, OLFR1158, OLFR889, OLFR1151, OLFR1153, OLFR1152, OLFR872, OLFR873, OLFR870, OLFR871, OLFR876, OLFR877, OLFR874, OLFR875, OLFR498, OLFR1145, OLFR497, OLFR1143, OLFR98, OLFR99, OLFR1148, OLFR491, OLFR94, OLFR95, OLFR490, OLFR96, OLFR878, OLFR97, OLFR495, OLFR494, OLFR1141, OLFR493, OLFR1140, OLFR93, OLFR49…	2419	1143	18082	5.55883	0	0	0
GOTERM_BP_DIRECT	GO:0007186	G-protein coupled receptor signaling pathway	957	32.0067	0	OLFR881, OLFR883, OLFR884, OLFR885, OLFR887, OLFR888, OLFR1155, OLFR1154, AGTR2, OLFR1157, OLFR1156, OLFR1158, OLFR889, OLFR1151, OLFR1153, OLFR1152, OLFR872, OLFR873, OLFR870, OLFR871, OLFR876, OLFR877, OLFR874, OLFR875, OLFR498, OLFR1145, OLFR497, OLFR1143, OLFR98, SSTR1, OLFR99, OLFR1148, OLFR94, OLFR491, OLFR490, OLFR95, OLFR96, OLFR878, OLFR97, OLFR495, OLFR494, OLFR1141, OLFR493, OLFR1140, …	2419	1706	18082	4.19318	0	0	0
GOTERM_BP_DIRECT	GO:0050907	detection of chemical stimulus involved in sensory perception	153	5.11706	2.80667e-88	OLFR1257, OLFR1258, OLFR1259, OLFR984, OLFR1253, OLFR1254, OLFR1255, OLFR1256, OLFR1250, OLFR1251, OLFR1252, OLFR365, OLFR366, OLFR1248, OLFR1249, OLFR1246, OLFR424, OLFR1247, OLFR218, OLFR1245, OLFR420, OLFR1242, OLFR1243, OLFR1240, OLFR1241, OLFR351, OLFR357, OLFR356, OLFR355, OLFR427, OLFR354, OLFR353, OLFR1231, OLFR1232, OLFR1233, OLFR1234, OLFR1238, OLFR109, OLFR1230, OLFR48, OLFR103, OLFR10…	2419	206	18082	5.55181	1.13025e-84	5.65124e-85	5.21955e-85
GOTERM_BP_DIRECT	GO:0019236	response to pheromone	83	2.77592	6.05099e-52	VMN1R66, VMN1R67, VMN1R21, VMN1R24, VMN1R23, VMN1R22, VMN1R28, VMN1R206, VMN1R27, VMN1R26, VMN1R208, VMN1R213, VMN1R214, VMN1R19, VMN1R215, VMN1R216, VMN1R210, VMN1R211, VMN1R212, VMN1R9, VMN1R8, VMN1R16, VMN1R219, VMN1R18, VMN1R218, VMN1R17, VMN1R217, VMN1R226, VMN1R227, VMN1R225, VMN1R222, VMN1R199, VMN1R198, VMN1R220, VMN1R195, VMN1R197, VMN1R196, VMN1R191, VMN1R193, VMN1R192, VMN1R89, VMN1R18…	2419	104	18082	5.96562	2.43673e-48	8.12245e-49	1.1253e-48
GOTERM_BP_DIRECT	GO:0050896	response to stimulus	107	3.5786	2.85643e-38	RP1, OLFR154, RPE65, RORB, OLFR151, OLFR150, CNGB3, OLFR1052, RGR, OBP1A, OBP1B, TRPA1, OLFR1537, OLFR498, OLFR497, OLFR491, OLFR490, OLFR495, OLFR50, SLITRK6, OLFR494, OLFR493, OLFR1044, OLFR492, TAS2R113, TAS2R114, TAS2R110, OLFR1030, TAS2R117, OLFR486, TAS2R116, OLFR488, TAS2R118, OLFR482, OLFR481, OLFR484, OLFR483, OLFR480, OLFR502, OLFR181, TAS2R103, TAS2R104, OLFR187, OLFR186, OLFR78, OLFR4…	2419	211	18082	3.79063	1.15029e-34	2.87571e-35	5.31209e-35
GOTERM_BP_DIRECT	GO:0007165	signal transduction	320	10.7023	5.33047e-33	ADGRA3, MRGPRA3, MRGPRA4, MRGPRA1, OLFR612, LPAR4, OLFR613, OLFR610, OLFR611, MRGPRA6, OLFR67, OLFR1052, OLFR68, AGTR2, OLFR65, HTR1B, OLFR619, OLFR66, HTR1A, OLFR618, OLFR617, OLFR616, OLFR69, OLFR615, DEPDC1A, CHRNA6, OLFR64, ADGRB3, MRGPRB2, MRGPRB3, MRGPRB4, MRGPRB5, TRPA1, MRGPRB1, OLFR622, OLFR623, OLFR624, MRGPRB8, OLFR620, OLFR629, OLFR498, OLFR1537, OLFR497, GRB10, SSTR1, OLFR628, OLFR49…	2419	1255	18082	1.90597	2.14658e-29	4.29316e-30	9.91304e-30
GOTERM_BP_DIRECT	GO:0018149	peptide cross-linking	42	1.40468	2.16966e-24	LCE3A, LCE3B, LCE3C, LCE3D, COL3A1, SPRR2H, SPRR2G, LCE1B, SPRR2F, SPRR2E, SPRR2K, SPRR2I, SPRR2J-PS, SPRR2D, SPRR2B, PRR9, FN1, ANXA1, LELP1, LCE1I, LCE1J, LCE1G, CRCT1, LCE1H, LCE1E, SPRR2A1, LCE1F, SPRR1A, SPRR2A3, SPRR1B, LCE1C, SPRR2A2, LCE1D, SPRR3, SPRR4, LCE1A1, LCE3F, LCE3E, LCE1M, LCE1K, LCE1A2, LCE1L	2419	56	18082	5.60624	8.73722e-21	1.4562e-21	4.0349e-21
GOTERM_BP_DIRECT	GO:0050911	detection of chemical stimulus involved in sensory perception of smell	32	1.07023	5.27411e-20	OLFR847, OLFR845, OLFR846, OLFR869, OLFR867, OLFR849, OLFR868, OLFR829, OLFR828, OLFR866, OLFR862, OLFR843, OLFR860, OLFR872, OLFR18, OLFR834, OLFR873, OLFR835, OLFR836, OLFR870, OLFR871, OLFR857, OLFR859, OLFR39, OLFR58, OLFR853, OLFR855, OLFR854, OLFR830, OLFR851, OLFR850, OLFR832	2419	40	18082	5.97999	2.12388e-16	3.03412e-17	9.80822e-17
GOTERM_BP_DIRECT	GO:0030216	keratinocyte differentiation	48	1.60535	5.65419e-20	WNT16, PTGS2, LCE3A, LCE3B, LCE3C, LCE3D, SPRR2H, SPRR2G, CTNND1, LCE1B, SPRR2F, SPRR2E, SPRR2K, SPRR2I, SPRR2J-PS, SPRR2D, SPRR2B, YAP1, IVL, PRR9, ABCA12, ANXA1, LELP1, SCEL, LCE1I, LCE1J, LCE1G, DSG4, CRCT1, LCE1H, LCE1E, SPRR2A1, LCE1F, SPRR1A, LCE1C, SPRR2A3, SPRR1B, SPRR2A2, LCE1D, SPRR3, SPRR4, LCE1A1, LCE3F, LCE3E, LCE1M, LCE1K, LCE1A2, LCE1L	2419	85	18082	4.22117	2.27694e-16	2.84618e-17	1.05151e-16
GOTERM_BP_DIRECT	GO:0001580	detection of chemical stimulus involved in sensory perception of bitter taste	31	1.03679	5.34794e-16	TAS2R129, TAS2R113, TAS2R114, TAS2R115, TAS2R110, TAS2R117, TAS2R116, TAS2R140, TAS2R118, TAS2R124, PIP, TAS2R123, TAS2R144, TAS2R126, TAS2R143, TAS2R125, TAS2R120, TAS2R122, TAS2R121, TAS2R138, TAS2R139, TAS2R103, TAS2R104, TAS2R102, TAS2R109, TAS2R107, TAS2R106, TAS2R105, TAS2R136, TAS2R135, TAS2R130	2419	46	18082	5.03749	2.23543e-12	2.48357e-13	1.03251e-12
GOTERM_BP_DIRECT	GO:0050909	sensory perception of taste	32	1.07023	6.4106e-08	TAS2R129, TAS2R113, TAS2R114, TAS2R110, TAS2R117, TAS2R116, TAS2R140, TAS2R118, TAS2R124, TAS2R123, TAS2R144, TAS2R126, TAS2R143, TAS2R125, TAS2R120, TAS2R121, TAS2R138, TAS2R139, TAS2R103, TAS2R104, TAS2R102, GNAT3, CD36, TAS2R109, TAS2R107, TAS2R106, P2RX3, TAS2R105, TAS2R136, TAS2R135, TAS2R131, TAS2R130	2419	85	18082	2.81411	0.000258121	2.58151e-05	0.000119217
GOTERM_BP_DIRECT	GO:0031424	keratinization	20	0.668896	1.10211e-07	LOR, HRNR, SPRR2H, SPRR2G, SPRR2F, SPRR2E, SPRR2K, SPRR2I, SPRR2J-PS, SPRR2A1, SPRR2D, SPRR1A, SPRR2A3, SPRR1B, SPRR2B, SPRR2A2, SPRR3, SPRR4, IVL, ABCA12	2419	39	18082	3.83333	0.000443721	4.03464e-05	0.000204958
GOTERM_BP_DIRECT	GO:0007192	adenylate cyclase-activating serotonin receptor signaling pathway	13	0.434783	2.8952e-06	OLFR1093, OLFR1094, OLFR748, OLFR749, OLFR747, OLFR479, OLFR820, OLFR474, OLFR473, OLFR509, OLFR1102, OLFR472, OLFR16	2419	21	18082	4.62737	0.0115913	0.000971109	0.00538404
GOTERM_BP_DIRECT	GO:0019373	epoxygenase P450 pathway	15	0.501672	9.96912e-06	CYP2C66, CYP2C70, CYP2C65, CYP2C37, CYP2C55, CYP2C54, CYP2C69, CYP2C68, CYP2J6, CYP2C67, CYP2C29, CYP2C40, CYP2C50, CYP2C38, CYP2C39	2419	30	18082	3.73749	0.0393507	0.00308338	0.0185379

## Sheet: Tab5
Category	Term		Count	%	PValue	Genes	List Total	Pop Hits	Pop Total	Fold Enrichment	Bonferroni	Benjamini	FDR
GOTERM_BP_DIRECT	GO:0006334	nucleosome assembly	20	2.22717	1.86123e-08	HIST1H4N, HIST1H4M, HIST1H4K, HIST1H1B, NAP1L1, NAP1L2, ATRX, HIST1H2BP, HIST1H2BM, HIST1H2BN, HIST1H2BK, HIST1H2BL, HIST1H2BJ, HIST1H4I, ASF1A, HIST1H4J, HIST1H3H, HIST1H2BQ, HIST1H3I, HIST1H2BR	708	104	18082	4.91145	4.55433e-05	4.55433e-05	3.27541e-05
