# Supplementary material for: Neuron type‐specific increase in lamin B1 contributes to nuclear dysfunction in Huntington’s disease
Source: EMBO Mol Med. 2020 Dec 28;13(2):e12105. doi: 10.15252/emmm.202012105 (PMC7863407; doi:10.15252/emmm.202012105)
Supplement: Supplementary file 9 — Source Data for Figure 8 [file EMMM-13-e12105-s007.zip]

Archive with 3 entries (3 files):
- Figure 8B.xlsx
- Figure 8C.xlsx
- Figure 8D.xlsx
