# Supplementary material for: Neuron type‐specific increase in lamin B1 contributes to nuclear dysfunction in Huntington’s disease
Source: EMBO Mol Med. 2020 Dec 28;13(2):e12105. doi: 10.15252/emmm.202012105 (PMC7863407; doi:10.15252/emmm.202012105)
Supplement: Supplementary file 9 — Source Data for Figure 8 [file EMMM-13-e12105-s007.zip › Figure 8B.xlsx]

## Sheet: Figure 8B
Source data for Figure 8b
Tab1	DAVID Gene Ontology analysis of Biological Processes for regions with decreased accessibility in R6/1 mice hippocampus
Tab2	DAVID Gene Ontology analysis of Biological Processes for regions with increased accessibility in R6/1 mice hippocampus

## Sheet: Tab1
Category	Term		Count	%	PValue	Genes	List Total	Pop Hits	Pop Total	Fold Enrichment	Bonferroni	Benjamini	FDR
GOTERM_BP_DIRECT	GO:0007155	cell adhesion	50	4.73485	1.50767e-08	TLN1, PRKX, CNTNAP5A, CNTNAP5B, VCL, NRCAM, CD44, CTGF, RHOB, DPP4, CNTN5, CNTN6, CTNNA1, CTNNA3, NCAM2, NCAN, DST, OLFM4, TNC, PCDH20, PCDHGC5, CDH5, CDH6, CDH8, IGSF11, CDH9, FAT3, TNR, THBS1, COL8A1, DPT, FLRT2, HAPLN1, ADAM23, NLGN3, CELSR1, NID2, TINAG, PCDH19, CDH12, ITGA9, COL19A1, FREM3, PKP1, DSG2, TENM2, DSC3, CDH10, NTM, CDH11	765	485	18082	2.43676	4.2636e-05	4.2636e-05	2.69697e-05
GOTERM_BP_DIRECT	GO:0051965	positive regulation of synapse assembly	13	1.23106	3.31356e-05	FLRT2, NLGN3, ACTR3, SLITRK1, BDNF, CBLN2, LRRTM4, LRRTM3, LRRTM1, NTRK2, LRRN1, SLITRK6, SLITRK5	765	70	18082	4.38965	0.0894523	0.0457738	0.0592575
GOTERM_BP_DIRECT	GO:0007268	chemical synaptic transmission	21	1.98864	4.05963e-05	GABRG1, OPRM1, 9530002B09RIK, TACR2, NPBWR1, OPRK1, TACR1, GRIA4, CDH8, SSTR4, HTR1A, GRIA1, GRM8, P2RX3, NPFFR2, SDCBP, AGRN, NPFFR1, SLITRK5, PTGDR2, CACNA1A	765	172	18082	2.88586	0.108463	0.0375466	0.0725952

## Sheet: Tab2
Category	Term		Count	%	PValue	Genes	List Total	Pop Hits	Pop Total	Fold Enrichment	Bonferroni	Benjamini	FDR
GOTERM_BP_DIRECT	GO:0007275	multicellular organism development	68	9.49721	3.04369e-12	FOXK1, PRRX1, PAX6, RORB, PAX3, PAX2, ZIC3, HOXC8, ATOH1, MCTP2, PAX9, ROBO1, SPRED2, ANGPT1, POU4F1, OLIG2, PITX2, TWIST1, PHOX2B, LBX1, EFNB2, BARHL2, MGP, PKDCC, ARHGAP24, SLIT1, PROX1, SLIT2, ASCL2, EFNA5, RELN, TBX18, KIF26B, WNT16, WNT5B, CTNND2, ZBTB18, GREM2, MEIS1, TRIML1, MEIS2, SHISA2, HEG1, DCLK1, SIM1, FLRT3, BMP3, BMP2, GSX2, TBX3, LMX1B, EN1, RICTOR, NEUROG3, LMX1A, EN2, ISL1, DPPA…	471	1029	18082	2.53699	7.40222e-09	7.40222e-09	5.35252e-09
GOTERM_BP_DIRECT	GO:0045944	positive regulation of transcription from RNA polymerase II promoter	62	8.65922	3.65386e-10	PRRX1, PAX6, PAX3, PAX2, ZIC3, BATF, NOD2, ATOH1, OSR1, PAX9, POU4F1, RARB, WWOX, PITX2, TWIST1, PHOX2B, CTBP2, SSBP2, BARHL2, DMRT2, HMGA2, MECOM, NLRP3, PPARGC1A, PROX1, INHBA, ZFP462, JUN, TFAP2A, TFAP2D, TXK, SMARCA2, ABLIM1, DRD2, NR3C1, IL33, MEIS1, MEIS2, GBX2, MAF, BMP3, BMP2, NOS1, ZBTB7C, LMX1B, KLF12, NR4A2, SMAD2, EN1, LMX1A, NEUROG3, EN2, ISL1, ZFP746, FOXP1, DLX2, CDH13, IRF7, RIT2,…	471	995	18082	2.39218	8.88619e-07	4.4431e-07	6.42558e-07
GOTERM_BP_DIRECT	GO:0030182	neuron differentiation	19	2.65363	5.08822e-09	PHOX2B, PTPRD, CDK5R1, WNT16, WNT5B, LMX1B, CORIN, BARHL2, NR4A2, EN1, EN2, LMX1A, ELAVL4, ISL1, HOXC8, ATOH1, POU4F1, OLIG2, PITX2	471	127	18082	5.74348	1.23745e-05	4.12484e-06	8.94799e-06
GOTERM_BP_DIRECT	GO:0007411	axon guidance	20	2.7933	1.14071e-08	FLRT3, ABLIM1, CDK5R1, EFNB2, PAX6, DPYSL5, LMX1A, SLIT1, SLIT2, LAMA2, NCAM1, ALCAM, ATOH1, ROBO1, GBX2, EFNA5, RELN, APBB2, BOC, KIF26B	471	149	18082	5.15311	2.77417e-05	6.9355e-06	2.00602e-05
GOTERM_BP_DIRECT	GO:0007399	nervous system development	31	4.32961	6.10731e-08	PAX3, ZIC3, ATCAY, ATOH1, ROBO1, POU4F1, OLIG2, SIM1, DCLK1, THBS4, LBX1, EFNB2, EPM2A, BARHL2, DPYSL5, NR4A2, NEUROG3, SLIT1, SLIT2, NTRK3, ASCL2, SLITRK1, EPHA7, SEMA6D, NAV2, ITGA8, TFAP2A, EFNA5, NRSN1, NEUROD6, SMARCA2	471	377	18082	3.15679	0.000148519	2.97055e-05	0.000107401
GOTERM_BP_DIRECT	GO:0001764	neuron migration	17	2.3743	1.39091e-07	PHOX2B, CDK5R1, LMX1B, BARHL2, PAX6, NR4A2, CXCL12, NKX6-1, NTRK3, ATOH1, RELN, APBB2, TOP2B, DCLK1, PITX2, TWIST1, KIRREL3	471	124	18082	5.26324	0.000338212	5.63766e-05	0.000244601
GOTERM_BP_DIRECT	GO:0006351	transcription, DNA-templated	86	12.0112	2.68082e-07	ISX, ITGB3BP, BACH2, FOXK1, PAX6, WWC1, RORB, PAX3, PAX2, CBX8, ZIC3, DMRTA1, BATF, HOXC8, ATOH1, OLIG3, OSR1, PAX9, POU5F2, HLX, MIER3, POU4F1, FOXB1, RARB, OLIG2, ZFAT, TWIST1, L3MBTL4, KHDRBS3, SSBP2, CTBP2, TBX15, LBX1, BARHL2, TLE4, DMRT2, CDC5L, NLRP3, MBD2, MECOM, HMGA2, PPARGC1A, PROX1, ASCL2, ASCC3, JUN, PRDM6, COMMD3, TFAP2A, TFAP2D, TXK, VGLL4, SMARCA2, TBX18, SUDS3, CTNND2, CHCHD3, IL…	471	1885	18082	1.75151	0.000651763	9.31351e-05	0.00047144
GOTERM_BP_DIRECT	GO:0071542	dopaminergic neuron differentiation	9	1.25698	5.21266e-07	PHOX2B, LMX1B, NR4A2, EN1, LMX1A, EN2, PAX2, CXCL12, TSHR	471	29	18082	11.9143	0.00126692	0.000158452	0.000916679
GOTERM_BP_DIRECT	GO:0030154	cell differentiation	45	6.28492	1.24042e-06	PARD3, FOXK1, NELL1, PAX6, PAX2, ZIC3, BATF, CCDC63, ATOH1, OSR1, ROBO1, HLX, ANGPT1, DCLK1, SIM1, TWIST1, BMP3, BMP2, LBX1, CTBP2, EFNB2, TGFBR2, MGP, PKDCC, CDC5L, NEUROG3, MECOM, ARHGAP24, SLIT1, SLIT2, NKX6-1, ASCL2, NTRK3, DLX2, SEMA6D, ITGA8, KAZALD1, TENM3, EFNA5, TNK2, NEUROD6, SYT17, TBX18, KLF4, DUSP6	471	780	18082	2.21485	0.00301216	0.000335133	0.00218134
GOTERM_BP_DIRECT	GO:0006355	regulation of transcription, DNA-templated	96	13.4078	1.62833e-06	ISX, ITGB3BP, BACH2, FOXK1, PRRX1, PAX6, WWC1, RORB, PAX3, PAX2, CBX8, ZIC3, DMRTA1, BATF, HOXC8, ATOH1, OSR1, OLIG3, PAX9, POU5F2, HLX, MIER3, POU4F1, FOXB1, RARB, OLIG2, ZFAT, TWIST1, PITX2, PHOX2B, L3MBTL4, KHDRBS3, ZFP960, SSBP2, TBX15, CTBP2, LBX1, BARHL2, TLE4, DMRT2, CDC5L, NLRP3, MBD2, MECOM, HMGA2, PPARGC1A, PROX1, ASCC3, JUN, PRDM6, COMMD3, TFAP2A, TFAP2D, TXK, VGLL4, SMARCA2, TBX18, SU…	471	2279	18082	1.61716	0.00395226	0.000395931	0.00286349
GOTERM_BP_DIRECT	GO:0000122	negative regulation of transcription from RNA polymerase II promoter	42	5.86592	3.15566e-06	MTDH, BACH2, PRRX1, CHCHD3, WWC1, PAX3, PAX2, CBX8, ZBTB18, HOXC8, OLIG3, OSR1, POU4F1, RARB, OLIG2, TWIST1, MAF, BMP2, CTBP2, TBX3, KLF12, NR4A2, TLE4, EN1, NEUROG3, HMGA2, ISL1, MBD2, ZFP746, PROX1, FOXP1, NKX6-1, ASCL2, DLX2, PDE2A, TRPS1, JUN, TFAP2A, TBX18, KLF4, SUDS3, VLDLR	471	729	18082	2.21181	0.0076452	0.000697445	0.0055493
GOTERM_BP_DIRECT	GO:0007155	cell adhesion	32	4.46927	4.15209e-06	OLFM4, TLN2, PCDH20, CTNND2, CDH2, CNTNAP5A, ALCAM, IGSF11, CDH20, CDH9, FAT4, CNTNAP2, BOC, THBS4, KIRREL3, FLRT3, EFNB2, PCDH15, STAB2, PCDH19, LAMA2, NCAM1, CDH12, CDH13, NCAM2, COL14A1, PGM5, LSAMP, ITGA8, TENM3, RELN, ADAM12	471	485	18082	2.53299	0.0100471	0.000841139	0.0073015
GOTERM_BP_DIRECT	GO:0031290	retinal ganglion cell axon guidance	7	0.977654	8.49275e-06	ALCAM, EPHA7, ISL2, EFNA5, ISL1, SLIT1, SLIT2	471	20	18082	13.4367	0.0204426	0.00158754	0.014934
GOTERM_BP_DIRECT	GO:0042476	odontogenesis	7	0.977654	5.55705e-05	INHBA, PAX9, OSR1, AQP6, AXIN2, TWIST1, PITX2	471	27	18082	9.95313	0.126416	0.00960721	0.0976796
GOTERM_BP_DIRECT	GO:0007507	heart development	19	2.65363	0.000174744	FLRT3, BMP2, MICAL2, TGFBR2, SMAD2, PAX3, MBD2, ISL1, FOXP1, NTRK3, OSR1, PDE2A, AGTR1A, XIRP2, ROBO1, TRPS1, CC2D2A, HEG1, PITX2	471	261	18082	2.79472	0.34624	0.0279367	0.306855
GOTERM_BP_DIRECT	GO:0021549	cerebellum development	8	1.11732	0.000291183	CDK5R1, SSTR1, GBX2, EN1, LMX1A, PTBP2, PPARGC1A, ZBTB18	471	50	18082	6.14251	0.507499	0.0433007	0.510831
