# Supplementary material for: Neuron type‐specific increase in lamin B1 contributes to nuclear dysfunction in Huntington’s disease
Source: EMBO Mol Med. 2020 Dec 28;13(2):e12105. doi: 10.15252/emmm.202012105 (PMC7863407; doi:10.15252/emmm.202012105)
Supplement: Supplementary file 9 — Source Data for Figure 8 [file EMMM-13-e12105-s007.zip › Figure 8C.xlsx]

## Sheet: Figure 8C
Source data for Figure 8c
Tab1	FPKMs gene expression data for boxplot generation of genes down in R6/1 vs WT mice hippocampus (padj<0.001,FC2)
Tab2	FPKMs gene expression data for boxplot generation of genes up in R6/1 vs WT mice hippocampus (padj<0.001,FC2)
Tab3	FPKMs of ATAC-seq data for boxplot generation of genes down in R6/1 vs WT mice hippocampus (padj<0.001,FC2)
Tab4	FPKMs of ATAC-seq data for boxplot generation of genes up in R6/1 vs WT mice hippocampus (padj<0.001,FC2)

## Sheet: Tab1
Gene Name	WT 1	WT 2	WT 3	WT 4	WT 5	WT 6	WT 7	WT 8	WT 9	R6/1 1	R6/1 2	R6/1 3	R6/1 4	R6/1 5	R6/1 6	R6/1 7	R6/1 8	R6/1 9
1110032F04Rik	4.3011059215125	6.17447270782467	4.0250970276806	4.48442777700905	3.70545113823995	4.10795192315337	4.06360476244718	4.84229795787549	4.85738837872148	1.93499598608331	1.90265885808721	1.68272431335447	1.95161712731082	2.74569441520523	1.83070619344435	2.28396933942143	1.87066984543718	1.68018230364714
1700001O22Rik	0.691993148157094	2.26052059203756	2.28009231759187	1.99240213859409	1.43146053020831	1.56620698160822	2.19484036823567	2.30220425008467	1.86677806206678	0.344129147714315	0.827146600506461	1.04042339405047	0.540925075297684	0.87235801905314	0.406357728550109	0.776724323311558	0.498274044397378	0.605001742971203
2310002F09Rik	1.50875639996585	0.678011940675669	1.32127510964603	1.02212827018851	1.26327045681754	1.08406652211724	1.14352948807358	1.19999908456741	1.16289894156157	0.19055406735003	0.16394838203603	0.134095019571811	0.207363844298203	0.326058326150402	0.22782444460098	0.170772729981393	0.284530607250017	0.211996377192753
3300002P13Rik	74.3191950468937	48.5484441815506	76.0197812260849	80.3121732624438	66.4489061351481	75.4928737158315	64.246588138171	64.9623197807542	61.6002570407642	14.150122751264	15.8856630872326	20.5947191566917	22.4307103462587	17.4761191522997	18.3534519503846	14.1789845322555	15.1847722194516	22.4222191871763
4930471C04Rik	1.00004724078425	0.230988327677055	0.0975299604056636	0.646700809759239	0.585087656663177	0.560142811630403	0.366998531357114	0.259252586661653	0.46399685935764	0.0703287699439274	0.0691534546193263	0.065988184968479	0.153065681600465	0.0802266825614766	0	0.0840372933280305	0	0.0695489720424266
4933432I09Rik	0.204791871041283	0.43360439114725	0.659089185553899	0.242793489775061	0.658985446632354	0.675953588253765	0.620026815671687	0.486661214110958	0.418080503483707	0.0792114401061161	0.0389438400037222	0.297290520821533	0.0861990980367203	0.0451797398539565	0.0420908298257308	0.0946513785530552	0.258057944217522	0.117499728157615
5330413P13Rik	0.671396979585633	0.366850093529152	0.464684195818777	0.410829854359124	0.487841608523208	0.362196447619533	0.454629411744506	0.205869354137822	0.397930658231807	0.0837708427451077	0.148267596863524	0.0471603800587175	0.237017844890833	0.172009012321976	0.124638006688586	0.180179104532833	0	0.115978800803331
9230110C19Rik	5.82885003807953	4.85288291438772	5.98810677126356	4.91931332046758	6.15936146098582	4.65219112800179	5.66311929731085	4.97715026612373	6.2018776195171	2.21632813322038	2.25443737106975	2.76076825365926	2.49500906880155	2.17952513868333	1.42135867552216	1.87209962806445	2.28232151669768	1.85165400754915
9630013A20Rik	0.458988784901864	0.7126634039712	0.533426266907436	0.393004248040566	0.800013460503091	0.639657247717181	0.710256398963988	0.290860554425849	0.70276567122553	0.147943545723485	0.0290942306642594	0.0555250778188078	0.0321988848697477	0.573800275810561	0.125781156833312	0.141424627876938	0.192790370777293	0.234085061543576
9830166K06Rik	0.458375685128467	0.509520700941556	0.737603634980538	1.01893661282649	0.944905908176665	1.00863602822857	0.670758335817356	1.22542889323677	0.99425483670005	0.155133224776131	0.174332206180597	0.228735001812415	0.361753591760662	0.101123614449074	0.329734500755014	0.344262063196249	0.312865879182482	0.328742408834421
Abcc6	0.126890001581045	0.322395971667048	0.306281057586967	0.413698951516684	0.357271658037065	0.265255203974692	0.332948647447418	0.286460687224974	0.404757244195601	0.0613497236804127	0.0965191419858286	0.115126623633994	0.0934663878671659	0.23794541489845	0.0782390253477077	0.117292874108506	0.106595939846205	0.145606762767323
Ackr1	31.3745390826355	33.5308746994532	20.3987533767286	21.8992179792967	25.5672695563889	23.0127757023458	18.1480456831627	19.2364822290657	18.993418935467	7.77503378948323	14.6703261328011	11.3370892914326	10.3474647840142	8.32992675110461	6.92296011392745	13.370855880158	12.950140979593	8.7278554552724
Adam8	0.883029434326225	0.59828224749634	0.622508361331626	0.737805561485204	0.608879719698806	0.444129916183417	0.794398168452503	0.863343551346794	0.875594971684837	0.136618768691203	0.115144828191949	0.0366248187345103	0.0637159839193467	0.200373668187711	0.103707915643764	0.0932849005181218	0.148360550541482	0.173705084167562
Adamts3	3.43787371665805	4.19791066866046	4.68991453867715	4.82608695844152	3.78106121852164	4.36279834427256	4.55695031431938	4.87740848802318	4.4624351482369	1.45278515441394	1.42070055601208	1.7132127625576	1.68461136917385	1.68441484501057	1.72111561802346	2.07746374286774	1.82765506310497	2.14323920174329
Adcy1	94.9031392521179	129.476011556827	109.181043194017	152.457039925689	103.52296876357	156.702474631207	143.39543978851	154.338160498833	118.671833721104	46.462026574157	45.3098139673262	50.9191870023842	56.7120025677439	59.2000989481757	50.711724016763	66.7502091899796	60.8513179579843	59.2519170859853
Adgrf4	1.05229870028523	0.60863112449285	0.936147563815459	0.68971101011819	0.825882544082323	0.677718480129101	0.870303958498954	0.58551824402697	0.576361634045423	0.198545646218986	0.195227605240592	0.149033368140299	0.151242281672783	0.158541959174197	0.316505456653015	0.0948985100897472	0.258731724750727	0.157075354612791
Aldh1a3	0.439459262093294	0.215475876259528	0.471442617431495	0.219371058996761	0.427952901813011	0.203581315991722	0.317453729623904	0.527655264617246	0.33052952746006	0.1252472652972	0.0879672621260548	0.100729023525414	0.0194708550859415	0.0612318356608917	0.114090908139393	0.0427601521933802	0.0582907356350168	0.159246690397145
Ankrd63	3.52675110236739	5.05575048821236	5.2239021067724	5.01230452291853	4.07348173223801	4.74171499621123	5.23756204810473	5.01314111724059	4.85492866913151	1.81464430574308	1.66126201669859	1.62045045046026	1.55254133538592	1.42760914247433	1.48960494478093	1.30101347652766	1.46776096311995	1.53462718396846
Ano3	35.5485519049317	30.5598273046468	34.0197644000472	35.5437420570535	29.4476603168205	41.0986960720627	33.2836485855265	36.3087707601637	31.4771742629512	13.5681073325609	12.8748102397437	13.6589848584024	16.5337480044412	15.4200716356774	13.2714775266251	13.402107442356	13.4954112693218	15.643959824057
Ap1g2	0.936191410474437	1.80874974592853	1.88311195872543	2.451058087253	2.68301217557458	1.23602941852117	2.99974878439255	2.08569091761839	2.12026541052451	0.497900480667016	1.06817389724495	0.955576674069214	0.689592784293763	0.87777780287687	0.745608985484373	0.703124526394124	1.20427040634844	0.805712421652219
Aplnr	0.110325587092947	0.03737465459047	0.189367936590121	0.104638271687569	0.230755846632205	0.349584077965583	0.160330166476719	0.335583221043516	0.112614277032648	0.0512073956241559	0.050351631519964	0.0320313019066972	0.0371497796252532	0.0584142091041054	0.0181401556151298	0.0407925133157948	0.0370722972613275	0.0337597423213799
Arc	62.0328569375235	86.0878923618112	54.1095200076051	29.8685995659206	91.3471451148775	58.265917669419	55.7697398822772	85.1122258724304	56.7594510541907	36.2739196033772	21.6079113309963	23.1752490216365	21.0353978058253	24.9771443405233	11.4550901993719	24.5238349160073	14.7934099699198	20.4335061747467
Avpr1b	0.246461190992788	0.192675895314034	0.122030013140163	0.269718515159953	0.167764858159056	0.350426855395587	0.168369866242186	0.252294183901689	0.290277688050404	0.0293319122475878	0.0288417252872311	0.0550431822543244	0.0797985864177932	0.0334600194868261	0.0779309481826452	0	0.0318528610027414	0.0435100246986734
BC030499	0.727026919690472	1.25198758190856	0.753941157712195	1.34078870162376	0.877293414314875	0.831891602480812	0.99785147678392	1.35911204522624	1.3357961972632	0.33744805794359	0.516146893953801	0.351801417551522	0.387617022666201	0.491867442083383	0.298851377252646	0.582434122325857	0.427525272145886	0.556177449769174
Bambi	1.06101693187103	1.03073958124146	1.03780392391979	1.49221649588736	1.54390876068151	1.96391340942808	1.15895806053171	1.40900008656887	1.05117383733046	0.615586048824674	0.593429942913862	0.520966246011068	0.459728522862508	0.454379097959792	0.602901029122848	0.490384285074876	0.511200499021377	0.477459212830945
Bok	45.6505907788753	33.7066642751069	35.5527672535861	34.446462631435	34.2486445336368	39.2040940904649	23.8243017100685	26.2755850180365	22.4492335520385	14.281837893873	17.4580313674159	14.1692590501111	16.0088146562924	9.97095703214349	15.8000173619595	17.7650741344787	14.6617963226499	11.8467461646739
Btbd17	6.08938660795319	5.92341970377157	4.96474968799539	4.67538613938525	5.03861438841021	5.29851902948367	6.18051509002291	5.52364784752346	5.61189829808926	3.23014438946003	2.93795086074098	1.46487930967637	1.31815965847303	3.80757255378052	1.74501875723525	2.5088478676293	2.54312678478436	2.55546311433766
C030018K13Rik	2.74025257030387	2.01425061544379	2.05223299328288	1.96150322311371	1.954860180937	2.32090731051707	2.83850803608487	2.45730317184231	2.3748951677181	1.31987819727114	1.02252544009773	0.675500355002774	0.435245938804742	1.59688547965069	0.680094828269007	0.955848241009157	0.825242498799492	1.06792652337336
C1ql2	33.8152337463366	12.6876113684815	35.1795443681249	22.3136928842872	36.0596836397224	28.7945413338692	18.7932607937351	25.378019664487	19.7467783405424	8.27347649620362	6.19113590843174	3.5674862498584	5.06436940785339	5.62108251366986	4.00839390596399	6.17884199194344	5.94565503477171	5.17374803023612
Calca	0.311857548499085	0.92441131796733	0.613349354434825	0.205403613292848	0.334501535369232	1.00646942737481	0.503561765431176	0.642277007492903	0.954980978215261	0.120623369467608	0.118607544439624	0.188631130197404	0.131264191590617	0.275199261397266	0.17092270882306	0.0960902296480454	0.392971251472023	0
Camk2a	1123.38775790368	1029.01887032024	1109.38364071983	1115.42827458992	941.547779731251	1128.73339110288	1054.92042850945	1058.61206763432	950.163554470545	471.778724735762	445.540555787623	455.540961642986	536.77346330765	457.213705627813	498.605801942961	429.804172550707	452.354095466187	459.092271196937
Car11	45.4364897883593	60.4964846528643	58.5857053825688	61.8098270858467	56.1016276899677	54.1243548710215	66.1802844674278	63.019382819275	63.5482365295234	26.065844557586	33.0659164191604	22.9111894713128	23.1703175522704	28.9150335065322	26.5340591221407	24.4831565857236	25.8287329056827	26.9048266430237
Car12	15.5968078147609	5.95041513655335	18.4346322900242	10.2532553184663	14.0961881544436	10.6732271209654	10.4564952922405	8.91140069481629	7.32293428706876	4.73119955716703	2.89752230469029	8.75550984895279	5.52268064063035	3.26811465897296	3.61881459616875	2.54305533765797	2.96891637007199	3.18931447279056
Car4	25.7697487941671	20.9538988480069	26.5420284939367	23.2364575568108	22.8232005762885	22.3626245566292	22.7589904622676	19.1477977756297	18.8946659543652	9.63991039716032	9.89293363294555	10.0548227842163	9.87921231899003	9.76883285851457	10.6426339438746	10.1209990999255	10.8749587815483	9.81068499472323
Catsperz	5.4373421740231	3.92275952124201	2.91653293889152	4.13836995631961	2.43006157016796	4.60860136585614	3.82082593913534	4.88131790891114	3.2889713359845	0.856822338049256	1.45523306871783	1.46171011517886	1.61052143220464	1.5993974999772	1.07614556973136	1.86151750905881	1.86092489351227	1.46355615303109
Ccdc129	0.718392921557728	0.953190262049399	0.69360908199582	0.605652944043028	0.789819341639752	0.358313034845357	0.734667583782482	0.77391581138035	0.879955067015646	0.166720302683762	0.236793726307651	0.208574104742026	0.4031723952022	0.253578856573729	0.295302289642155	0.33202919638587	0.382214933213772	0.201509887023048
Ccdc3	9.8817856329085	7.64239974283911	9.52183022019177	8.558607531213	8.87770913205844	9.58318068355315	7.04656510451856	7.79009481152061	5.40579034752747	3.50175359602298	3.91583388064515	3.07088357399399	3.48687999281722	1.22709397273771	3.23500806750899	3.28181754983054	3.38019013765134	2.82918833788088
Ccl25	1.85180718555383	2.14338070148267	1.32438643251019	2.09785772012863	1.83729694382898	1.46693601318996	2.09310151400376	1.46685954645689	2.07924495296135	0.764011127177359	0.704290481699968	0.896071899493475	1.09122374657475	0.708123269547727	0.608962461026585	1.02704918141086	0.622255890609284	0.849982334929814
Cdh24	4.26639721958145	3.75976968839938	4.88615091225882	5.28592043428169	4.98587229416854	4.94774239378709	4.07290342259408	4.08281642618367	4.82570340677967	2.07389952277831	2.58742416165493	1.6111228225167	2.45098667027578	2.16226790151487	2.39362279173188	1.59880334447389	2.2279254773501	2.38169536957606
Cdh26	0.263627484008893	0.401887167497123	0.367658198042805	0.250037412198789	0.551400494399717	0.533692890062108	0.106420961992593	0.200472443814799	0.107638560736	0.0815747717083435	0.120317274379586	0.0956751257085725	0.0887709115550804	0.0930554212747935	0.108366601763866	0.146213058120174	0.0664393232179206	0.121005419007775
Cenpw	1.76836155311838	1.98219150238743	1.33910183731586	1.68542359039619	1.33889106617367	1.1444716838159	1.46969319270326	1.48315798586197	1.75195639555077	0.683984498694082	0.712115931496634	0.604018835954861	0.612971363816678	0.413071907236174	0.897937702948923	0.576922688323384	0.568000554468197	0.835553622454153
Cfap100	2.31402379459632	2.05310970373394	2.167205916067	3.71595379399776	2.65933407702174	2.03676403014605	2.25375837939437	2.7582166447959	3.29934058237305	0.710350140138921	0.726418119751821	0.586527398388676	0.773013863757604	0.583432717179912	0.694528181262688	0.475334713779752	0.555409157848829	1.26445293636219
Chgb	292.922063272924	249.177355492215	274.389463084428	259.605139978147	228.212953443631	286.596011123012	207.965297299172	219.877275973859	230.50508303597	111.718910845779	112.78478052696	106.640818393133	118.619042447826	118.961081868806	112.389076444619	108.360139795431	123.544509016214	112.879533943664
Chil1	6.42529948503237	11.3565842097707	8.29149023957918	6.95519254545682	8.05296602634209	9.42573055686955	9.39768293735654	6.81567733751703	7.36653391573423	3.78188900542167	2.62078900543699	3.00775631722816	2.97884485151409	5.71110430892785	3.71296442711384	1.9797773247616	2.58149616666623	3.24129504696247
Chrna2	0.44593183147067	0.358783967996636	0.454466940535039	0.42294391867819	0.376669878199837	0.490626931082971	0.37802825756178	0.254327743081746	0.273109577552158	0.0862409781705375	0.152639536209656	0.0647346526767614	0.168927747555943	0.157405342592974	0.201635004461454	0.164881789007647	0.0936530106601725	0.102341696881257
Clcn1	0.510217716512443	0.582412036357333	0.547350793306256	0.543528669916753	0.46398523971632	0.527186595431314	0.483568445689445	0.611504573240015	0.520802116610451	0.0858030832179086	0.134990664588361	0.0966089365264898	0.224093339211965	0.0587272894914053	0.182373807086946	0.225561310582852	0.130448472789224	0.203644098674299
Cldn22	3.48104975162326	3.81920841586761	3.14028811145198	2.56374292623646	3.50044583321814	3.55140847011716	2.68270757428651	2.55688080942965	2.9072157344863	0.612015955749469	0.421251677786741	0.918789215255282	0.732605613897599	0.698149702370999	0.845542947646068	0.438786269992433	0.398769620038344	0.484183990476451
Cldn24	2.13502475510912	1.60727926347433	2.16316450643331	1.12497978972698	0.954187072046847	0.417602699470199	1.05339095802804	1.12746851413941	1.08965778283536	0.367024953251868	0	0.430465912501768	0.299551616706793	0.523349022742664	0	0.328924247641386	0.199284566273562	0.0907388549271479
Clec11a	2.53288596330814	2.34944416111197	1.7683538066395	2.09725910186065	1.84354210837027	1.62781788451459	2.10986630118137	2.63692751106011	2.38023746768638	0.9952455787566	0.917449973093823	0.729547290359591	0.981506294209527	0.851485649272114	1.09074641217108	0.966257017866772	0.743038007072129	0.768914376491552
Cngb1	0.0479746696436388	0.0893872595512925	0.0102932425269521	0.128921091691199	0.0849058847783999	0.0844529617339989	0.123944843191373	0.0547226665354636	0.146909693757086	0.0296897930705208	0.0145968126514683	0.0139286920443471	0.0161544429702785	0.0338682676504037	0.0315527157698011	0.00886923605768013	0.024181125080412	0.0146802979054902
Col12a1	1.2011753603459	1.05707859146006	1.04383439575735	1.21456826901384	0.998684318814797	0.950937898915169	1.18648974806101	1.07160980441083	1.15759673837694	0.638504094051041	0.4951207961289	0.516294622387562	0.389782626773776	0.633618961044242	0.408244055065437	0.4962352332366	0.501714497913817	0.657092088449311
Col14a1	0.170744587270152	0.237567864926335	0.314007750933867	0.269904425357885	0.421881501814261	0.354246644762271	0.334783709901139	0.370973511103937	0.31122618125338	0.0849115189226853	0.148431112272251	0.194751110414106	0.102668900887409	0.129149033031657	0.12031919592864	0.0789152932849294	0.163927627095994	0.07464002582717
Col15a1	0.827945928721893	0.751287472986098	1.03094980707058	0.993266842922605	1.14179542699074	0.87188990003599	0.907181178846276	0.829163110877825	1.05640194901692	0.434613022759333	0.551056434299708	0.429251964637972	0.323599095618957	0.456638995027017	0.413264052795443	0.450995401024371	0.397445136121441	0.486345932528306
Col20a1	0.525643876208134	1.04934539882892	0.926406570671128	0.994126029272345	1.10245166149428	0.727041414952534	1.21252319741763	0.963610115617554	1.2647209692398	0.304970662695498	0.314153793603671	0.367905003566204	0.221249153041494	0.41415660310144	0.308672784016818	0.416475103721631	0.488887048295597	0.502648634181061
Col22a1	0.372154418393559	0.565157472743361	1.26655258633856	0.973709661343327	0.547147185454539	0.790671560150618	0.870303958498954	0.634311431029218	0.707352914510292	0.317673033950377	0.361171069695094	0.214235466701679	0.162045301792268	0.147217533518898	0.158252728326507	0.284695530269242	0.388097587126091	0.343602338215481
Col2a1	0.337050794186004	0.519007476954745	0.443758469759259	0.520683953914646	0.690182302960361	0.458484319669649	0.593718255287255	0.538825835190999	0.594255864682861	0.260735728040705	0.174803443149378	0.0778411182513424	0.0773827086992416	0.310950681776851	0.1385479565041	0.269073235115173	0.141572408127127	0.164083002422323
Col6a6	0.0421041780108969	0.0178293761157054	0.0564605914542224	0.249585597841316	0.143951846995583	0.111178124648136	0.152969271402229	0.160088154169334	0.0322332177762836	0.0162854734309991	0.00800665750846169	0.0382008967994474	0.0265831511011382	0.0278661814010215	0.00865366277771683	0.0194598470696684	0	0.0161049018382276
Crh	1.19151634060383	1.66504086200544	1.02258685758666	0.753395556150494	0.718893214508022	0.471938505253538	0.432891449487142	0.906074696817493	0.972987353562081	0.460866560617403	0.362531746943741	0.129726772722124	0.300913214964551	0.21029115277478	0.244892100804252	0.385489250834261	0.300285607816753	0.136726956401589
Crhbp	11.0404869251905	15.0953139422742	11.2919503533327	12.0908558096668	11.2901730297512	11.0352941779689	10.2733390193577	10.6279166177864	15.0896967920068	4.45129653669492	3.70079998664759	5.22920054708572	4.88335068663471	4.91263151068744	5.19212044774749	7.69733614141395	4.91246532716283	3.54302571139393
Cxcl5	0.807295491640999	0.764149187876893	2.13965184875469	0.938332327633088	0.573030823158569	1.12854859951933	0.383398224183459	0.315977136118419	0.872515833357301	0.146942961356273	0.361218226121481	0.310216195639861	0.159905573169568	0.544775993601331	0.234244618160589	0.0877925830057323	0.319144124249689	0.326955765308147
Dbp	14.8094545885777	25.0053812410829	18.0491455629158	22.0765551227174	15.8345013159812	20.7487941960097	17.5942770292152	26.1495425388136	24.5406777539518	8.2659356426349	7.91390815884936	7.07544352772869	8.32442874770826	7.32008714754164	9.20841000735701	9.66053259625175	7.32281708692583	7.20627653406228
Ddn	705.931378289865	678.339427973382	737.300162362002	805.573738087122	629.987267791454	769.833492726516	800.407802034088	732.241601307479	699.756765180541	173.264138953997	171.92001828963	181.144360639869	225.083084793484	176.477572415376	185.708882748711	206.589844392472	183.333195501769	170.731754734878
Dio3	4.63083973917762	0.855695517947121	3.47750696617732	0.59892526813891	3.11571705816753	0.333489736046397	1.3935335026317	1.44060056185651	1.89076236265008	0.879297870471319	0.224156406702367	0.336122901485588	0.212636747191224	0.445799231792359	0.726810389110691	0.428059339409106	0.247558798735439	0.322054929425584
Dlec1	0.597682526922688	0.455568846910096	0.62515166526412	0.496012844777021	0.685154543791039	0.263034951309844	0.398098919915973	0.340875527208557	0.472813064171579	0.219618722027066	0.147754246094304	0.238600638409682	0.226413895356189	0.15822781018205	0.196546500816485	0.110495548134139	0.175732409666654	0.262906478963344
Dlx1as	4.9554793456692	3.88688378814016	4.04751081654868	3.82767022619961	4.07707429925065	2.60216719688667	3.9099206226503	3.23841412852869	3.47756758214589	1.17617502473357	1.54202547572203	1.14445674180921	0.687370680799798	0.894471498376076	0.972203227252969	0.936957147953767	0.733243052384625	0.904659561153369
Dlx6os1	5.81421818758506	4.09301309143791	4.42972491463397	5.12227376591606	4.09635408313966	3.48777408795802	5.09779711804809	5.22747710354854	3.96915608675843	2.04834405420629	1.78875741869698	1.89504331991536	2.05757470274795	1.6340023643908	1.72018393011359	1.95124028610245	1.50885210049671	1.81315332812279
Dnah1	0.684251770489706	0.734729031711537	0.799591106402244	0.902968454203833	0.928886881890726	0.699059521972818	0.808924979153515	0.801403078252576	0.604904544505947	0.340279349915149	0.427535108654909	0.363621967045853	0.354868132626001	0.345039554583852	0.472128835733243	0.350133626567921	0.34386341355026	0.317811570504625
Dnase1l2	1.59061647410705	1.02381153327195	1.43335900547644	1.81034369074997	3.12218347530669	1.68003998633945	2.00334877917998	2.96343605330479	3.24722721152393	1.03359393691864	1.16150948049936	0.646534724893431	0.856969673685453	0.786039745808642	0.732298709201063	0.941000112993481	0.801733418928224	0.92478750446382
Dok3	1.98380534328218	1.76627879281302	1.9099091534809	2.73386097671686	4.05109811435569	2.14906020503551	3.28542022896666	2.70767470847142	3.27108782027097	0.708291686951455	1.00599042327856	0.886102664906614	0.813594591560041	1.34662510509076	1.12910148417381	0.6582740117739	1.23921227546629	0.73935145893744
Dpf3	2.91877279617693	1.95991024053663	3.35485481512059	2.40579254343391	2.71700468346404	2.93606139712346	2.69313874548381	2.04119028001237	1.76631254069893	1.30635876620394	0.840493140780227	1.05927481438001	1.15834037149663	1.26944049540873	1.02839100655868	0.790133247051591	1.33106451821212	1.05263807367501
Dsp	5.32083099806343	6.42269723667653	5.5321714457168	11.132456124999	5.32244792759609	11.6902198549041	9.59112706891236	7.66059140170524	5.98353748105121	1.21770247209002	0.318046773408213	1.40438157625785	1.51836943330737	0.911583208129205	1.14582542578136	1.02308746125738	1.05375454119182	0.915694295166603
Dusp13	0.120244768317818	0.203674723181094	0.300990779947142	0.158397383747237	0.128975744906638	0.282233017073132	0.258881736696354	0.0761989423929085	0.122739230380538	0.0620126258934732	0.030488143856125	0.029092650355624	0	0.0353700715676235	0.0988555269301566	0	0.0336711690722149	0
Dusp4	7.67931545106102	6.58607015873598	7.82108304241957	9.47564868211529	6.30801396628053	9.15486807883665	7.50797036687766	7.42275655520141	7.24328348186357	3.96037617974312	3.30266869589045	3.48076120299328	3.90058909879884	3.51698306185756	2.9035908911179	3.95359627202082	4.54573268693346	3.07368056912677
Ecel1	0.869387802289828	1.29410211050339	0.79134862345902	0.728787158587789	1.1232555954658	1.29855552980985	0.701907743892049	0.826394761167714	1.18323085207047	0.366840518601993	0.320631092774364	0.458932904504397	0.221778583893471	0.255730949605511	0.303223184111395	0.535755340714379	0.35410564137855	0.403081144500496
Enc1	262.730483574056	204.171993536235	270.610374706763	254.072048496369	208.621204215593	242.575529348703	221.166794047908	244.127241604574	200.348619870568	111.305250204721	106.960623668971	113.112555808287	116.867003322286	115.001727191065	103.894970351069	99.8656457677654	115.411478009976	108.320727677548
Epop	12.3866561382429	20.7808533335271	12.9984833710613	15.8722336319903	10.887684014403	11.5560793360795	16.6220407785907	18.5434214239237	15.399717223599	4.54299706620623	5.82773673037675	4.0421303431872	3.94932451228153	6.28436608056133	2.66375339175234	5.8652981291864	4.9901539633754	4.15696892338564
Extl1	19.4593096481502	22.5674959809002	20.9370557806679	21.6047255072568	17.9146651315903	20.2235323819876	22.1770058079509	24.2750493639339	21.0727207589649	11.0164359676994	9.160227295771	8.69932475901299	10.540008331646	12.1620257607446	9.28756566258691	10.9020718608742	10.6625477855788	10.660315638156
Fabp7	48.9178440937666	19.4910295132395	28.8961305918434	26.3465985334912	37.7749137912089	23.980917222332	42.7437698942422	27.4676187617902	32.3403375293223	15.009008619792	11.6181433863073	15.2062930965093	7.38461564283084	21.8570332017881	10.1813408838303	10.9706164748108	9.62332617176524	16.3426393557175
Fam129c	0.475262359870181	0.590344866464459	0.407881139810954	0.500847166659273	0.560748293024791	0.390429921080015	0.460448600582617	0.813167359855345	0.840877467119526	0.122551140212525	0.385609916169007	0.114987469777869	0.266724042273172	0.195718196176366	0.208385220345922	0.263589979274262	0.159700645575388	0.290861534971953
Fam150b	1.66986231675865	0.883896940679729	1.17560167934232	0.536175669523162	1.09145831107787	0.918615095384015	0.505566656335348	0.595231552653828	0.692454503447466	0.403678739226922	0.317546055717145	0.151505719967444	0.219644682455877	0.322344102793458	0.257404835881841	0.144709207820995	0.306861205068215	0.319362233930718
Fam19a1	27.204824197366	18.5141074938858	21.7134621720487	22.8972477835591	19.2394570249269	23.7110883287284	17.8250464419818	19.147514868401	18.2906363442909	5.10694568831757	5.22393532035169	5.44118444012843	5.63888416972317	5.01478440888197	4.55264355664878	5.11885831761467	5.3630344717088	5.95678818664732
Fam84b	5.18801164876972	4.98045657806409	5.47459879311065	6.37975573635797	5.37897018886966	7.75167973276408	4.74782496938861	4.40740271362239	4.27113988387309	2.07775181382068	1.86023165854918	3.07818335418305	2.82035143416352	1.54684773890778	1.6154162378416	2.01233288589375	2.22069924601496	2.02227107185381
Fndc8	0.831370363554425	0.960138892074257	1.01349610464799	1.07524497922488	1.09440350964028	0.997851717018532	1.22038915761232	0.933940521227066	1.04148454111463	0.321565711684992	0.517404751764974	0.576009312807507	0.413556845169926	0.233432274343941	0.528147884867603	0.628765332588868	0.57142287696028	0.318000225364579
Frem3	0.486604771758823	0.452320185875308	0.47109061013934	0.74105878919572	0.735167585497489	1.49383090605456	0.421610748670443	0.688170979736498	0.302865441702655	0.0642681409614368	0.0541663793350896	0.034458062177926	0.0299732450764569	0.0523664959369735	0.107329710343427	0.0548538022402252	0.0498512177178431	0.0817142691443241
Fst	0.494764562264015	0.675095211438766	0.38333603801527	0.456224327518605	0.398017075071901	0.5564508532175	0.377260636393315	0.522552691278876	0.701428317623835	0.148843307238896	0.083631930437913	0.0798039566553434	0.0925563191781911	0	0.18078018766116	0.0508159795377465	0.115454095979877	0.0420551281486886
Gabrd	9.62598086767755	17.368175037417	13.020431382523	18.6564636656107	13.3326188074378	21.7341202703244	15.5770270736157	17.345134031147	14.2258621983684	5.89242057066125	6.14413170911306	6.04517095239443	5.00294243506789	6.94330128693312	5.12670339395213	6.80885446315027	7.06685980716169	7.36389994030909
Gkn3	2.38002759585935	6.29901965449725	2.55324335185571	2.58653140179031	5.42478814075158	6.02272089932636	3.44275167057449	2.63938530850997	6.98452775555125	0.53699962422507	1.28234747815535	1.0077136443484	0.250444794295843	1.31266230294472	0.244583283527071	0.275002239831323	0.499844895735327	0.606909062463546
Gm19522	1.36765353878005	1.23726356544278	1.66726118084781	1.13009333422574	1.50029888245153	1.86039526708641	1.63118517198053	1.15229064703964	1.61812027277172	0.721356355748979	0.543797620415612	0.676835335941514	0.732658262522385	0.822878423901311	0.383309375171872	0.775767188014289	0.574459423649441	0.642022230059634
Gm20219	0.619701170054	0.89222047767037	0.398881398349405	0.832653481088312	1.34601282716396	1.19999073571165	0.90057795637987	0.883583480939045	1.45488061732392	0.431449546109909	0.471376975931578	0.404821134735705	0.365174429507808	0.437485140524364	0.305680920152825	0.229132415220635	0.364412794356028	0.237036488639476
Gm2115	24.9892251530181	20.9135567208413	26.1739421921737	31.127611082015	24.5172298856585	26.0077043510627	31.5238539884177	27.3646230898745	27.0156754328409	7.15122411933864	7.41701424302775	7.44518869535666	8.77703923841852	9.57315763114818	7.73874812589796	6.55517953109468	7.09209164999309	7.3625594558279
Grem1	1.24749361835032	0.893981670875404	1.02944985663086	1.51690380432985	0.771965867928078	0.844632671594698	0.968437247174814	1.04897909530884	1.17542096403473	0.371167699826096	0.364964845916518	0.661693605830966	0.646256569051385	0.381064505028124	0.591685612681413	0.443515916587836	0.120920378986612	0.403757455145631
Gucy2g	0.748182798599781	1.6098106559888	1.06294866849937	1.42242398329519	0.992290762529973	1.17468879682547	1.38768665559433	1.2109342341756	1.17651659298681	0.40670970327563	0.353769087079326	0.308222005644747	0.391519893988333	0.49963750363563	0.448853405639677	0.69159515890039	0.594548516376703	0.448607859008555
Hapln1	9.42747528363812	8.37955282481076	7.89394572703764	8.26275957131224	7.77172628811759	9.40702745585489	8.52823273648391	7.61559815648531	7.82865047235484	4.10376372433443	2.85184469183341	3.11652211263594	3.82406823527651	4.31065662720527	3.01834964362178	3.07737752086088	2.39159219994114	4.20107435574575
Hipk4	13.1283975258412	15.3950754100917	14.5731335410625	19.0276071125125	15.30462306545	16.0284444562497	14.912697986475	16.0402245934116	15.5954072815662	4.93932877228395	4.38597335107372	4.06699343811529	4.25067963143794	5.00203727934045	4.66005117752448	4.96860923373784	4.57021260612573	4.78487708235552
Hpca	949.037895333154	549.944395446462	849.840730329901	816.146015721693	664.757225432504	777.425457046536	657.224369940715	631.046462176012	674.192746692452	309.973574449046	266.034093636675	345.807037730143	430.179628638805	258.788762007891	361.273368302318	275.794825759963	290.316452924003	336.141173271725
Hpn	0.235802334272422	0.199705050915195	0.463766903178356	0.403806463753825	0.411001417989594	0.276732223636924	0.349024590291149	0.261498319546278	0.32092536399349	0.0304019920047462	0.179363532970666	0.142628135926373	0.132335646761022	0.0346806998579097	0.0969288075147263	0.0726559307633647	0.0330149094051403	0.180389387756219
Hrk	15.5785321327028	12.0021954048398	12.9076340535759	11.5599744904307	11.2707879892156	13.9183454313685	16.0560831569004	12.0916900930117	14.0018791356809	5.37374188682625	3.66754302699236	5.82924327967917	6.58801425531782	5.41873978646455	6.00008465839295	3.58990841653332	4.8014359207375	6.07652712684511
Htr1b	0.948286906733796	2.46672720297102	1.23529549333788	1.60607579799524	1.14428480655541	1.5500937410567	1.20309768332918	2.57540611498512	2.35075755963965	0.576380918188173	1.28806499237117	0.393314590854328	0.456164735863574	0.298863395416353	0.389802413683253	0.688729410866675	1.19493497684186	0.362720952383198
Htra4	0.937479156568624	0.946653218196582	1.39251855434771	1.56741510134473	1.10223700564641	1.68204278503935	1.45554208905962	1.50804729456557	1.25136612872152	0.334714640998609	0.438827974292286	0.523427601996647	0.455301975874836	0.31818468782979	0.415002844829213	0.633265894473261	0.242321260778306	0.303419747356116
Ier5l	2.72390265420914	4.91288516050354	5.19492489550116	5.46199696817893	4.62600174980403	3.28550731901971	4.88703624821918	5.17839996705828	4.01614728683258	2.146177825582	1.64987988747007	1.31807060931266	1.52869317672819	1.73601484041784	1.49291502632688	1.63196219083138	1.22887888253424	1.46637248943846
Igfbp5	46.1980235552124	62.4376101857592	48.378542308809	44.0309767914038	54.1957556246465	58.8953026792998	58.1438142983857	49.1615947346526	47.0466976137511	20.3266243626458	22.480188613013	14.4503303649884	14.2149881220186	24.4202127872045	13.9485587556138	20.240584511079	20.2228558294631	21.9716061541002
Igsf1	2.19775210370065	1.71813603818548	2.46349637538455	2.24925419979362	2.5613307506513	3.91844797387148	1.93361282823589	1.91497961943826	1.74002978447393	1.15522123184498	0.921591811023233	1.06347135789401	1.29270850857218	0.957273054820342	0.914989189246412	0.716244039785212	0.733768486316824	1.31485184873473
Il33	26.1327959604581	30.192058657955	22.1360787390949	28.0569657027808	25.4460027706151	26.298983217586	24.3669823967945	23.9502380002027	26.3356988072287	11.942516806287	9.4678863454612	8.46438535502323	7.07024672579022	13.4366594427589	9.46301462439295	6.95365824950359	10.735527723176	9.63759583579082
Iqca	0.538966269955377	0.311222591029054	0.499347320643951	0.52280018732873	0.768611062988017	0.431262600854738	0.257127631471075	0.232869665069917	0.300080211846249	0.170563699069618	0.186348094223418	0.248946080987003	0.123740013630283	0.0648561499211937	0.14098461130413	0.0452911269337984	0.205803220310547	0.206155286287754
Itga11	0.971651769753092	0.553102494164254	0.512639755423733	0.843506975212042	0.756024624210179	1.05151378525196	0.655869564951149	0.59049935932961	0.780439521998347	0.332697675114528	0.266556662225193	0.300602446818127	0.268182731586799	0.267070189973236	0.379763808741614	0.206135633421602	0.2943857285463	0.280266720434288
Iyd	4.34052381219966	2.59486887585263	2.62950906236568	4.15712905090183	3.65608549092651	5.07895724701426	2.26752664017074	3.10654181765998	2.50196748058821	1.02707404937593	0.699168369105786	1.03781418177699	1.11767765558262	0.901247797606198	0.629722544925219	0.377622123266215	0.900856823450259	0.937556272468037
Kcnh4	0.332516188075487	1.56647607524825	1.00326472219621	1.3469135669551	0.802485448753141	0.585350084035395	0.956388086076243	1.46183563003985	1.42129693361903	0.337611550219725	0.221312985052865	0.256436643753035	0.227434406659254	0.348447549655885	0.324624412694008	0.480260694560957	0.314252380273346	0.333868149352717
Kctd4	23.2920696791073	17.8267061444563	25.1551279469513	23.8725188911567	19.0732026583502	23.9219862784568	22.4691959873105	22.3633660244357	19.5686635660433	7.8489473149527	7.34081696547774	9.40917103113565	10.1003042634868	8.14799750154221	8.40576906402335	8.26979925172803	8.80837782929142	9.01899074266931
Kif6	1.09222331222018	0.736242558029616	1.05215144360532	0.880883409614735	1.14762091386315	0.863258641506849	0.62986851115854	0.635639136797986	0.705333094312648	0.465569280623703	0.423878530652758	0.291223367335379	0.43158187860562	0.275381271490783	0.549757777315667	0.329670107613362	0.299604688071137	0.375146524367171
Klk10	1.04543678924472	1.27890878617848	1.30844293262103	1.46895440785621	1.12134598895195	2.55604311067893	0.984716148020973	1.32498367776856	0.770700839509108	0	0.176714145482178	0.337251285067854	0.146678524281096	0.256263221623624	0.286491202122551	0.214748179405455	0.097581733707069	0.222156059145861
Klk8	9.60761139799105	5.87661480707802	9.47975033701656	9.04671247572114	8.20600881960288	9.7614631001159	7.66102514929482	7.61041247044105	7.38545830588412	3.16559022179737	2.52623932259439	3.35763411751379	4.54319952005302	3.45410355010158	3.75427347296292	1.97354548584832	2.5906993615563	3.90177076186736
Klk9	0.799729611659519	0.316075553465439	0.571955361023044	0.337112587836831	0.171559601021576	0.375417748811854	0.559579455608238	0.152036262686325	0.326527959331003	0.123730954579316	0.121663196431967	0.0773963118613347	0	0.0470481901123236	0	0.0985657745474527	0.134365085531564	0.0815726926328123
Krt73	2.11751371951321	1.54599894336624	2.27162400814863	2.39502138845892	1.3510119462992	1.34964772161643	1.23798111831049	1.56165381241177	1.90057766486186	0.819033052016443	0.472099141215039	0.847981875546657	0.983486087906425	0.902084610788748	0.630307245524035	0.539961067623	0.460047588577198	0.83788106987046
Lamp5	18.9460240225118	29.9792523491517	17.0884463618189	20.6653896156369	15.7266624031095	15.2951527840737	23.2204006834876	25.350394234872	19.8317716476036	8.681735905073	9.11799795254411	7.18241732963819	7.38199375432218	11.4299426566998	7.20922260127176	7.77119287688389	9.86718539444922	7.47767067951809
Lct	5.40061439511784	3.99135159664407	8.32156141760569	10.1175751618607	6.15821579671206	10.437581756401	7.39388505343657	8.00299941758989	6.11071989542755	1.0838649919282	1.33703399383042	0.979989744049213	1.41537411120352	1.01160467078247	0.963385057391264	1.71899413255539	1.5087236077868	1.23749632713326
Ldhd	3.85941852962807	3.56848019052044	4.44417813726033	4.58957310883214	3.78835037487704	2.99184788562351	3.85918536688222	3.97147103715367	3.93948166452364	1.15040261686757	1.40050535289388	1.31070183695833	1.16246527888152	1.3123076890853	1.51367796480899	1.47282829481926	1.13029611947233	1.46268909684905
Lefty1	4.36619806489003	3.04042008114504	3.53899584889644	7.93714534864902	3.35631329265682	5.20947130619163	4.93512275541171	5.25702191460119	5.19956998780476	0.56293386182755	1.07015077675867	0.950742788364484	2.00113785152243	0.599349244799187	1.15662796036851	1.0762579947501	0.692824289472336	0.779368955675928
Lpl	44.2823855110062	25.2161782312111	29.1281934353561	16.3945869232946	26.3424915905474	15.5564483002813	19.9770833065376	19.5324104499172	29.856461779037	7.39207654056227	6.85488529168012	4.91994152116802	8.95976715142659	12.9057171037305	9.42069489287978	3.87787796626555	3.49158963102315	12.2429551279229
Lrrc10b	28.9268271346208	17.3478499055357	27.7826559333726	31.0925294098844	22.7830654558383	24.1611913297831	22.1621525255012	20.5862614072304	19.2079508735817	4.83277500734089	5.01121158149004	4.61694898392844	7.13962601514351	5.37928211214446	4.60684841724782	4.54982842307994	4.29392515751448	3.85231655687095
Lrrc26	1.04245340155563	1.04841015337542	0.559160999177459	0.875424413836841	0.838609483038356	1.14693699150266	0.789031639496033	0.867039167211437	0.997574026539416	0.20160525601159	0.34691314641261	0.236453106867168	0.32908487469197	0.172484044115188	0.267819033191062	0.240902265878198	0.164199255309906	0.44858222647083
Lyrm7	3.78771020201125	5.13260302416356	3.6763873836401	3.47840654708932	2.43764157873546	4.66742851984691	5.7083422941546	5.21200765967494	4.67636467749849	1.84177498903615	2.25002501658203	1.85902035772438	1.63983898797196	1.52798709172133	2.52081593671899	2.76764104334218	1.3939863995897	2.12491251508524
Mdga1	16.0585410059969	10.7041484969528	12.5441240708117	11.78860909381	12.5003424928199	12.1583734396008	11.8237458376971	12.3202087789904	11.3521621247281	4.39011033000495	4.04002963832428	4.62462399400095	4.89113232571246	5.03548085490442	3.79398261801099	3.6413383634939	4.69756866788143	4.65153563015714
Mei1	0.0385679639430371	0.408298396764453	0.268936832947937	0.274348308210761	0.248210310452991	0.152760869773092	0.280243606337924	0.293285581117972	0.334628436334188	0.044753103973637	0.0733420037343272	0.0699850171624992	0.0811683512655729	0.119120294975415	0	0.106952808330671	0.0809990604704336	0.13277065898732
Mki67	0.234164005399065	0.231370442363039	0.301447440896513	0.407170104539895	0.28884166077702	0.350382135910319	0.258374251406056	0.289359338661071	0.270891268162942	0.114724896677761	0.112807645326911	0.0963132764229761	0.0919913351951183	0.179086659137232	0.0834213091771902	0.0577209002312626	0.111470786425276	0.101510435124951
Mroh8	0.204436945788179	0.230854885546681	0.219315638867155	0.305210071490776	0.201007692560302	0.219928977992213	0.238411235419454	0.194327112185728	0.278237284814113	0.0702881409607131	0.0345567523083289	0.0659500635444649	0	0.0801803355467097	0.0186746142727679	0.0629915586904215	0.114493645961327	0.0868859919363071
Myh2	0.0387835336905405	0.240873904087586	0.0832123121001799	0.153267631224106	0.103999018373674	0.0341366007416664	0.0939366617331953	0.18432803506685	0.0791761860945635	0.0200014420521115	0.0196671833785031	0.0375339667912112	0.0217658745001484	0.0684491998181923	0.0212564572126656	0.0239001343839377	0.0434409559228576	0.0098898340977641
Mylk3	0.290095586153776	0.389004320665273	0.752087014071956	0.802494805429284	0.213922112402018	0.829845757777509	0.50745754504897	0.735332677404913	0.419494240200067	0.149608081159538	0.0551654518097608	0.210561746072183	0.244208695821216	0.213329481757385	0.139120996706504	0.11173110779088	0.121849677933635	0.11096193203203
Myom3	0.211473857511257	0.597002818933467	0.362983502693004	0.334287199977137	0.306219124716935	0.260589924019522	0.284558739354521	0.469037412524294	0.388549539272057	0.196310316964315	0.0750670791896775	0.163728304045133	0.201759667258412	0.12441032702703	0.0695426833406122	0.156383489556285	0.130278087292317	0.150992838191787
Nectin3	17.1047385552995	7.77313505869914	14.2809543904343	10.0419434208388	11.944687256441	10.8992340912665	8.98699490181971	8.95860326893158	8.07166564526633	5.58907669799142	3.79360143685161	5.18907090888494	5.77881081258183	4.70226636045462	5.05114317202616	4.17187305942649	4.17373099458829	4.94683205654554
Neurod6	99.7885250380666	79.3465826482852	97.4117285446981	101.561430208703	82.2443220863446	91.7222239378961	80.6535950321763	78.986945963276	86.3859568517305	28.0861029658561	25.0050926247773	31.7610666220556	33.8230367029361	26.6560884829378	27.085771565404	28.4286492566672	29.3033006048768	31.7704420569377
Npbwr1	0.915905572761014	0.865893406026665	0.959713830319003	0.538722716207287	0.66826693179619	0.599936272478314	0.601889519871974	0.931352512032066	0.804453926529862	0.230682937167107	0.2754337893221	0.340128699878157	0.286894506141717	0.488704791659699	0.385247378513297	0.216580402496265	0.0715740343658567	0.374777031089945
Npnt	6.24205622933831	6.5907867454382	6.69634612522761	8.58517779844617	5.79907193036471	9.47416549296477	8.2537969702215	7.95788417314239	5.7862341682145	3.04171930007486	3.06565908509301	3.13938789987539	4.60647979908233	2.84813080039342	3.44808077932386	3.55889183359487	3.88119148103153	3.44665869262338
Nppc	2.18863942026461	3.32369001244848	1.70022239037321	3.22109136530753	2.18565614545241	2.39139664850161	2.49819633677161	3.22821718995676	4.08290518565278	1.10926423611175	1.09072651311769	1.25991836847206	0.889455568225352	0.998983883143147	0.49636479548808	1.04643366692053	1.07780055012923	1.15469982373703
Npr1	1.27681308232971	2.01525240862651	2.07536078107993	1.66664441296023	2.98804913956397	2.28171334725286	1.39008029208007	1.21367201086624	1.28355342766953	0.703374204691357	0.647473673508379	0.758255380043704	0.683994614089164	0.631649440437899	0.572559539002118	0.73318145335267	0.53630344717088	0.636377371492757
Nptx2	10.8203322408578	11.304785468418	10.9794802153267	9.81909790400374	8.67969855227248	9.36106952796119	7.86478859750323	11.5452599059399	10.0063987537049	5.69949755168868	3.44696492439061	2.77455614257901	3.8147916001386	4.76060920138907	3.01588798073946	3.33398442621063	3.70324783297336	3.93833663519747
Npy	49.6380637213254	56.6822421108235	46.2203820337372	43.5306341951316	41.6142299064857	35.8360869710251	44.3534643517086	47.183357882145	40.989680001126	19.3073671884184	19.1968273448135	17.9133352120549	21.2453266310078	23.5011548925432	22.5821779762899	27.0662665479375	19.9125562630258	17.0666271820423
Npy2r	33.6928631392407	14.1486364233488	29.4933095826559	24.1149342251324	21.0812601076795	22.0565606680231	17.7947880574661	15.9910996216815	14.8553543731146	9.33964390859047	6.05118446996247	8.40657277562586	10.2029366192681	6.99948564740095	7.82896948741899	6.29379568285189	4.97289405863745	8.87809906726651
Nrep	19.0139905776845	32.6658726517578	24.3678507158783	23.8282357186137	22.1483270923315	27.1254553445522	35.0551339568465	28.2629141737514	32.7924368622936	10.8095176749111	11.6723456779675	10.304463326163	9.07744692282516	15.2305393528931	9.1272726511514	10.970190769612	10.5325329216375	14.9606469292643
Oacyl	0.320886359288236	0.29117590125423	0.418005848955198	0.362314971625857	0.424086233216041	0.46400638037169	0.629170901032512	0.261443879291553	0.725274018284763	0.0709232130591631	0.19177939979682	0.166364849891386	0.0385898614352674	0.141583375957371	0.188433443929823	0.275429718296037	0.154037502115268	0.157807854080528
Olfm4	1.24673295150986	0.69038279644128	1.38890989345992	1.2127830903886	1.3115417669561	1.30838236009314	1.35498543132154	1.13949942816224	1.07681222360681	0.296753102446328	0.182371153188162	0.452461670713748	0.605496103282328	0.380832148622619	0.394216552514161	0.0886490960106663	0.120846647048206	0.440194103536822
Otof	0.954210157286915	1.33760604813826	0.635373005655307	0.780189958775093	0.67938918012641	0.521304457685916	1.19543245465068	1.05298011314251	1.34345534173844	0.288475470578927	0.208569519685207	0.175140189672267	0.166194746340254	0.106465395337859	0.279525376984937	0.131799074403585	0.359337589270257	0.117466952780165
Ovgp1	1.02777132270699	1.74087440621559	1.40327265803476	1.23079472044388	1.40305178657249	1.39805941358276	1.63441524162802	1.18417683148425	1.71669649905706	0.337299565948895	0.355352900469607	0.474722922753434	0.419490897693156	0.384770346859201	0.358463843395055	0.345468160295032	0.497106471554071	0.381210999234529
Pbk	0.238882376913283	0.161850873584976	0.0512535940163421	0.339851883621957	0.0384341451255808	0.16820813471977	0.462872995806421	0.272482973830291	0.341373145007352	0	0	0.0346778736316734	0	0.0421604376765961	0.0392779554145337	0	0.0401353789305502	0.0730982512961106
Pdyn	6.54562098065519	6.85105152485945	7.2207399425583	7.05254556243351	4.89310277452339	7.74520201005021	7.90206771030841	6.30997249108767	5.32621758030597	3.67824713161781	2.13718656472724	2.82373469953456	3.82078263523894	2.31592730087655	2.20835562280018	2.02636449538319	2.20468820815598	2.59818794261362
Penk	13.8718531405139	14.4240827970339	13.7692957283326	21.1475720610605	12.6684057235839	20.7696393439891	16.5004198448583	18.0660373871096	15.5201560916588	6.224736295194	5.44480354402323	5.08809087236552	5.85959066428146	3.78999309238162	5.96595897552505	5.06518563646632	4.02265842486473	5.24935383146338
Pgam2	7.03073549323186	5.43986859992947	7.63554093992685	7.889448497768	6.35419079666694	6.11193354853735	6.44718391289165	6.35302374341405	6.64498813484037	3.02157546365052	2.77300773324517	2.33107269306421	2.84970792979674	3.06384460996368	3.28252723197222	3.28960552745983	2.69793029539555	3.58568706854498
Pirt	0.652289967483848	0.729214976060777	0.559810323496344	0.536175669523162	0.419791658106874	0.505238302461208	0.674088875113798	0.446423664490371	0.452758713792574	0.141287558729423	0.0992331424116079	0.208320364955235	0.263573618947052	0.161172051396729	0.321756044852301	0.144709207820995	0.153430602534107	0.359282513172058
Piwil2	0.20808488097661	0.108449638884946	0.240400533383388	0.189767352073323	0.193148594168652	0.197241413417585	0.206768152818338	0.182579676338147	0.359448818789981	0.0371469892132081	0	0.0464724445330628	0.0134746401978834	0.0282499818504691	0.0526370971808039	0.044387701238803	0.0403396094359978	0.024490071572033
Plch2	29.1238686060772	18.9046544862366	29.0225862567115	27.8607268725262	31.7785818533596	20.7504193785545	23.1950432819758	22.8376581668299	23.3597989052501	12.8771927388556	11.4300728345595	11.9086575389256	12.3652482639266	12.2536775232553	13.7083440725268	11.5078719047657	11.9845362747209	12.6589965006485
Plekhg4	0.207593199730833	0.111881795383135	0.263192801718667	0.268488697116267	0.242908962329565	0.149498158611632	0.457096802914189	0.215266126673703	0.192636085118483	0.058396338854329	0.0574204350810821	0.0821883081320869	0.0953216807663085	0.0666149080064097	0.0155151222971736	0.0523342395455338	0.0317076235755631	0.0721860580953912
Plekhn1	1.2098473612285	2.1396905195002	1.94684805578998	2.02496362150857	2.26142336075103	1.72261113531457	2.09720563461946	1.86032304833003	2.7241444570884	1.07354798826172	0.784938646663258	0.645698868752651	0.868699688449699	0.973429182301355	1.02389276535352	0.888095468631743	1.0462439729362	0.843871350822475
Plk5	4.24477696340114	5.26632242338842	8.78785580738532	11.7129465370272	8.17741031502876	7.99673578346272	10.8222862371785	8.10512131137523	6.49925146324671	1.81466208243102	1.8126587347187	1.40537337115634	1.15976968267587	1.11717174911602	1.6530216804287	1.92744625417131	1.90806479966895	1.50969347693421
Ppp1r1a	32.4276462611902	47.0068678879683	50.1620309870211	59.7553212827086	44.9921677601901	50.8843246024715	50.2532931064867	49.0644695863527	47.357060150593	20.5756456128616	24.435199638598	21.7740627945025	24.3333064641604	16.2370751860619	22.4158533289056	25.7089223920972	21.8849078499963	21.323070358969
Prkcd	8.43458254988956	9.29107974872997	16.2043995203269	12.4615269171896	17.9166432262105	38.9152143320174	11.5275872376574	11.5021942979276	9.70685333009489	3.11315119390767	5.01101978293951	5.24181645965875	3.06292315547514	3.13778281585081	3.240507041557	4.58626238036255	3.12600159556872	6.45247718538728
Prss35	4.08317490323452	2.37580146778422	4.61440799588746	3.57213410243769	3.38503820386655	3.86828707437303	2.66746693144144	2.75539362319945	3.02250827726627	1.25382008405781	1.54108322868475	1.28955507723776	1.39066511553177	1.37526913229642	1.61436600102113	1.41177989603986	1.3092119246866	1.62143104856739
Prx	0.478418728394541	0.417842953963342	0.545314854663606	0.732627047473341	0.577301319026975	0.539529191050305	0.784581461047672	0.625294895332225	0.625690061487403	0.138785671486305	0.147838516576868	0.195330045619623	0.151028685837721	0.145124882998565	0.184367437107383	0.11055856840874	0.20095158545912	0.148684066657241
Ptgs2	13.9471529321891	6.79456136513431	10.2522357257819	8.90518615052997	7.68796653793153	9.34283043883087	6.87579154297514	6.40245382739985	6.371321897036	2.74163936912577	1.3948530891378	2.098897739827	2.96865055121979	1.88271877360918	1.86996533295731	1.84175453729783	1.4219802773744	1.84795985019905
Pyroxd2	0.756397035715159	0.726019741047579	0.54096451267008	1.67394395771815	1.03443178798076	0.266307075744221	0.712464285786255	0.671058848877336	0.386044196868572	0.253557876889857	0.345212981219272	0.329412003834312	0.127350254489646	0.111247323526254	0.228011112771897	0.209756437498787	0.105903869380708	0.289322831757129
Ramp3	2.89828299065796	5.0728517663065	3.24740420990357	3.81788288589777	6.47651544601822	14.6825312745545	3.74392604961852	6.18334759314641	3.6815737702349	2.64064083380782	1.42073252180655	1.82318707609471	1.51812072414548	2.38708876122723	1.58848930251406	2.67907587452382	2.54295920133106	2.8577165662314
Rasd1	20.9185541263996	12.9974600539393	11.4302204062747	19.3534629114918	14.5083284409599	20.4340475653593	13.0217191766176	18.025761992	17.6607182478437	4.46144036555418	6.13419938504869	5.81795147273365	7.1179347181795	2.88970626963976	7.39333666169504	6.09910188215088	5.17334807251734	4.93542674195418
Rasd2	24.9913131966222	22.6113734142803	27.0803562303598	30.7236584584254	22.2882479885904	30.3227487527314	26.3904595160655	24.287477349123	22.9673491678907	12.4916159156099	12.9001955077953	9.587777992502	12.6747644566563	11.878830846954	11.5268358792788	12.3654447232529	9.87416020009537	13.2094783359086
Rasgrp1	145.557316661337	161.8922002478	166.33061303287	165.389878916109	129.722414674507	176.169420793605	154.16871429649	172.564632696282	153.215489477274	67.6030307123396	60.5559395208358	73.8403265631808	91.5790024089177	70.4971739541043	67.9442460127541	74.2301165040068	68.6251140480888	81.2776807155285
Rasl10a	25.1250792255125	15.2678837165842	32.4357537092807	23.6167068176868	24.0946014566515	14.5556966181085	30.8858412034809	20.9815988570351	20.7923357978034	9.88284249121796	9.98761875041308	6.64557005388785	9.97793458284982	11.9626817323054	7.17701831887695	8.52887512160382	11.984322723517	10.0990380071354
Rasl11a	8.38082541525961	4.96850559177467	8.3913877123452	7.72799171717425	7.92187123056443	6.33163204798411	5.41306537191737	5.04537153556455	4.34863131154633	4.86242872125644	2.81557737746271	3.14293637642942	2.64568457206843	2.77337799174554	1.8947601973416	2.32408642472013	2.1708035946966	2.72482495706186
Rgs11	2.19533618886927	5.87661480707802	5.76160915148214	6.41381486049853	7.12729224832281	4.41667939778651	6.80484066491918	5.3287219519962	7.68301080778831	1.88022529017589	3.19067696525012	2.44708927208632	2.2110971029798	2.17943821843852	1.7081407150813	1.63068377008653	2.17355285418707	2.69909644740923
Rgs14	43.7593985089503	37.1453937635849	45.5476506091441	48.6213543394704	35.712759688463	47.7413739751386	41.8510731838644	38.835069136091	42.1118507821415	13.9175441658773	14.1165799934715	13.0101196344581	16.9998085364099	12.6067582418972	14.5987291060083	14.7482596232346	12.5059523934549	15.2697779152742
Rin1	20.9028944235241	16.6982546218362	22.4645877191091	24.737028659381	21.0875342922353	19.2768496095418	22.0149904451826	21.9098234876989	17.5689921923728	7.26924296330151	8.93828272637155	7.75005633589928	8.70313651901783	7.32846538872454	10.543027167383	8.82542508991246	8.46350958813023	8.00978989800878
Robo3	1.0483125146489	2.79033508825287	2.99895341645176	3.72194302734313	3.85519035727705	2.09439771128175	3.62727494703572	3.13176685833977	2.8195221766891	0.978293130790052	1.11383008159609	1.09908167156027	0.910507611932518	2.2172679100227	1.09439720037787	1.29203337562732	1.31398780568143	1.40025067495491
Ror1	0.580204892303113	0.926072670127884	0.562582369507982	0.811332615093962	0.736029148111505	1.19814883475264	0.540500107191664	0.85908685605603	0.854193991226642	0.276206065841077	0.297051764841105	0.35634368897564	0.516607534204181	0.285540058464052	0.311883016007231	0.226905461412091	0.431170594651751	0.307286462741369
Rspo1	0.68606393439348	1.41628339407224	0.413997132910628	0.745590476779251	0.827863941679904	0.377413562907227	0.969324365263829	1.30427328222365	0.744064756472638	0.431214295539511	0.326159968624413	0.373477295514074	0.144385839241442	0.605418367857599	0.211509862417631	0.237815459308876	0.252148220304144	0.229617789376714
Ryr1	0.44024519914512	0.919121631936345	0.648019988192038	1.47275540627518	0.819506442680933	1.18501765889727	1.00431267150903	1.02185549553203	1.38993669274312	0.399965693669523	0.416644837409956	0.315830054667844	0.392154834239703	0.347838705377369	0.416644964628298	0.406947939765147	0.292427593603608	0.317207962905391
Sbk3	0.474036006065102	0.42259920355468	0.481770775227215	0.197192682050811	0.602118682202151	0.241559048797285	0.604290094461746	0.260870173655417	0.534803486689817	0.115801496195743	0.0569331265029035	0.181090672581645	0.0840113036703061	0.132099137847101	0.143578871283711	0.0691867944753297	0.10479510425077	0.0381725005182101
Scgn	0.501602201501541	0.991236232519185	1.0762165014289	1.32151240359495	1.21055299622329	1.96222955172744	0.989933671399842	1.21848103275067	0.739566928912354	0.0431143770386231	0.0423938612655686	0	0.0469177230986543	0.0491821973179853	0.0458196418230492	0	0.0468198679799332	0.0426363294235996
Scin	0.708469175494168	0.133336605566001	0.337791454458054	0.311086753665744	0.401064215768239	0.369530316648304	0.127108600450012	0.424013934696875	0.214271489272931	0.12179056256556	0.0997960264359647	0.133319472800848	0.11044529077778	0.0694655459616389	0.107860384738609	0.0970200316699985	0.0661289626823681	0.0802934411967955
Scn4b	6.33715995290047	10.2319193405047	8.0308246850526	11.2476772944617	8.21340579289939	14.3360773085028	10.9956876189241	9.12372812641272	9.0598557361898	3.03885245813322	2.80483739653575	2.985794335414	2.9169579791804	4.16965139161115	2.90962283010216	4.40195817466725	3.17549907606406	3.96907658545611
Scube1	3.86656966807142	5.25625607471208	3.76508436407189	3.75344287571573	7.00259270369993	3.13277047780504	3.27379161412448	3.8355677171444	3.85570158734747	1.17343180260074	1.12365645469136	1.05063639431029	1.49394382315986	1.26858694658008	1.62199336962332	1.13638931951142	1.63241495323479	1.09216086202782
Sebox	4.21941323103409	3.46991408256188	4.26409177590081	4.34989269394822	3.14837214938506	3.60620713708509	4.73958912035689	4.18513506928142	4.80630028266183	1.56106900314884	1.58149541240621	2.84067334358865	2.11060435379491	1.13321748734776	2.11148025950042	1.30009482951879	1.23289891856334	2.01156610817889
2005-09-01	199.576466212621	202.466463821856	209.460836192054	210.193641005979	166.410090782873	196.198023694777	205.30764008963	202.745395575957	193.564786673551	103.192508083405	96.6308174011681	91.6443106216563	86.5249281957308	101.630837092071	91.1565079089586	97.6407067174558	107.899522492801	95.3450356432028
Serpinb1a	7.05218639131108	6.2851386031905	7.74137704492087	7.12936879256072	5.70616803840987	7.57857453691812	6.28948995083856	4.63784584776108	6.3195985177266	2.44225637232288	1.84006598357524	1.66656291964188	1.7257796478676	4.37795919202135	1.34831104509536	1.2128009798331	1.85995465112775	2.13288349089444
Serpinb8	0.836850941561217	1.27573820986735	1.35945911669129	1.28505596534031	0.769384042282833	1.3889828917161	1.02311022621264	1.40911282280981	0.85421130538477	0.314437385839298	0.5819907643244	0.555352070516114	0.462943407637771	0.421988935334006	0.412794711723555	0.618845620068379	0.421805870511827	0.365824632512612
Slc26a10	1.38463343598838	1.98451822830445	2.32332657372679	3.50762603738238	2.19919657855818	1.90621963596764	2.23579150434894	2.53107773659514	3.22535424087114	0.906336224853005	1.40429904685205	0.953477137659671	1.58403976816554	0.908571707473878	0.81726519600227	0.689181685464413	0.507028520647701	0.84196644935335
Slc35d3	0.388863073502505	0.481335509746723	0.256716365921336	0.543768759146277	0.505330795135346	0.447584635386898	0.458852861381071	0.341199676625834	0.793859974663622	0.16197820540528	0.204777346600021	0.282250718893323	0.201448177382126	0.211171032075092	0.0983667015782768	0.110600621877134	0.125642513730859	0.183065380956102
Slc38a5	1.39148664334324	2.57121591559017	2.2165186980129	3.49935067300464	3.01896603540313	2.26395522448703	2.6213337459561	1.56316103861141	2.06596778557954	1.14166408045705	0.930141774330188	1.10180808574715	1.49085153151338	1.63722656208568	0.450653989254794	0.740564566137363	0.318801878540038	0.935461642726151
Slc39a2	0.842331603254634	1.76919508902035	1.69883485016806	1.5179274219356	2.43943198753365	0.652437122372786	2.04019106442098	2.78635438577873	2.30427917601303	0.364902058278047	0.256288510050203	0.513571285326659	0.283637134928026	0.594653645378554	0.498597799066754	0.560608679142003	0.735918456174733	0.824813858669396
Slc5a7	0.182177787984215	0.96430937953983	0.146577363273763	0.083993423489751	1.09915719283852	0.213799683203662	0.171596610607516	0.202030168884982	0.232446303095188	0.082208629731753	0.127026085077778	0.110192625478252	0.0383402937985721	0.120572340490559	0.137290861145858	0.0561330183233563	0.0765206568181687	0.104524854700828
Slc9a4	10.0409100727808	3.29348741935142	7.019248092304	6.8302344376281	5.72706975283628	6.08506790656576	4.18620302800752	5.18290373081435	5.20861361953955	3.0719614071923	1.97201334875991	3.07651352159426	3.77598058338563	2.32409688466946	3.01098105729811	2.03507893353633	1.45193041142166	2.51846617756982
Smoc2	19.1879570019697	10.6064043610799	17.6650796399305	19.1381625386534	14.1402639904502	15.5690824214291	15.0656007279141	12.7752692951704	11.2810874838315	8.39909778481123	5.63959608460682	7.71947589658625	8.50887367738745	6.68966453159601	6.71170384746568	3.9785664205352	6.11174520994267	7.32879660372923
Smyd1	0.725332470358653	0.55484848719015	0.301208268078188	0.351367906654537	0.357628519683848	0.906151885521024	0.472260829550586	0.355852008271077	0.310481683039373	0.289601361506681	0.106785608293455	0.101897851825768	0.137877521882002	0.26841685373514	0.1346505808647	0.108140819292988	0.1179342464499	0.161094539527013
Sst	187.213275312638	231.271118061524	210.274757455914	182.003512441999	211.0161611814	151.724158739607	171.181226491688	194.427898423099	220.310976233097	106.637905344862	66.5085370144369	97.4834973917901	85.0996637979882	103.92034078942	88.7204424229199	84.0997250401022	69.8126439809032	78.438816857833
Stac	0.892285308016483	1.30986573107841	1.34011477365271	1.55152753526454	0.909220464945093	1.96343553622879	1.46480162685765	1.30051190409319	1.27511391077633	0.460169334353231	0.429855153808104	0.388591543101066	0.400610634143426	0.446192650176442	0.611304033777633	0.46738592979905	0.349803204264599	0.295793566799201
Stac3	0.571129061585522	0.669737106504981	0.235651999304187	0.590300149441937	0.565475779903517	0.618705228488809	0.425636285529257	0.375843833735748	0.807199005608765	0.169928452518149	0.200506385181175	0.127552581000524	0.110951241271846	0.193843800043791	0	0.121830601221363	0	0.134435443165808
Stoml3	1.09222331222018	0.6937670258356	1.36699979225994	0.935204553207644	2.05017694507843	1.36192130374092	0.440907957810978	0.60562284422697	0.557440671311609	0.422461013899286	0.276933973359802	0.264258240730252	0.383107102385424	0.080319537518145	0.14965628382482	0	0.0764616131014881	0.487406279764923
Strip2	11.8787676750159	7.39329002611468	11.8476467640488	11.321981830509	9.94480104822869	13.1628269758552	9.16471001894303	9.18900488763504	9.38917392215522	4.04505043816996	3.06386254750833	5.31568075970706	5.20334939044681	2.09390296653748	3.76903037318996	2.04442746657491	3.08842824802405	3.91055902868839
Stxbp6	24.8193542485547	27.9341884270786	32.5359947913294	36.9912863182285	25.1587692365166	38.3777846368488	36.3768944281172	32.2337382749322	28.06253005395	13.4890580752453	11.4656427758843	12.6169409659732	12.7656778454788	12.3228184414428	12.8107163058405	14.4376069937556	12.9987217330526	14.3549078295569
Syne4	0.406558751372946	1.08215358830487	1.24613612630575	1.60666888359273	1.72874173296759	1.02241724427157	0.703368677157837	1.32498367776856	1.48211699905598	0.494223224532104	0.48596390007599	0.252938463800891	0.635606938551415	0.205010577298899	0.429736803183827	0.375809313959546	0.43911780168181	0.577605753779237
Tac2	2.13502475510912	8.43821613324024	2.86301184674997	2.10933710573809	13.0246535334395	1.72261113531457	3.16017287408411	4.48168734370417	1.99770593519816	1.78924664710286	0.812005496548198	1.61424717188163	0.898654850120378	1.33454000799379	1.17016316040403	1.56239017629659	1.12097568528878	1.02081211793041
Tcf15	0.422341989687716	0.643839645888247	0.72492731042663	0.667616899918536	0.611561144887598	1.11521451295143	0.409177739579683	0.642330075080071	0.517324103129141	0.196029170788928	0.321255307442091	0.122620365193844	0.284429247227503	0.0745392915313397	0.347215438304632	0.312319049317922	0.0709590050694798	0.0646185400823835
Thpo	2.0661804059197	2.57179878367082	2.55239633641255	3.26611369684669	3.60133447904815	1.87372612489196	3.46267205083398	3.0650357230122	4.02635491253098	0.70230780017652	1.4525804271452	1.20431064485666	1.18592389655615	1.16028478402008	1.33832753178374	1.12858204236509	1.02565705217665	1.24534743728836
Tle2	2.32259621834557	4.48999783012703	3.98119490060423	4.56935009456604	4.44767577207018	2.39984138787032	5.07518322159564	4.41547797678637	5.61771350042184	1.83577280389751	1.78589074056235	1.83241669334621	1.57267002877139	2.13869140285875	1.51510772606727	1.44684431498628	2.26925303627813	2.24030300312587
Tll2	0.186738090780297	0.177920662013048	0.325534106489073	0.239838745613358	0.169000720062438	0.184909120491146	0.226146913356299	0.288443191551428	0.0953059740799901	0.0902855238965527	0.0355106786854956	0.0508279430077777	0.0393000340113988	0.164787368158331	0.0767604803945651	0.0431536115932006	0.0196090334579061	0.0892844476353503
Tm6sf2	1.25084495507373	0.967243654277019	0.408398278185542	0.77371535330808	1.75000284582866	0.478683592235031	0.658617696315153	0.982207529226432	0.888204223168705	0.420708063634144	0.496412765524625	0.27631982018267	0.0457820935630714	0.287950541143889	0.357684728145629	0.15081381478993	0.228433034991998	0.291230308241282
Tmc4	0.703939321430906	1.05040940996081	0.8990133818297	1.40418673029328	1.18651088089304	0.737613463738124	1.02840935428034	0.955897218509504	1.77924797390508	0.596415549034286	0.458959628483764	0.413621594186481	0.479716719508704	0.532450744877319	0.248023713346505	0.495769880502959	0.422396635036353	0.384653841538996
Tmem210	1.21922602294345	0.774437610235089	1.30795993412247	2.04774664244393	1.34862137915458	0.536570910365779	0.984352649996602	1.30379934571122	1.24451870804452	0.353688290706379	0.463703397253622	0.22123945735556	0.25659266392326	0.672442639686795	0.125293632969617	0.140876470404547	0.384086242556312	0.349766632655227
Tmprss6	0.197092928520934	0.187786563384072	0.158577849155825	0.233665914971488	0.0990955558845645	0.173477813125778	0.15912467650321	0.187346271898354	0.100590797830666	0	0	0.0357642731815378	0	0.0652218800899222	0.040508467802207	0.0683197920382955	0.0413927529571965	0.0188470741906952
Tnc	1.30697595220037	1.37893524909746	1.31892100680983	0.919195634528683	1.65730199085455	1.94979288555452	1.86001058483865	1.44238158602531	1.32278315919127	0.70259431720039	0.581327315345703	0.490403743642507	0.40093507233305	1.11424692498411	0.500821592067286	0.62453912428923	0.67923758613198	0.567705728833639
Tnfrsf25	4.42169647784773	2.86985498023008	4.87649802028318	5.81377495642144	8.51036591510075	6.58349668214954	5.00452542759701	6.59915675138753	5.5257807796228	0.767222944842844	0.722967934656593	0.449919442966903	0.939266682548309	1.16693356453057	0.373708176949841	0.649379084807508	0.65958688422177	0.88516873508543
Top2a	0.165811934690124	0.140428978202491	0.291075615011728	0.30976298024589	0.218272350350912	0.185747951719493	0.365099171505352	0.200597330807783	0.246184264271027	0.0466431941740442	0.0343977793247368	0.0656466704976819	0.0507578357617031	0.0532076522259362	0	0.0278674559052123	0.0379889785622114	0.0461260194109251
Ttll3	2.00571917334978	2.4891519957253	2.51385935823386	2.91940778008316	2.68386800082995	2.32473411847113	2.51718361368449	2.22743362967634	2.4324683839052	0.829559809111325	1.28396660375908	1.41258041408535	0.819152640736833	0.683446246518034	0.799980862627222	1.13811112151068	1.21782496503461	1.0178562309896
Ubash3a	0.372828004984063	0.067661667267407	0.285687151205212	0.294673846039221	0.299924294031115	0.257837494686434	0.27950548493808	0.354390882094211	0.217464156231281	0.0412017514402284	0	0.0386588418542055	0.0224181873661365	0.0235001965511945	0	0	0	0.0407449108138835
Wfs1	32.3695272530707	57.6317173785048	45.3299498212603	49.4590230843241	38.7669822342104	46.1062556161275	40.812934599796	62.5233488706701	57.320667009618	13.1603006754081	14.6523247723095	12.1238477716849	14.0611915881583	13.9609959758812	13.0971923541237	13.7674732440808	13.2348101222939	13.9427735787299
Wipf3	134.159524942318	105.526519332238	127.829438233403	162.58801184739	104.720374267126	153.879194326341	123.719360279687	126.973846651482	114.067954838211	53.7727351050341	52.0772887676796	58.2067119053966	72.2163084781243	39.1879864193192	64.6668931838287	50.8707481398601	55.204266141117	53.0763377186339
Wnt2	2.30528835260088	1.98387847387882	1.95451885191208	2.17469497413653	1.64512678875595	2.25816438447556	2.85183019520292	2.26197371120396	2.4290180741408	0.546502758405885	0.820195938120946	0.782654193822363	1.06422262313704	1.18120987941578	0.886474668443192	0.549917796529523	0.999532235947963	0.711109465918428
Wnt3a	0	0.290519670578921	0.153332271448381	0.0903746032459698	0.183969764817756	0.150965425162891	0.207712363985106	0.0815170801389784	0.175074060346503	0	0	0	0	0	0.0235010958241812	0.0264239399232084	0	0
Wnt9a	1.35095975688716	3.85398246540138	2.03407874022662	4.70191033121951	2.34517786432635	3.83847110561849	2.00920082040446	3.46946323781382	2.6128141411206	0.99007138157952	0.685073554351192	0.791341133181369	0.89784232313112	0.962091530777925	0.662492916461411	1.02969745637465	0.975611468434177	1.01535630070378
Ybx2	0.369202246384285	1.52433318352611	1.13870807644993	1.05780450005285	1.59641544817979	0.568689591620069	1.71395206134972	1.57924991170655	1.22479922147339	0.321308376768471	0.280834451857828	0.368472758201337	0.582754465600363	0.407253993049749	0.26558720791447	0.426597762492643	0.504000491992907	0.353050826389079
Zdhhc15	2.49855006063439	2.24907480270887	2.2515290696046	2.36974909410082	2.04443415251519	2.86521852136498	2.24776605942851	2.21213498283465	2.41921964543077	1.36954681630095	0.988274179440863	0.901586938962035	1.15382844953728	0.844142590386779	1.34984099136113	0.989818337809727	1.00749419616078	1.1249937661801
Zfp599	1.87028726099258	1.43489811275231	1.6995427907288	1.70430975698846	1.27445646533935	1.82049772218675	1.86528492504252	1.40132285580825	1.45988939101194	0.289363335765376	0.418422903229695	0.734658612170056	0.703870866565094	0.52425690297238	0.596950190880425	0.54915808217016	0.48059140366867	0.555477170383623

## Sheet: Tab2
Gene Name	WT 1	WT 2	WT 3	WT 4	WT 5	WT 6	WT 7	WT 8	WT 9	R6/1 1	R6/1 2	R6/1 3	R6/1 4	R6/1 5	R6/1 6	R6/1 7	R6/1 8	R6/1 9
2610027K06Rik	0.0676182961993574	0.0286335487877118	0	0.0267218974129044	0.0271980235927369	0.148791159581224	0.0272961074483151	0.0964116455126095	0.0690210289500186	0.235386704219035	0.180018988701643	0.073619664657439	0.313073938183239	0.238679554310154	0.444722370506087	0.281268412965915	0.198813343094497	0.206912676927598
AW551984	2.18889559923555	1.34137711444656	1.60364945079781	0.759533198155793	2.13309070573188	0.751854961978933	0.718383637981227	0.87962445108555	1.16256465870283	6.07104870483373	2.13876502439994	3.3842277346473	2.69657463512021	2.82672425318441	5.74972736878088	3.25708694914953	1.97336366847669	3.58045788522106
Abca7	3.28804554549724	4.16197383770718	3.78202784573842	3.91225518799507	4.80318328256349	3.87618825648239	4.53299967130888	4.840490370885	4.32557132540184	8.99889785380638	9.46248900853007	7.81454497478416	8.01405700352383	10.2025331811124	8.14853052094932	8.92057454286352	9.82217225870044	8.76290802839465
Acp7	0.327155812708695	0.935124353076378	1.00902681345329	0.484829433560185	0.460570171749289	0.323951548067951	0.627313662283326	0.583082390697685	0.87659937079891	1.36031128344481	1.46200400288545	1.57318166400412	1.79014413894668	2.02089469749242	1.94996767941482	1.20964757114919	1.75205643250336	1.40779705499296
Afmid	0.876776175161308	0.771116694239226	0.651175593274521	0.826247484929197	0.976609649897691	0.41554333795909	1.06180921572318	0.929581351687759	0.654012725861304	1.66955433280267	2.05206649213438	2.52110520573184	1.73167038800355	1.75573273778943	2.57829796695797	1.96381316462737	1.50142803908377	1.59944741450915
Arhgef37	0.48633320024646	0.659014317676859	0.469555189708158	0.36516621344029	0.352110962208011	0.449465243098607	0.294483979242954	0.647196212012495	0.496422119164327	0.959354881285206	1.03580499126783	0.74129584412642	1.49433093145661	0.901247797606198	1.35940104936238	1.30369542556193	0.960096841318871	0.985922270650912
Arrdc2	3.01688280613246	2.92411268178278	3.41625085095286	4.10658383387657	4.01795730120596	4.57320347517637	3.30173529532108	3.63240943033611	3.42163071904824	5.93822437951528	10.7090579979545	9.65928075835488	7.70368614269861	3.22428506620154	11.0232761487336	11.1238366937851	13.6856509751779	4.79535122451949
Asl	5.38925976424429	5.95179080058962	5.0877059937494	6.13373026800155	5.20251668393964	4.85737876752179	5.56936367761235	5.32765960710944	6.33722026333197	11.5065039312042	12.8227717401729	13.2059578722828	12.521553188492	10.3865844043201	12.334828445772	11.1588993662549	11.5537521691775	11.1810267636299
Baiap3	1.72686501721097	1.5772184699298	1.14421855593254	0.896532602071443	2.75114010357257	1.7881846485387	1.25751315932827	1.36788994863997	1.52075095519068	6.53527634332553	6.56771722396465	3.23185837231521	2.63663462842997	3.01787045080017	5.40038485889798	4.9765636761553	3.88270260613007	4.14448987327098
Barx1	0	0	0	0	0	0	0	0	0	2.68189798684043	2.46127357954457	1.59370436437466	0.875544696002661	1.32571498222455	1.99512388957938	2.02961486531401	1.60181742303426	1.41448607357411
Cdc45	0.697228880595987	0.776967271117798	0.62987151283919	0.493064520532463	0.826576239173013	0.74288655672201	0.592540792578449	0.872038759769519	1.12372547833231	2.32777398605822	2.62382986238797	2.53036822201809	2.78025275608871	2.29917018642701	2.71518260154411	2.47621786616822	2.92859038888014	1.85280019314145
Cdkn1a	3.47623136698759	4.15442415470906	3.14912553883513	1.86221175654585	4.59865679064464	1.76783775379845	2.08933201225949	2.79031844255682	3.19351080067711	12.519453700701	8.90214866819859	15.8399193019253	18.4361072861877	4.3969029339992	20.227413952873	11.4608128938741	17.3917872660862	6.20509369916837
Cftr	0.0374238952156659	0.095084820799803	0.0133825215340893	0.0394385364101623	0.0401412454801434	0.0658797405810776	0.0302145047230873	0.035573205498466	0.0382002490492727	0.164052119610636	0.180288233925861	0.280690542501549	0.556574886815778	0.099074353385326	0.246135207914933	0.207560383425989	0.17815167722631	0.143146876943288
Cks1b	1.76602554049867	1.40769636946299	1.5602216915622	1.72425072791378	1.50426268399037	1.55442537177299	1.42581595868068	1.1849589826279	1.80266151039738	2.73232380984267	4.10901240261202	4.14714385716696	4.54748636617498	2.93351991189124	3.24538646666876	3.16888314141167	4.01438619696901	3.41727082578343
Cks2	1.24645657532908	0.671774411183751	0.486244471186738	0.895607109256711	1.09387785953958	1.59579590633281	1.00633747143024	1.40023791402992	1.15664923153994	2.89270135165621	4.82679155873223	2.71416821314875	2.09858783923404	3.49980232643905	3.26052307122664	3.66603610303476	3.33169910690057	3.72748417163985
Cldn14	0.0799594087237953	0.033859498973166	0.0857787653796635	0.0315989493555748	0.0964859220285297	0.0351894496376134	0.0322779592906867	0.0380026245487764	0.122427234370419	0.278347470266128	0.212874513329955	0.232149588196174	0.403869286988518	0.211680977373698	0.525889290186659	0.14782360697254	0.268684631295112	0.244676607287032
Crnde	0.104853437973137	0.133203268960435	0.337453663003596	0.331494044706217	0.421750685844706	0.230725491457285	0.0423271639498539	0.348838758274735	0.48162874001323	0.365006316008983	0.717812858948607	0.951329666628906	1.01508057848042	0.740224857767224	1.03442423379716	1.21153764547911	1.541466120126	0.762024903678188
Crybb3	0.854783461737529	0.402183783093101	0.815105466192261	0.75066586210647	0.611232878035807	0.501577155341924	0.996835382876993	1.17362936272556	0.969462037063668	3.67357403390684	3.8289131968877	2.89535115930537	3.67782818290007	3.26865596160799	2.96709849670079	2.19481457514331	2.95208314930963	2.61564612246518
Dlx2	1.46277541854962	2.12758961744326	2.35385187497454	2.06094659820384	2.14883082961719	1.28750981888821	1.33502579380857	1.78338802537774	1.59049792833591	6.39585133861272	5.66006904549043	4.45466944584017	5.11296938649836	4.29340893796952	5.30701878944661	5.05583036851774	4.19404160695134	4.37880102992553
Dlx4	0.172835337318358	0	0.13906057541357	0.068302344376281	0.034759671910278	0.076063348832072	0.0348850252333961	0	0	1.60442336707245	0.854539117795961	0.721337879092248	1.67320974474794	0.991372577366818	0.46179653294516	0.878697632984846	0.871158246852998	1.12386553174053
Dlx4os	0.0472880808658164	0.0400490886832337	0	0.0747506114039876	0.114123757444449	0	0.0381784401231394	0	0	1.71931217202067	1.00715374075772	1.09834814186861	0.517505589175355	1.29361304442934	1.08854023400182	0.743095849903	0.993127386044583	1.8087751297865
Dmrt2	0.538400194984015	0.940459536947874	0.216594135432347	0.585114648871693	0.676750137748245	0.533126937898733	0.35317916004371	1.08752226126362	0.893050010008842	2.42088057258846	2.73876679173802	2.51571131355012	2.03956582158258	2.10831053038643	1.632194849006	2.86165502911625	3.39218658380928	2.62571921407929
Dmrt3	0.559130629091382	0.194985964601223	0.141134948976828	0.285950007196392	0.502714117380767	0.289492461050546	0.106216220702268	0.0937906681147343	0.201434019244345	0.763292170658685	0.600428991174076	0.572946348785289	0.719876030780942	0.667549079699112	1.2438183488778	0.577646556188282	0.74600439583083	0.90579464215858
En1	0	0	0	0.0243363873854408	0.0247700089572067	0	0	0	0	2.26282954978161	1.24132346398708	1.40799770550402	2.07363844298203	1.24989025024321	2.10104765576459	1.05309850155192	1.18985526668189	1.53108494639211
En2	0.40020396172953	0.338939615675408	0.214665180027733	0.474466667041341	0.357718987145637	0.371822250864157	0.466711731423325	0.295876809393329	0.204253070404254	1.92633622622779	1.64046384219242	1.77516986139406	1.87166828646314	1.60884325532529	1.97409204923122	1.91133165444541	1.49421167587641	1.70087251390158
Etnppl	5.03435380996849	8.13529898728192	5.46282603832165	4.48212146539863	6.19126282752163	8.93870281473588	6.82093370494334	5.00541264632622	3.78025991670919	18.1742168628461	15.6696944926235	20.3286339359113	23.4309318672176	5.64258049001644	24.666527098226	10.7513936751126	20.1251016629506	14.0992756954515
Fbxo47	0.187126897037127	0.198101232838244	0.200745784059248	0.369750942191646	0.413973011090878	0.288235295693217	0.453235544971665	0.400214433305764	0.286513230227977	0.759977457484498	0.640523074612082	0.780984497292023	1.22083767165868	1.0733480611586	0.884583483690313	0.691895383497883	0.628795561876842	0.930491600972145
Foxd1	0.191727131604679	0.514193846048003	0.411361637143758	0.681913287820083	0.668357446076536	0.646893901282108	0.567572698230466	0.516363170372424	0.228321900317798	1.63147886066591	1.28823247745754	1.46120525796719	1.47950016297077	0.930544759738866	0.94573528079789	1.83133687167098	1.6643216946853	1.39338157925715
Foxd2	0.030026757724266	0.0762905320506502	0.128848286752041	0.0949295660670725	0.144931507163129	0.0528580736442807	0.0727270858244912	0.0285418718928764	0.0612993178074621	1.57951059492242	2.42103102483621	1.52561458565919	1.89578772314436	0.768417843472562	1.40707763761068	0.721648998452618	1.41256918224605	1.67684988148875
Foxd2os	0	0	0	0.0648349791888898	0.0439934651437455	0.0240673322104261	0.0441521181674415	0	0	0.0634572872060124	0.37438083742104	0.198469332398242	0.161128772964328	0.144776245651622	0.0449593286594732	0.328581141680703	0.11485193623033	0.167343145526284
Gabrr2	0.302461840307126	0.548914569891903	0.463535251378566	0.375662894069546	0.729953110115838	0.57047511624054	0.627930454201129	0.657153076812688	0.661577939578613	1.33701947256038	1.05174045267195	1.12905059336178	1.74595799451959	0.533816003197517	2.0958458033665	0.918638434484158	2.10529909656141	1.18997526890174
Gpr50	0.256240073248135	0.499132483885632	0.219911152169173	0.567071923984243	0.412268510112128	0.157876680371554	0.289628687828912	0.0974273867545692	0.104622296081944	1.16951084199685	0.896583890290973	0.799749279863988	1.03540030955544	0.768806364983065	0.610913627812757	0.947439018947493	0.796456450840134	0.862506965113965
Gsx1	0.133137830383498	0.225513435034597	0.333264057706712	0.175381301869119	0.142804972633648	0.156247511144888	0.322469928511866	0.126553886829757	0.181199676453435	0.85827294020171	0.573872206646272	0.579817178306557	0.784547998383874	0.509113456774156	0.839156228038045	0.984545264949161	0.410096597582699	0.373452860600276
Gsx2	0.0944625567325558	0.0400009816698004	0.202674872674833	0.261312873079225	0.189977786416534	0.0831443212458685	0.11439774040501	0.134686779256654	0	2.00954428233174	1.365209641644	1.26843955550521	1.27232974976002	0.62518991365475	0.893083985635685	1.70270155580847	1.22999870589205	1.15622555323386
Hif3a	1.5461363200199	1.02478651144942	0.444713831426594	0.513605604242786	0.612887447729877	1.22282209463043	0.551778814847076	1.25668003611886	0.709051191547235	2.58279627132728	2.41179939073059	4.35884913503143	3.60289878695268	0.612987175633565	4.7252068665225	3.52120928448123	3.26596428276548	2.40845147307201
Hotairm1	0.310830349722738	0	0	0	0	0	0	0	0	2.40452118582993	0.236433748006788	1.35367067188303	1.30831832593283	1.64575684780262	0.51107916689583	0.574642361492066	1.30558959920327	0.713358033399593
Hoxa1	0	0	0	0	0	0	0	0	0	0.221305365405608	0.241785522415995	0.184574874689521	0.187310570349801	0.19635107635802	0.130661913121104	0.0881474438909617	0.133514215278265	0.218851555113295
Hoxa2	0	0	0	0	0	0	0	0	0	0.479820509307584	0.269601073783514	0.771782940814437	0.335666572185809	0.586445749991639	0.364233885139845	0.245720311195762	0.483840472313191	0.542286069333625
Hoxa3	0	0	0	0	0	0	0	0	0	0.7176687298643	0.611585212107215	0.49380855680305	0.520652043194662	0.436624965257899	0.66100644117986	0.314437611488875	0.519566132282231	0.449483820494409
Hoxa4	0	0	0	0	0	0	0	0	0	1.55271011391256	0.861250157988076	1.00860867797044	1.08313002768654	0.86290937689651	0.930846414575323	0.380587742035321	0.432348388217838	0.70868945988258
Hoxa5	0	0	0	0	0	0	0	0	0	2.75488695265171	1.91212802064094	2.52403928599465	3.10371861572387	1.92253392733895	1.58442710291254	0.890741582717724	1.86538635436513	2.756392131186
Hoxa7	0	0	0	0.0637161797872022	0.0648514637382942	0.070956071181123	0	0.0383142811314419	0.0822875004293918	0.779528267574285	0.429240561476187	0.585133572503684	0.780430993193556	0.42683391337167	0.430789179887336	0.260812819631586	0.440193151386937	0.647543350666673
Hoxaas2	0	0	0	0	0	0	0	0	0	0.310577592860228	0.343560717429135	0.182130759405662	0.422469095674545	0.265715687615867	0.206290729458591	0.139168331963139	0.252952777484438	0.230350456222204
Hoxb2	0	0	0	0	0	0	0	0	0	1.49378480052786	0.477366849106399	0.560636267626611	0.93469666526742	0.68160668302691	0.476254251287826	0.312366980418186	0.324433805867087	0.849402577522454
Hoxb3	0	0	0	0	0	0	0	0.0200889982497832	0	0.62125951842432	0.208984304540265	0.306798065024103	0.266867403757866	0.298397550833334	0.173747687751471	0.195356782393836	0.124278375715614	0.291017870115717
Hoxb5	0	0	0	0	0.0333663517282204	0	0	0.0788514372230414	0	0.898398105507343	0.441692160042216	0.722528860730815	0.69832180687976	1.0980392470835	0.716076902351673	0.536757184705933	0.940768201704385	0.475948265954897
Hoxb8	0	0	0	0	0	0	0	0	0	0.666993268069345	0.588000451564706	0.69056822681569	0.750860952274494	0.341077143819964	0.391086666842026	0.247346059946585	0.499529933608209	0.272936986692018
Hoxb9	0	0	0	0.0460578980232795	0.0234392748709544	0	0.0235238036031052	0.0276958734670038	0	0.202856418678575	0.132977558160172	0.296078888465462	0.53961465743921	0.154270649312361	0.167677140528439	0.161598203917184	0.416105288341851	0.0222896853711371
Hoxc13	0	0	0	0	0	0	0	0	0	0.900138880416728	0.712994002928812	0.563055782961621	1.03396402675859	0.541934043525634	0.39859133546438	0.597552476191914	0.461598098329082	0.717071912735007
Hoxc4	0	0	0	0	0	0	0	0	0	0.306779556235488	0.512809657174581	0.575691174964542	0.367226414631474	0.244968513822361	0.326028818014737	0.403234919826632	0.632977226764512	0.36405362067594
Hoxc5	0	0	0	0	0	0	0	0	0	0.133701947256038	0.131467556583994	0.125450065929087	0.0969976663621996	0.0762594290282168	0.0947274939374688	0.133136004997704	0.0483976803807221	0.0440731581074718
Hoxc6	0	0	0	0	0	0	0	0	0	0.191062770105205	0.413313518029453	0.466103731137278	0.415834844800259	0.392314524963	0.365492230848556	0.182643866152629	0.539457813037634	0.226733143781529
Hoxd3	0	0	0	0	0	0	0	0	0	0.314443759483962	0.371026632812857	0.137683824942847	0.273745998451556	0.143479146276383	0.178226091281385	0.125245104632575	0.159352114416885	0.228035309780734
Hoxd4	0	0	0	0	0	0	0	0	0	0.309045337248716	0.444133265599308	0.312277030077484	0.517396696304816	0.29830280757032	0.202114934309722	0.284065098588302	0.129079393746944	0.540709964354857
Hoxd8	0	0	0.039075227304724	0	0	0.0320600497624759	0	0	0	2.45140879209368	2.10567304616698	1.18971287628441	2.2383817657854	1.31785053128428	1.8565974552867	0.841735279397249	1.49934175649125	1.69974595174555
Hoxd9	0	0	0	0	0	0	0	0.0355957916606872	0	1.68018780385087	1.11090085313475	0.978510514246875	1.92297873563061	0.693960804156773	1.04673880800903	0.484615058191643	1.10104722866143	1.03131189971484
Igf2os	0.0820706308493557	0.0556056226092403	0.158478551817594	0.0778398664776653	0.211271476941619	0.0577897286054565	0.10601669117058	0.0780120668831593	0.0837731754006175	1.9427386888393	2.87165096984241	2.47810357744286	3.81370286216814	2.44791016285733	2.99574958128482	2.39728175310831	2.56474370107734	3.69171343771854
Il12rb1	0.383343000946357	0.440609698859378	0.26437003543109	0.129850557205604	0.220273686896609	0.192806817373776	0.176854445472927	0.338358326022549	0.251547043878776	0.889639349604068	1.04139516444494	0.635986406659993	0.991169572968194	0.555748554860925	1.12554865272149	0.759320251344844	0.644066624008078	0.775039989630176
Isl2	0	0.0359814340789938	0	0.0671584369339986	0	0.0373947311924287	0	0	0	0.492985299850058	0.517063107472434	0.339209929754229	0.429179301732261	0.224946776063784	0.943052887375854	0.274903193463655	0.142761391074415	0.487519131415713
Itgad	0.0198385667204472	0	0.0425647909943991	0.0313598049356285	0.0797964213883779	0.0349231319057445	0.0320336760468117	0.0377150163912428	0.0607503456121632	0.138120452576558	0.28671468886696	0.302390358212014	0.484315416618021	0.0875328965888967	0.407741641096887	0.256733507114644	0.24998549591203	0.151765541919019
Kazald1	1.53861023112755	2.99224734621268	1.95625311886143	1.35119855179165	1.69617123654936	1.05331202621804	1.28821803325642	2.112532852906	1.97770255560988	5.81894126970843	5.50496576609137	4.83937265198183	5.5167422743501	4.12353521310546	4.96598590500448	5.4782571795577	3.97334434690863	4.83894532656058
Kif4	0.300407770084327	0.353361812819491	0.250655309955982	0.356152080077509	0.228239441617997	0.279103417085425	0.350330941011099	0.333143975432154	0.221461998449773	0.645526167248485	0.647433075240149	0.775277147677207	0.604125427326964	0.883651278637656	0.686030503101893	0.617081992603959	0.532764788061981	0.71497287897605
Kirrel2	2.82116873470323	2.45329531237189	2.08071204766791	1.81169671294037	1.54002492589034	2.283605921214	2.4403874154304	1.9872986824016	2.15977013458847	5.35857019551945	5.1540588046438	5.174112024138	5.7252546344953	2.82296675617906	6.41959305887891	4.88961381583496	4.67645299553188	4.3356722241375
Lhx3	0	0.0841283803960643	0.0355214382109049	0.104682329907226	0.186458197952397	0.0582885452102615	0.0801988369576179	0.0314741736789235	0.0337985080711039	0.153686869898519	0.428169073758818	0.240335915779934	0.306614728511248	0.292194022802852	0.299438593993914	0.428501735664189	0.250343369885125	0.17731327398606
Lhx4	0	0	0	0	0.0683550544318811	0.0373947311924287	0	0	0	1.15029903298347	0.743278216991625	0.770931658532339	1.10871319614167	0.562366940159459	0.90812500265823	0.981797119513052	0.892258694215096	0.747529334837427
Lin28b	0.291097828909319	0.579359026572317	0.359126145154669	0.345114566254391	0.526895637507268	0.755846973680168	0.634554928731846	0.401218528990534	0.505132246296805	1.09215906758194	1.59425398989141	1.27829971862407	1.23751464677259	0.796327408064407	1.31624405096344	1.57412442555309	1.08820881011513	1.24706726105317
Ltbp2	0.0595487494168201	0.0504328596700118	0.0511061128280473	0.0282394972205433	0.0766471032884519	0.0104827574492179	0.0865389540092423	0.0226415757950759	0.0364704482820862	0.184262868397689	0.217420220793157	0.207468532476999	0.300776498374381	0.1786662679186	0.234989603316029	0.110089745159392	0.230114368552593	0.282440661111263
Maff	0.54506022820075	0.589848899901812	0.32484950231382	0.191467488278524	0.730796336658136	0.293182180134402	0.415611351837225	0.402971226347403	0.216365112315018	1.12439373433649	1.08256977187089	1.14291434727847	2.70207784866127	0.29393796094434	1.49368150817842	2.4352046628421	1.70435497081977	0.579128425266645
Meis1	0.548492264898711	0.83227848958133	0.441308190501652	0.541893054772587	0.606703253394739	0.744275778894468	0.571988702025052	0.282407762957501	0.746494220692791	1.75024824590184	1.39070591678506	1.40999165934537	1.65454171087745	1.7545652415472	1.48429806869325	1.11964246225619	1.59349468141061	1.32872694625665
Mira	0	0.0834606948373654	0.105718566103884	0.155777276647658	0	0.173477813125778	0.079562338251605	0.187346271898354	0.100590797830666	2.21077342611957	2.24878715209463	2.00279929816612	2.07396326103387	1.21747509501188	1.45830484087945	0.910930560510606	1.32456809463029	2.11087230935786
Misp	0.0972065246969749	0.0548839179894665	0	0.102439445212057	0.0521323468287647	0.0570396765036551	0.0261601754943473	0.153999098655631	0.0992230613953914	0.275722392260597	0.517582407564921	0.493891792316614	0.436429549515954	0.457493731623748	0.479492073762589	0.569078251275724	0.326639474510189	0.371816197878239
Mybl1	0.552247742133797	0.761696060467978	0.677073962687793	0.735785086188308	0.621963792327165	0.986045940618012	0.815290477364762	0.674920207049547	0.64423319958966	1.53794796071201	1.68027354622801	1.85532190201304	1.87285873358755	1.26706326601658	1.67336384129005	2.01274713173495	1.27247833809988	1.71402492696053
Myl6b	11.6503819970152	12.5932915099047	10.7715472352512	8.90526764835781	11.5303184580351	9.64729394105022	11.8194273602662	12.2399564306925	10.9532202082281	27.6897254022409	27.6350954468518	23.1990918704242	25.4867040744829	23.4702143316179	23.6929527234242	23.5222513625183	26.334989270323	24.2163962156888
Nfya	5.36134191738149	4.1278296767583	4.6603342034315	5.27590057005146	6.05179844279995	4.86817730560642	5.83409980068721	6.40551594476069	5.38603953396633	12.1144196322033	13.8784889866781	12.135798010836	11.5062207500592	14.6421802655552	12.0034744187255	14.7108289693583	14.2949219824596	14.5414699953056
Nkx1-1	0	0.0503413714892045	0	0	0	0.0523187055458696	0	0	0	0.275892907036268	0.271282259617765	0.172576810272817	0.350269350752387	0.157360726566162	0.342071505885304	0.109890035871121	0.149802344035568	0.136416917951698
Nutm1	0.0843099206431012	0.0178508803216879	0.0452229513540065	0.0832955419222939	0.0678237500688351	0.0185520363005054	0.0510512564391162	0.0400703095617492	0.0430294594847878	0.16305115519029	0.208424175072186	0.198884250863186	0.301639084419035	0.130199025170126	0.259923001657689	0.214316495849963	0.247890558047601	0.177367587505679
Onecut2	1.70305598978099	0.87535566190115	1.24110170285469	1.1325407023605	1.096028964782	1.51967652501923	1.24696185335056	1.28390466523127	1.06101469870736	3.1936803344823	3.10457233072761	3.52086463132915	3.68304651875811	3.68979234231665	3.43269560819664	3.95733377740692	3.72963201344802	4.05678099600323
Otogl	0.191420580492196	0.200262646632957	0.132874795713043	0.186892583194549	0.253630137535476	0.158574220932842	0.199999486017351	0.107032019598286	0.195391575511286	0.479079500298159	0.411118475915583	0.523067857940292	0.606652071406197	0.536567632079979	0.583196652430744	0.53082834982332	0.321611733457805	0.602976840946296
Pax1	0.059620984442648	0.0504940367552825	0.031980066622782	0.0235614607211584	0.0239812747826785	0	0.0240677581216	0.0283363011703727	0.0608578140021772	0.115303991663186	0.362806600428914	0.151462645937885	0.100380450784232	0.289369554424735	0.122538882889163	0.165334932665837	0.100171089794823	0.0912204106394224
Pax2	0	0.110012610637954	0.167221834986916	0.123201453681696	0.0626983180145748	0.160067238870267	0.167798469573256	0.049389601907792	0.159110915101827	9.10405578416856	6.5805440488351	6.82619106679215	8.11382114483206	5.54801832196693	7.94528028932406	5.81153835888887	6.06721763266357	7.31378552380087
Pgr15l	0.0730991620002348	0.0495271496413591	0.0156838475089978	0.0346654397001761	0.0117610341841803	0	0	0.0277937023563648	0.0149231189196638	0.226192176990136	0.322497566299647	0.233455132915069	0.492291558224214	0.245124656608639	0.312500349492542	0.22973943082147	0.184224299274082	0.27960522781511
Pitx2	0	0.0238203270673167	0	0	0	0.024755954019022	0	0	0	2.11049193209772	1.15527820646235	0.918665987088	1.34958931175088	0.67013382375654	1.13302010586688	1.01394781488595	0.637945819181514	1.24795133310749
Plin4	1.18882481802731	0.555495821902771	0.645002657348316	0.691212604078993	1.00032960239448	0.817862732533209	0.441291022935053	0.714389910826999	0.446339984952892	8.15001070497903	9.80158595407669	12.0804816745857	12.1358744036963	3.24370905852601	17.8844850152593	9.71335307774213	14.5097170845669	8.16417920032006
Plin5	0.462815567316445	0.326638717411563	0.372374076389451	0.335314598924263	0.620525776132476	0.237628019647032	0.124552713927966	0.439928371676959	0.314944410667471	0.984568287420013	0.762756838837003	1.28772431578999	1.23375893923671	0.816824879831415	1.42683578104684	1.10517901941694	1.55518196103233	0.914642317468205
R3hdml	0.0718830699084577	0	0	0	0	0	0.0580354167502567	0	0	0.444858398548426	0.218712022836261	0.104350603286535	0.0605127123329079	0.190300037702954	0.768253829945331	0.398677835806653	0.181159507458005	0.549907320079516
Racgap1	1.66827842728147	1.93457750285227	1.45928884947704	1.56199258173825	1.96147104219552	1.87502112835718	2.38297512446142	2.19569341510114	2.06966223134493	4.82465920312135	4.31453007581707	3.87486757164776	4.42923824898866	4.57506796474112	4.2411731191504	5.57528746777265	4.65717104551309	4.65335738040394
Rag1	0.082567954006145	0.0099897456847484	0.0506155186746057	0.027968411601507	0.0379556639428264	0.0207642560183547	0.0857082215873747	0.0336363413022843	0.0602005824725301	0.218992839963392	0.170472030398774	0.111300005995282	0.218452071460691	0.197768940737643	0.106669665627051	0.152646111024816	0.0891803665032505	0.234611726598796
Rgs13	0.262658912758359	0.444900697930645	0.61990485855704	0.332158361429075	0.380336289839916	0.369900587506669	0.424119879257053	0.69907566788524	0.0536215475409964	1.21912597197389	1.31862749639858	1.29640114891314	0.97289242513589	1.25163271290801	1.42518368884879	1.55387593808944	1.27977433391509	1.08504758988034
Rtp1	0.277256686948198	0.128080066308111	0.0540791126608327	0.13945061976824	0.101382376404978	0.0221851434093543	0.142447186369701	0.0479174118509251	0.102912123934451	2.61275888596174	3.22095513630785	3.95167707676623	4.71044917271432	0.600543003597207	4.66236884223479	3.40162492769134	2.62557416065417	2.29455879397025
Scn7a	0.836482493035389	0.65393668110946	0.943379256999008	0.355995581898467	0.810948407256288	0.490838356298056	0.372303569448462	0.285426503429485	0.459757422622748	1.61771516027437	1.46016298186055	1.38554491198646	1.70625548591655	1.27757682478064	1.66632159576284	1.53651985585104	1.01801448388442	1.75565392264743
Sfmbt2	0.611147720235282	0.357211043074722	0.480177059878147	0.394592571823567	0.484717841656022	0.386394485474656	0.465617335481646	0.441830426261157	0.386596332468296	1.34506851710841	1.47972951439712	1.4557343191191	1.14489309896758	1.18495934159869	1.33747113197558	1.48789977914575	1.44620914447648	1.16553145408885
Sim2	0.0857112571987495	0.0725903373081391	0.0459746134882284	0.0338720072928696	0.034475532902837	0.0565811831911598	0.017299930769695	0	0.0437446630348075	0.745925713914816	0.521571559635682	0.730994457736653	0.793689351732113	0.680724494540703	0.687032444109149	0.336721634438335	0.324013898352682	0.77043963443729
Six6	0	0.0165716930779342	0	0.0154653230610639	0.0157408815319	0	0.0157976476548347	0	0	0.378417429718196	0.0744186840578717	0.269847180880058	0.2635517583168	0.0863350092257742	0.225210551025756	0.198958657879127	0.213689185955689	0.11975090483543
Skor1	0.144787098726715	0.0700701046609338	0.022189220344792	0.11443606882612	0.0665571834578706	0.036411176979056	0.0834965096327996	0	0.0633388663878525	4.97619517266324	3.85464120731213	3.8583649288316	4.73609857534948	2.71962545553285	4.6082484113465	4.09156848183896	3.37090734918964	4.79443393673325
Slc6a5	0	0	0	0	0.0496177277464361	0	0.0248983317352082	0	0	0.119283109806857	0.774111906709282	0.179073819600735	0.155766840687532	0.108856596730474	0.27888888656296	0.0855203043867605	0.155441961693378	0.0943684091242338
Smim24	0.957357477146032	0.463315718123253	0.586875935658428	0.864767073146654	1.98039452483601	0.722271103692371	0.993768197083526	0.52000808686917	1.53562786670885	2.64497330441292	3.8491414175505	2.97807547814266	2.18750824095969	3.25859855864919	2.92337283464414	2.90769034914986	3.21697277243687	1.98789105307353
Spag6	1.09553107512817	1.45224642113133	1.73734472170234	1.43058453575518	1.14953245687534	1.59313785742765	1.46132546646982	1.26773625054416	1.45859703214182	5.45335501406516	4.78252056234687	4.59818942440864	5.49335208905607	4.28734112804305	4.54244439432429	4.62306914992027	3.3211479095905	4.51836628786837
Stil	0.101303008715305	0.208359916482094	0.0310502082263154	0.0800673414937266	0.116419953766481	0.101903051066891	0.0934718379459416	0.0687809739486964	0.014772075205902	0.447805564972375	0.308225371895488	0.378150916436959	0.268019867579762	0.306497226716278	0.27364461466386	0.307677944564072	0.486292482294337	0.420698327389504
Sult1a1	3.73109861400761	3.11131723119265	2.21684888104552	4.21929007632457	5.07947906309318	3.18300130550561	2.91964744033664	3.81940246286206	3.04679981516885	9.32497887614191	8.29589070561042	11.54094821852	13.8683652502641	2.27943329832517	15.6201834574297	9.55080771618566	11.1390617439762	7.15770606797222
Tal1	0.386392524117198	0.327242471709071	0.197387495907578	0.392650585242214	0.606871014961382	0.663997085850399	0.311957338423116	0.454733323508077	0.431970871170812	4.91059035341987	3.94679508312875	3.11174280287134	4.18208820049002	2.14325751400781	3.90268852830585	2.78931456048536	3.15320965812257	3.84268647706103
Tbx15	0.15432591795878	0.429447040382676	0.236510837541068	0.470476198857646	0.336974896175333	0.291075052301032	0.409388044931303	0.502951471740577	0.270046952628668	1.2279438721917	1.29127161337825	1.00813740954787	1.07643751694636	0.992206364227513	0.960619645206921	0.733647691122756	1.07419241820627	1.33238828273598
Tbx2	0.353240105468176	0.934890994949714	0.639475638763132	0.610732641320761	0.603854154353735	0.69956072648475	0.623856290670221	0.503657467630162	0.585923041378625	2.57888609944584	1.91443631667933	2.37164723179806	2.69487129628556	2.25995096244204	2.34139398792521	1.75506295639309	1.40953828262103	2.56718103428923
Tcf24	0.125958481281131	0.124455803887219	0.0675627995869453	0.149331607165441	0.135104330756446	0.129344242407981	0.0677957778161034	0.0598647857614334	0.0428571578584472	0.194877904970092	0.255494877717959	0.259037976497994	0.441810646637755	0.314931491475311	0.310658639354459	0.213458314473094	0.299804637809572	0.25695615938793
Tpx2	0.954850895631659	0.686614788455851	0.56049004737138	0.541098526582313	0.536246576503579	0.428150396518673	0.581816686595929	0.650754679157581	0.717202018347307	2.34139217600264	2.50782270308505	2.34072866428281	1.80478991243344	2.55962633377412	2.25132422017709	2.36478825646781	2.13398844317885	2.02600218557955
Twist1	1.83332698296589	0.572038578357697	0.983377238814161	0.800771657074068	0.582171192116926	0.679437030058263	0.4284651565476	0.504455697768022	0.640201801653578	8.09881089713183	6.9359217965893	5.95310588933426	6.62009072922012	4.30000252882417	6.22717042584946	5.35157732972366	4.62034542579397	7.75065691503484
Vax1	0.607370962882275	0.56338271167525	0.83773895743813	0.640067574368386	0.604938460755556	0.458226426579382	0.537067729411533	0.632319506146081	0.590448375644514	2.59536181543717	2.7939877738897	2.89702450889568	2.43475201516003	2.01628920663424	2.4728788229796	1.65756529649955	1.79795869630627	2.03556719203248
Vsx2	0.07234597836233	0.0204236842932283	0.103481650721741	0.0762405806592036	0.116398533351805	0.106129480891115	0.0778788665130706	0.0687683187556975	0.123077977106519	0.335792379033103	0.275150589906703	0.420090377168238	0.446617589827791	0.340489814980324	0.356862086176573	0.401245218373945	0.263359962697306	0.350517434994567
Wt1	0	0.043079970556415	0	0.040203837892895	0	0	0.0205338764310417	0.0483513340798468	0	0.255771998065803	0.174113727105904	0.203065194041099	0.192693455895799	0.134662510509076	0.146365007207716	0.188078289078257	0.256388746648198	0.155652938723672
Xdh	1.87481764906454	1.65998872241548	1.1153377461649	1.87246717385258	1.3299680275337	1.62017900373126	1.1971597085947	1.63629549441521	1.58316050213856	3.13796789517909	2.99477623206777	3.09274924131634	3.84521958264194	1.95524283789294	4.62397048592683	3.02490543474627	4.30969071296606	3.22052137445268
Zfp503	1.13862919232637	1.24887945025806	0.961178247339937	1.03272236809141	1.59170090314048	1.24864495732877	0.889141706518411	1.0113496942284	1.3718359554139	3.09009223933549	3.01005471352767	2.53356725838508	3.50410688966553	2.47078377933814	2.8082665972122	2.89871812637773	3.15182282878159	2.5417648291888

## Sheet: Tab3
Gene Name	WT 1	WT 2	WT 3	R6/1 1	R6/1 2	R6/1 3
1110032F04Rik	1.38271109068178	1.13569090546737	1.01945914970544	0.593711874154731	0.817496397792566	1.10052282314482
1700001O22Rik	2.23087856550063	2.0522651106168	3.19287514960742	3.09548149328808	1.96462669811437	1.95296250591385
2310002F09Rik	0.326216962662958	0.557370941699805	0.36680689577342	0.323360480678122	0.377408525140084	0.430805900470968
3300002P13Rik	1.19585242528775	2.48735812006521	1.69871392406746	1.55953193320852	0.739525878604858	1.29285625534158
4930471C04Rik	1.06811925617068	1.36477805620008	1.11785586679565	0.866646477742891	0.784744219790646	0.907916340383868
4933432I09Rik	0.671598640088063	1.02822149024469	0.81904424698469	0.883920203285528	0.731900280641577	1.00738617938106
5330413P13Rik	1.48116710331053	2.17392235405448	2.00417181767957	2.38054073209522	2.00370384004119	2.15302550517642
9230110C19Rik	6.39211002992907	5.40276356860256	4.71535114139223	4.8865507834785	5.16175194395739	4.01416285105678
9630013A20Rik	0.752240476928523	0.590759187830569	0.591105159843402	0.634191030907685	0.476796579418298	0.535571303571182
9830166K06Rik	0.679481614878753	0.979052449727779	1.03396385503434	1.00187605164333	0.982055541720415	1.2179047753595
Abcc6	0.60324590938597	0.808239844401405	0.904582834423861	0.685878213814852	0.87840581354638	0.742240163611113
Ackr1	0.855315661809043	0.631705121890289	0.623840228039919	0.453660909376841	0.67320824937102	0.574697315039698
Adam8	0.452844846496038	0.990336984596321	0.865181440509737	0.86821533323305	0.582975311920468	0.748813660511185
Adamts3	2.12000944553352	1.82965177718708	1.73778182747113	1.66251602020379	1.76303606396254	2.52561195961446
Adcy1	2.4442373446632	1.4444787246748	2.18008597805286	1.80555260229049	1.22903841387908	1.93219776041253
Adgrf4	0.581070817015658	0.418748199320279	0.366374342459428	0.642155603822225	0.57027241574854	0.63069704030271
Aldh1a3	0.645402307062257	0.589285827662827	0.589788856084293	0.562097230831915	0.528813018395522	0.687306738197606
Ankrd63	1.04479340242894	0.716280590821369	0.712658228529092	0.649558921838734	0.818063429230654	0.736173642253019
Ano3	1.90956861480787	1.3124911322899	1.46878609360309	1.35394761553235	1.80823067686487	1.29045198299299
Ap1g2	2.90460327512127	3.66846911612181	3.90551623440716	3.11533003708691	2.54316192552073	3.45387868203326
Aplnr	0.619002957262239	0.328811119188772	0.449348007385296	0.317510398280778	0.5185538946878	0.427545692919085
Arc	3.90977955166379	3.24153634728893	3.0684533408123	3.25035817309957	3.18301272990733	3.0712778039482
Avpr1b	0.640150962840214	0.417284398918752	0.589781117657504	0.567118588351235	0.527430932880136	0.575996356765988
BC030499	0.915240864060335	0.500650552003463	0.49957394553349	0.596828924181481	0.473752321112795	0.783404373155777
Bambi	9.89757477113891	9.92466984479008	8.85180463754248	8.59455968153876	8.42117817546646	8.40504276259843
Bok	1.30179273355416	1.14806589383114	1.08260392567182	1.62905530725711	1.02732331161169	1.12398419409767
Btbd17	2.49294469321188	3.32484256098323	3.15098531963413	3.15227372862158	2.73690348265142	2.90161002466462
C030018K13Rik	0.889301850579447	0.723677802597275	0.720903042962499	1.10754719774435	0.688262293090648	0.949977629204699
C1ql2	2.54934161780918	2.5617051581241	2.40236041300551	1.34043516481495	1.61469843185818	1.89104064097559
Calca	0.44455460931268	0.638693187612529	0.59241039534585	0.66563939139146	0.725324952074878	1.09639553848416
Camk2a	2.07816755856214	1.70206087843842	1.86967233386621	2.19168612579095	1.6604996457824	1.78296111282086
Car11	0.985771393855715	2.78101857691074	1.43346671008466	2.19572306277239	1.56615418447153	2.14461690614402
Car12	0.740872155874549	0.814725678345301	0.952244549424041	1.43662401861315	0.835681115923269	0.755372374101061
Car4	0.589064870159473	0.640863903987712	0.68129171279265	0.606161173192849	0.574112229624459	0.439277797842595
Catsperz	0.830839431462102	0.669845155197511	0.850509260077308	0.677508479840204	1.06773443743273	0.795093964213497
Ccdc129	1.6345742972017	1.92181982457541	1.69457582148296	1.6744268345508	1.17702070557926	1.61005605327827
Ccdc3	0.544186709483385	0.594541349675888	0.594841576064576	0.708869065524134	0.532899295280709	0.538622386430303
Ccl25	0.370887851463189	0.557699620189894	0.504907517148232	0.358190758802325	0.378509359601434	0.337156488300314
Cdh24	1.85008339511249	2.30559575267261	1.91647427636537	3.02954298346259	1.81119026568658	2.38514444478651
Cdh26	0.682843654617887	1.07258531615501	0.864983291654889	1.39881125252951	0.988296831523665	0.757467720723274
Cenpw	4.50224960960998	3.25039434625711	2.22811055091332	1.69263689618044	2.25352626627256	2.50865690591744
Cfap100	2.01653265466655	1.61488311607337	1.51640613452211	1.60445964172624	1.71121121849948	1.82224708605069
Chgb	2.70214127558961	3.40924125581652	3.15121115121543	2.72721309137256	2.88737161614823	3.01098379679033
Chil1	0.500924289597015	0.813166521936531	0.723594802618258	0.923716886414396	0.689209699995741	1.21068843266255
Chrna2	0.986012507258819	0.671570208683107	1.02796191724894	0.68258815292931	0.77794092437395	0.539656178727044
Clcn1	0.640105913096078	0.676361664384157	0.502248421636642	0.495576023942213	0.474634121467603	0.53265077984288
Cldn22	0.644008682477942	0.807144501844191	0.452592427358547	0.490522639916212	0.676336362567229	0.577103644850026
Cldn24	0.321110625813397	0.373836833928808	0.416419216877215	0.283496242364809	0.241702306813775	0.281706343469469
Clec11a	3.62156655826531	3.7440141410223	4.52358111972275	4.7093927288454	4.11883608366756	4.2642179380727
Cngb1	2.4976830081943	2.26465508593791	2.31227284837224	2.50231253191629	1.90616338420424	2.82175251964345
Col12a1	1.26298778355327	0.545128579387757	0.760938012093512	0.716134859811359	0.721045680845411	0.73567800843684
Col14a1	1.52439436463362	1.66447389685059	1.03021956637378	1.71077615193072	1.90449148938961	1.71221032011979
Col15a1	2.49945991939654	1.96314883022899	1.82726386204902	2.50424221812174	2.54033760578812	2.43526607916101
Col20a1	0.839425425039877	0.674132088174966	0.90484222603491	0.947261947887084	0.783719011592496	0.903222939465168
Col22a1	1.74255324811029	1.49363829724022	1.34241447017377	1.60947593950018	1.80889292321012	1.50306370819874
Col2a1	2.0186418129645	1.70339875085552	1.60678973507143	1.58103817485744	1.32646501745947	1.44618278721627
Col6a6	0.797806196062482	1.02836550919804	1.3006544547925	1.35402688190139	0.986214423659375	1.06512964805469
Crh	2.29157308433974	1.18878679152789	1.07683223368486	1.3576983004423	1.65682264278565	1.28751263357817
Crhbp	0.984585954377605	0.631191457251782	1.160948769259	0.648313542335775	0.573247583202118	0.893634291049568
Cxcl5	0.699534498782944	0.367170498843756	0.587605744526108	0.562049774794031	0.770085508732087	0.575392286195284
Dbp	4.59146677633117	5.44129725309826	6.00336374569461	5.62726717904166	4.32144216797319	4.23063461921856
Ddn	1.25356900023954	2.36050351789679	2.13606776662793	2.45585593116801	1.27852259598318	1.56052358051583
Dio3	0.426999403785415	0.371343840157204	0.454969921294774	0.475018361368346	0.473032525358175	0.475890577806022
Dlec1	1.30401698339889	1.66658442657797	1.74379059091902	1.10176684832948	1.90555858289339	1.02377782596004
Dlx1as	0.333871281843397	0.461776480042914	0.547320455823953	0.581288705609309	0.531102572688586	0.481193330729739
Dlx6os1	0.813551994536664	0.5873069388851	0.452061598683137	0.62642301252734	0.773010074464344	0.632915470846424
Dnah1	2.34092055665273	2.39609663284187	1.87158996048237	2.7432614372526	1.71716492350278	1.67338715301195
Dnase1l2	0.73883867278204	0.451458817350787	0.49726207787323	0.418136712731728	0.617022430697183	0.678620828221316
Dok3	0.595544857000439	0.642186420160249	0.634473309559507	0.779298096207324	0.684856525333568	0.485985004546161
Dpf3	2.33396172753108	1.66029557592197	1.20273494178738	1.89471941974143	1.90306895936682	2.41657896624943
Dsp	0.891190199824359	0.75903577228772	0.943665294990807	0.94288251763574	0.881359529806638	0.848240056422312
Dusp13	1.91235802915112	1.83672560388208	2.00772196466413	2.06579552946737	1.42543833668603	1.55827307573711
Dusp4	3.95124732690189	3.58706349505018	3.33431105118627	3.15649695352711	3.87460823863029	3.02788852409561
Ecel1	0.533217703728817	0.419495361993469	0.543005423708708	0.542684183188168	0.527668863484315	0.435319728144335
Enc1	2.54304517786435	2.85879298142411	2.31409226093289	3.64540364056276	2.40404482386735	2.61848175076365
Epop	1.30682301995707	1.67403163508234	1.61374110389319	1.62756667596342	1.02993414208355	0.865855796019414
Extl1	1.23744743031692	1.10914523483169	1.43383766136687	1.21641408121905	1.02572763411586	0.915336222732337
Fabp7	1.29237305459493	0.972825333994362	0.989771536279775	1.0166227554538	1.32215777810535	0.955321307387967
Fam129c	0.68781012682985	1.59021725198006	1.35041907492973	1.1930303767136	0.739201046495339	1.18041508480917
Fam150b	1.20475042330031	0.580123963513154	0.845597377014053	0.641196820251878	1.06271530808812	0.836335563229499
Fam19a1	1.90712646014639	1.74517387203912	1.5634945669147	1.79929459758436	2.34295997159422	2.31251532251587
Fam84b	4.66253516663438	4.12759953410839	3.6836368437289	3.57572857846283	4.31379470146178	4.77176898526126
Fndc8	1.74579158854977	1.83836374935732	1.74555299425497	1.87521206617349	1.61909531230497	1.29900064893282
Frem3	1.44359473122632	1.05032088154013	0.980396954256917	0.594055882645238	0.913372783457746	0.997978247796208
Fst	1.06032513435239	0.889705731918363	0.628457594899073	0.903379445685849	1.11580151814065	0.846302853240827
Gabrd	0.789426729287042	1.24217494328483	1.35219420444218	1.10628989350642	0.585811222087212	0.709764857761096
Gkn3	0.556542732419051	0.679154150529517	0.723044568778076	0.899189357073844	0.687696858825515	0.902082212421647
Gm19522	0.764470806784425	0.720448392893029	0.589556104383618	0.687452671245635	0.777293344992319	0.792853005068857
Gm20219	1.3492133660276	1.05923945079128	1.69572610985717	1.30241614722969	1.02500648540453	1.18048362258602
Gm2115	1.28546972464681	0.838391165520912	1.34028167189622	0.827534670333882	1.07194753188388	0.802990756856834
Grem1	1.17276279299115	0.804371861952968	0.716750974802681	0.967235035433178	1.17083977702859	0.746112617964074
Gucy2g	1.5850657473439	2.17964850507019	1.65585377863813	1.2910529025318	1.32635428359406	1.23445241814686
Hapln1	1.79161989565926	1.10576709012285	1.16578603342803	1.14279559788096	0.731244761797392	1.17464937612129
Hipk4	0.573198986380481	1.11945873883721	1.30430323719985	1.1702790650628	0.641430080471602	1.12014693594615
Hpca	1.03042405866059	1.79436986435886	1.96192311254157	2.10698136920318	0.892163338152571	1.55181712026699
Hpn	0.605357670738011	1.11085600271223	0.766988989574549	0.651667301775739	1.01793134898292	0.799004679249256
Hrk	0.666687051748223	0.676381636462271	0.857728850322267	0.919223687784046	0.579365454637055	1.16213170462244
Htr1b	1.50712965639498	1.22668114333143	0.898643046071368	0.885595201790549	0.921304802506616	1.16904067757639
Htra4	0.733412748093053	0.892029956339981	1.08032225923011	0.841370621308912	0.827614562799186	1.0070914587046
Ier5l	0.924811848573085	1.6220157918033	2.40746563063831	2.07206762494839	1.56763302682768	1.66170660220659
Igfbp5	3.23884589133738	2.1718151051054	2.75347716234606	2.21044670942371	2.05847785166505	2.39479186972965
Igsf1	1.49294526017707	0.92047002912018	0.894977278563579	0.635392445587628	1.01137025338111	0.739037008984369
Il33	1.57814398701728	1.23122594586726	0.855112075712427	1.49837349475167	0.981533003539028	1.282519904822
Iqca	2.12505949933393	3.47176725889321	2.75811242106607	2.15365738435348	1.37286064584165	1.79383224820477
Itga11	1.36251773476624	2.31159098962366	2.62174617722859	2.0004449457395	1.86760161156447	1.45721030038616
Iyd	0.52746292123772	0.505728806315111	0.414477144653301	0.430291242896672	0.47200967496783	0.432345530080141
Kcnh4	0.612144488675407	0.896387176506674	1.21115667974307	0.885705713095612	0.581724998599555	1.11064507713021
Kctd4	1.11185861140884	1.1453596520892	1.16559792525769	0.769306664231851	0.879213820166344	0.701283510683496
Kif6	1.95647330539043	1.57765596957728	1.51660605735626	1.38687189659736	1.36711924932182	1.60619269712872
Klk10	0.874983909751366	0.584001495630061	0.625701741477067	0.715746932091989	0.914952722240163	1.03943186545852
Klk8	0.536085424121585	0.592508060766852	0.591778561187691	0.499118990962928	0.528504114372333	0.436229343714415
Klk9	0.57978495636136	0.762647073481257	0.541319609590467	0.424746971462414	0.431841735729164	0.477623537795031
Krt73	0.961347036783021	1.36549082940447	0.85491275195346	0.957701637218454	1.11962711047266	1.01244984130488
Lamp5	0.994838241273458	1.02074398844007	0.67570598747081	0.745147712163845	0.919228351446717	0.899428259496668
Lct	1.06885666675385	1.06260918092537	0.768046843594588	1.12772534147151	0.786335941862255	1.11349649656739
Ldhd	0.844164570989853	1.02245744483131	1.1660882732621	0.80689191383837	0.783554519769046	1.0524961091463
Lefty1	0.541550373191678	0.640226392504324	0.631628100985002	0.56667980538077	0.626600344503776	0.481937056813564
Lpl	1.06514125944297	0.927790669231571	0.853822514176973	0.899646439512318	1.22530352887725	0.747290970702807
Lrrc10b	0.899323302346232	1.28575117225124	1.12380187614964	1.00504879384615	0.886144417889467	0.65138270947005
Lrrc26	1.11377245056095	0.889383241627647	0.814460417271962	0.963582946027199	0.923497702803752	0.950605776981024
Lyrm7	4.02236589730817	5.17721498554711	6.17494046329794	5.39269534557166	4.66361943258652	4.33720065261776
Mdga1	2.28983884388451	2.60931551166213	2.09219921100249	2.02051090390353	2.40307624552125	1.89895205272048
Mei1	1.24363469941789	1.88982523016644	2.41133176668584	1.36629662449725	0.835105396421958	1.07243290111727
Mki67	1.41264831304604	1.35944260163818	1.65236153553787	1.54657519483877	1.07784593834423	2.18807982461261
Mroh8	2.84628008829695	4.38232833444659	4.78736690541391	3.96343749463295	3.96696727660306	3.58112691681246
Myh2	0.373646648190054	0.422414236070287	0.506783673571407	0.512161782651572	0.380179113897832	0.434927851694733
Mylk3	0.854938038684545	1.14535323843597	0.451413685984601	0.455856580760152	0.431929829101955	0.630492429044526
Myom3	0.76737788389456	0.588692819292582	0.766867769611562	0.791961810836876	0.629434106393387	0.840115535493707
Nectin3	5.19865126442294	5.68407857804408	5.15729998011126	4.61496580102165	7.46662829916311	5.25977995272083
Neurod6	2.23392660931554	1.44621347877644	2.27101350496764	1.54346442629403	1.56315539181809	1.34379444595479
Npbwr1	2.22608947553221	1.83532290123567	1.25040583744543	0.87478591883872	0.975728062947293	1.0611579798459
Npnt	1.79754672365853	1.49211598764228	1.29105020732973	1.16349058053157	1.26871533348142	1.43618749963038
Nppc	1.24860144614996	2.01127943874419	1.47346825568016	1.52416969131703	1.61931953050896	1.13226772619469
Npr1	2.71989434870964	3.26654664083609	3.03022113913741	1.09752761161917	0.884603521863704	0.971829979649549
Nptx2	1.69313493962968	1.79199942533246	1.25722799525253	1.78289231849439	0.930627025309929	1.39621932823456
Npy	0.598398227590388	0.90034025414195	0.683645377093253	0.737427158706705	0.535274207269661	0.586041583119377
Npy2r	1.52252702282808	1.19060654888114	1.1668296096885	1.52270989500811	1.65770175656217	1.43883124305314
Nrep	3.90688301194709	3.53820579740843	2.70297889309572	2.56130685782021	3.48197349891349	3.84720795837563
Oacyl	1.29840551099276	1.49906865515287	1.52143030723812	1.01412111949941	1.36900955263418	0.710503131984445
Olfm4	0.584027979516111	0.674964080113269	0.589240982185451	0.460739836901259	0.622930636502014	0.533030326323345
Otof	0.751445581548624	1.76002180692251	1.21339713923116	1.35275253069596	0.739835105460305	1.33141599969838
Ovgp1	0.527932762738799	0.592269853157903	0.502409379673331	0.396198835653833	0.378277275746209	0.432625863480053
Pbk	0.326916945593576	0.333836443966589	0.417081708620992	0.44013812738018	0.430571831114136	0.379017348169198
Pdyn	0.75008929271089	1.06752542220273	0.862063885250019	1.80361190316407	0.933208857960061	1.59403313597286
Penk	1.90444044163416	1.53219254407623	0.852568781635637	1.3968487582524	1.11936540573351	1.54020758469104
Pgam2	0.700871338515016	0.589724183010396	0.628682159453886	0.533183392331561	0.432884181055082	0.576821059947368
Pirt	0.589852597559985	0.768496143911138	0.457534180740339	0.710514881104416	0.436878250829714	0.538401308387473
Piwil2	0.576757870645278	0.45454631483754	0.587557332472641	0.42354068713355	0.471764862555298	0.626175449126763
Plch2	0.780763354479662	1.28357799577808	0.945060247513377	0.8166729801061	0.63431762744551	0.848756364169491
Plekhg4	0.48112176887354	0.504397393114727	0.541814508633605	0.534759326579748	0.570803294865506	0.785078432522345
Plekhn1	0.492613715578982	0.731395493138323	0.725780621194812	0.811355406103263	0.482882923785781	0.642651606081717
Plk5	0.492043255962884	1.07254895672301	0.860451940439389	0.601372029087135	0.578034469050647	0.486850245566201
Ppp1r1a	1.47052640768286	1.36046493017013	1.25306921797953	1.13195102991183	1.41948070864446	1.28371425946765
Prkcd	0.750027460013854	0.552769455711854	0.415103964487499	0.674671958673852	0.571742515184321	0.534863110977678
Prss35	2.71689280099702	2.26930013984724	1.91692429164252	1.63488747779748	2.30521444247356	1.72869964419876
Prx	1.08458551358327	1.05935362536945	1.38279638171344	1.46280751751525	1.5615943393712	1.54138354636586
Ptgs2	1.79510757749727	1.27272230254225	1.02635653404582	1.16477269721502	1.46044104701611	1.53795320298347
Pyroxd2	1.34448930129999	0.840855749421012	0.903298166324879	1.50026809132855	1.11998089257666	1.42939326787636
Ramp3	0.98231704527316	0.890052036665953	0.500782985144136	0.684014117632854	0.776379236057015	0.692437475908608
Rasd1	0.853446754290516	1.02689119109516	0.858716906286091	1.25630078721844	0.929588827824839	1.17433066944461
Rasd2	3.19799076038762	2.39063147976935	1.77826037282451	1.4404159524828	1.65753668876161	2.10474742487043
Rasgrp1	1.95367718799133	1.78233332740295	1.46514764817389	1.57044430648716	2.3417581846772	2.30963284677311
Rasl10a	0.892250728107686	0.891420394768911	0.855162218958286	0.94009249614556	0.784258745433	1.0524552958141
Rasl11a	1.41456803563014	1.06274087086339	1.08361917209114	2.23982234445385	1.27562071146473	1.18630320464521
Rgs11	0.605752668928206	0.847786536045261	1.20909763863588	0.722798602183258	0.632788631347648	0.800516116452871
Rgs14	1.85418522370826	1.97303981035413	2.09867649402348	1.81242677727909	1.4697631125272	1.13722779120645
Rin1	1.02912050466687	1.97224050429227	1.52210954739252	1.61815762288969	1.23319805573399	1.50244463100741
Robo3	2.99358317164429	2.53087176665182	2.40926846898461	1.80606764350391	1.27512172691726	1.45852680834681
Ror1	2.12426883041298	1.88090061127653	1.60475127779316	1.80318967204724	1.76599028526574	1.88634139884135
Rspo1	0.537779448134859	0.554831472341574	0.543762238320264	0.571251333413407	0.529604198917522	0.480480640729207
Ryr1	0.570668086774438	1.03444697521871	1.09002972033905	1.10854035858389	0.987414662152064	0.755689723874497
Sbk3	0.423399143430389	0.422384303093935	0.27886926322909	0.482432749450996	0.378231502007515	0.378946030872653
Scgn	1.45332644586753	1.10645057536758	0.93971367312844	0.832757748922935	0.727487157449763	0.801726267982443
Scin	2.01204829323414	2.05084548639125	1.56268965100538	1.02899748839852	1.22480253975458	1.54404392558489
Scn4b	0.718419708193281	0.759567477266265	0.814901852410923	0.658263478086368	0.778939456444992	0.639160985036248
Scube1	1.47950825149845	1.66507374532353	1.56772047129319	1.77283614795328	1.76703520799948	1.61119072087114
Sebox	0.390640261297467	0.763415516839895	1.17088422296424	0.593886555683761	0.684966591682926	0.943409326758217
2005-09-01	1.47738593631316	2.0924313291163	1.65496417495968	1.35235352722594	1.61613767857844	1.39868578132355
Serpinb1a	1.40576940451898	1.23150020832845	1.20696655186821	1.05117421564313	1.17393058213023	0.810300462771931
Serpinb8	3.09262103297116	1.74431909405826	2.0889782176451	1.11318425859797	1.55775982121825	1.88283457242482
Slc26a10	1.46370013962802	0.888279834817801	0.990831437224909	1.28155353623577	0.88289923030631	1.21966000310436
Slc35d3	0.974712334327809	0.669430392092453	0.498864222388795	0.617580509834778	0.719090857913236	0.832076925007304
Slc38a5	0.26774156308517	0.245018265188012	0.36697240744483	0.284828600694291	0.282073817712618	0.33258829506946
Slc39a2	0.52779874864875	0.369573525714464	0.851640921249487	0.395082952592973	0.430137960326842	0.37955058497511
Slc5a7	0.425404244047942	0.36976899392626	0.41387976368477	0.396816772943498	0.712935200271205	0.43132178619095
Slc9a4	2.39684718041617	1.91933164095213	1.25222094753029	1.41478770843826	1.22705327988394	1.77187001794627
Smoc2	0.926119938869516	2.06181745934551	1.66314752946058	2.8216879795163	1.37821404771025	1.34924283450932
Smyd1	0.473921721846612	0.459303361432353	0.455420530368857	0.505968145856401	0.43202957054376	0.47729602119098
Sst	0.466282763159925	0.371109679879239	0.414786182984635	0.401070359076551	0.428905877839599	0.377877176151299
Stac	0.651584473551703	0.676349557533615	0.679447390870937	0.629636082597797	0.627567542264249	0.581618721291375
Stac3	0.561491554616045	0.680509364857942	0.725181234740228	1.05576102906504	1.08031570666137	0.704385778817204
Stoml3	1.0273598290226	0.67390714438051	0.764004738761289	0.559554732119143	0.475515862889981	0.38321700748812
Strip2	3.30088720528094	2.2677381492079	2.00381372338188	2.37837016933175	1.71428305740309	2.39038387615569
Stxbp6	3.3712667528862	2.93287238920667	2.43640798169059	3.53812934068842	4.40413375094436	4.23782511995971
Syne4	0.467485368428985	0.458424313268631	0.365818463965596	0.399891721748986	0.377202633613845	0.473268735819632
Tac2	0.712871855523596	0.676977445653688	0.817067612978915	0.667474385584981	0.532470422961823	0.538891999815082
Tcf15	0.530422751266841	0.419453725119584	0.503448492025391	0.50408515003812	0.473679072608461	0.434020365991307
Thpo	0.67679530855578	0.848209361030576	0.947572075720419	1.07351833889369	0.831557165114095	1.1137918795282
Tle2	0.484181425954289	0.639345098999494	0.630935111356099	0.533613532750179	0.679475232508275	0.579628632950793
Tll2	0.979994507554222	1.4554925944615	1.43833773710704	1.95498589580016	1.23590302716674	1.13190113438141
Tm6sf2	0.53203957889653	0.45539593529456	0.676102663618748	0.424564087686167	0.472601689977296	0.573153814585224
Tmc4	0.672902425207672	1.02740162264141	1.08239907526586	0.845288908384591	0.688887476539156	1.0081080215534
Tmem210	1.10521459877182	0.806806006675509	0.855029587240142	0.883922268450054	0.631382215983226	0.69891211895827
Tmprss6	0.669928762693892	0.679280224492491	0.861337289210234	1.05194208010892	0.830753274195008	0.703698701516597
Tnc	1.13289833427803	1.4112631349796	0.992786185902993	1.4641364352029	1.46546788745673	1.49460250467513
Tnfrsf25	1.39732510121173	1.10968447930228	0.590772261287695	1.1915950720737	0.925128949728451	0.953933757284666
Top2a	2.97423749195175	2.68806594123397	3.36741201952288	2.17693260779159	2.7362566727154	2.61863559835909
Ttll3	0.733190182135269	0.892858947162817	0.944287157527249	0.8790036359058	0.82802431013224	1.00718719146721
Ubash3a	0.374202046307201	0.460058330553822	0.505339727210231	0.474801190531031	0.474688339995876	0.477741214410556
Wfs1	4.38652740470486	4.12376367634919	5.50738849237146	5.49317253213481	5.49431039374375	4.39739580777907
Wipf3	3.0962433122421	2.78390117805652	2.09438242481443	1.83060646396089	1.52186568872798	1.73164584319542
Wnt2	1.2130236189124	1.02072576649567	0.499766366058964	0.809540767951016	0.972058704856793	0.899033874274063
Wnt3a	0.440639335737572	0.594272044545438	0.771381272765673	0.607450445723422	0.682744907705868	0.484070305134096
Wnt9a	0.666804173586015	0.811883450250184	0.771426976450299	0.893625987663847	0.785373492869996	0.701201534137101
Ybx2	0.561768714183131	0.678880365849157	0.861188661893402	0.986397259553877	0.927919143228452	0.850053762360606
Zdhhc15	1.56999596653956	1.0549127551242	1.07447674766022	0.91845508855802	1.01851105962742	1.17064521813424
Zfp599	1.43759825604812	1.91555834917686	2.03517299417067	0.457465061201431	0.965292835985124	0.585768438103077

## Sheet: Tab4
Gene Name	WT 1	WT 2	WT 3	R6/1 1	R6/1 2	R6/1 3
2610027K06Rik	0.877883897704447	0.722891240881615	0.718764656596866	0.792164230852465	0.780678925062794	0.54117517726666
AW551984	1.56037318970801	1.19072072143754	1.0749109487441	0.701126591026212	0.91885689294111	0.586964738680969
Abca7	2.01783893695074	2.39275231820063	2.22906697965709	2.08708871600685	1.90799630430529	1.89556836122156
Acp7	0.369662148691901	0.371585882712904	0.41541131753031	0.40153408287806	0.377455626632381	0.526918075297091
Afmid	0.781708078228498	0.72111222286275	0.904759209726329	0.942778831512757	1.02166983017857	0.950397365652423
Arhgef37	1.52686267222616	2.13924359567721	1.56732486644494	1.64383252056995	1.42377723086417	1.65793872912835
Arrdc2	6.76299012925707	7.8644948974683	7.30203608285182	7.6530809751559	6.97317687796028	7.71362831462184
Asl	1.01720870573159	0.932712431473378	0.948101069837847	1.64010110752326	1.08232888533334	0.96187026097609
Baiap3	0.535130609659193	0.458541158271041	0.543565660632211	0.573785785015636	0.433360118190071	0.533336469940851
Barx1	0.43224686933883	0.33113294564216	0.542663883090623	0.541812064274847	0.718489189449063	0.532307224958809
Cdc45	2.9178770405514	2.38793794552822	2.75191905875276	3.11970359871687	2.10242393943341	2.72513419312003
Cdkn1a	0.87070601623027	1.28172869108272	1.57157171079224	2.04215368369365	1.23437948953333	1.81535665876328
Cftr	1.20941903136056	0.967986400282927	0.710270192797606	0.666175586236653	0.721775030871119	1.30371669554977
Cks1b	3.11532021249505	3.24139447075398	3.33322489709304	4.10278100140059	3.77690653733054	2.46706226951607
Cks2	3.61268376793027	5.43604654322313	5.15075438630442	4.90080291124931	4.75724087729097	4.72565254817446
Cldn14	0.332061217667784	0.511234119755597	0.547369022886619	0.51100653989138	0.476826122125183	0.382705188363471
Crnde	3.05125587429313	2.92625028209519	2.60866986249118	3.82518959949026	4.99024033945805	5.51812449780875
Crybb3	0.556614736308734	1.03136218977661	0.722276137940211	0.765247344702349	0.579461882870483	0.90142922263165
Dlx2	0.455779864560815	0.727973011181544	0.45825325674241	1.12063124676034	1.22923947156519	1.37246817005938
Dlx4	0.475086253476485	0.418028412214265	0.36536144687358	0.500272437659074	0.812016298140828	0.530596045228058
Dlx4os	0.578681977273651	0.417108864680114	0.364871118306922	0.53735006208174	0.811961505992344	0.530894376363519
Dmrt2	0.577284375308144	0.679298551220937	0.63780415470299	1.97787800009989	2.34571414030983	1.53728867781149
Dmrt3	0.654447564502053	0.50152741861796	0.67705319622293	0.689841707587445	0.77635338991361	0.936556776786397
En1	0.586189258068806	0.454891426673753	0.452880124329845	0.601164807946647	0.868758183681454	0.686906405417495
En2	0.847727391444512	0.930210055576975	0.631608515802717	1.15865889761478	1.02291532172972	1.37526565181825
Etnppl	1.18876983955688	1.06378693745009	1.0343862914709	1.47849443701754	0.984262886530176	0.961392030103297
Fbxo47	2.38724206076874	3.20251762539641	3.18869043425714	3.24539806089307	2.10193994887719	3.16247121194205
Foxd1	0.435304676240704	0.459947280020376	0.456945169267284	0.646177940441601	0.573186126384144	0.57916181062998
Foxd2	0.900937518621136	0.672602636448627	1.08081160477977	1.31725468597334	1.02383914213221	1.42481659843661
Foxd2os	0.900937518621136	0.672602636448627	1.08081160477977	1.31725468597334	1.02383914213221	1.42481659843661
Gabrr2	1.38857635954567	1.22836254547553	0.986627248613442	0.702319631483029	0.822169250561425	0.698328939756238
Gpr50	0.372669165635559	0.597870192503987	0.417499250939924	0.436726174725654	0.379653082077312	0.380698643809941
Gsx1	0.531255151986662	0.420132232387607	0.366900064408339	0.577620849699479	0.569583148605181	0.434886781017823
Gsx2	0.432985829601846	0.371300147777707	0.455909353060536	0.615346385930201	0.475776759620897	0.729566146547568
Hif3a	3.21888258335546	1.91284853800447	3.3667411395022	4.58649721577405	2.40261914227329	3.27704818944518
Hotairm1	0.543072481087639	0.420388861947204	0.417621908450236	0.854149871722882	0.628614365305712	0.692219907600396
Hoxa1	0.543072481087639	0.420388861947204	0.417621908450236	0.854149871722882	0.628614365305712	0.692219907600396
Hoxa2	0.47803022803833	0.285057201705734	0.330158799677447	0.877979334272877	0.531193310824018	0.438251587238011
Hoxa3	0.384183554970643	0.460838080932157	0.418924257524318	0.82040893975904	0.781275882605068	0.694332852304852
Hoxa4	0.327797515841907	0.374759019959662	0.369225639737693	0.520389399986509	0.33790429548311	0.380385525701417
Hoxa5	0.374811063662721	0.283452377010927	0.328029626270284	0.622523763545782	0.675947886807374	0.575074497710078
Hoxa7	0.469449824301833	0.371619694098238	0.592036834486832	0.434855025896169	0.336687498597047	0.379294186801442
Hoxaas2	0.48000827976763	0.334476497962055	0.330057865838443	0.872901787420335	0.627831415135898	0.439030585653
Hoxb2	0.274564938650849	0.3357514011094	0.369802581442012	0.522119730319652	0.380016618952544	0.380569770279817
Hoxb3	0.373359349933119	0.331899060489299	0.543214945174448	0.473966454522644	0.431294081669156	0.627224771294905
Hoxb5	0.536511250103793	0.505236791165271	0.542296091340008	0.537677856093192	0.52821721637921	0.576689679346612
Hoxb8	0.471990205610799	0.332106281881322	0.366667240837634	0.548600190635752	0.473276544061329	0.529784967323621
Hoxb9	0.334308803117508	0.688295881719127	0.460086288530759	0.585280048598727	0.383163511178229	0.438774835590669
Hoxc13	0.427525860406597	0.283140150293215	0.416290267882629	0.550209858625217	0.526270291571404	0.476473270351172
Hoxc4	0.322824670505942	0.243846865174952	0.326758163058392	0.361309866093349	0.375467587593687	0.522937918013479
Hoxc5	0.427730886379399	0.370093195688956	0.541344623501442	0.429806125718749	0.524850425020627	0.528990890927445
Hoxc6	0.330286057124771	0.376223924265306	0.420773376363403	0.637906569433704	0.287176854497381	0.382721084836198
Hoxd3	1.21770186004931	0.758736515559522	1.03135854721817	0.94568285140943	0.578304686615636	0.74522615619853
Hoxd4	0.370486558026698	0.333138059990981	0.367297840451467	0.480258053428895	0.472792543181336	0.432448434099814
Hoxd8	0.328438938049747	0.333728943501712	0.456909589261103	0.481160089483596	0.431613854389893	0.433302015401474
Hoxd9	0.42898889610534	0.420554180843166	0.455610082706925	0.50690647413162	0.432008323166323	0.531076744022744
Igf2os	0.379658105313301	0.422443569208062	0.36923853408883	0.721874376667738	0.681384955060578	0.536571448221646
Il12rb1	0.674572559483186	1.15286510598299	0.820098977071717	0.910820707594061	0.981742289545642	0.806486073248133
Isl2	0.488859447000392	0.45713039498883	0.455694206187625	0.805594653695319	0.778773815051709	1.0390157882956
Itgad	0.373443289597468	0.510467240330801	0.457232653083442	0.478477165538484	0.432710166864167	0.381208725284274
Kazald1	0.979692893527679	2.05369258269916	2.04402517542136	1.32742999188626	1.37005787358316	1.81781892889028
Kif4	3.60151045523655	2.64099421125793	2.03954283969043	2.47164468433047	3.08235357944345	2.94542157616573
Kirrel2	0.67912520257897	0.730691603436666	0.865654446897346	1.6345207659158	0.739135543061688	0.857268036937179
Lhx3	0.533318933755669	0.367736514762531	0.626458757986805	0.462524770775591	0.620041139519277	0.681733933932098
Lhx4	0.663062862188746	1.06244544700323	0.766186989044389	0.652978592736956	0.726636534045904	0.89794148050063
Lin28b	0.750063460568061	0.501167333412742	0.451542251708215	0.597322448460999	0.622363219556771	0.828400071666492
Ltbp2	0.756297786950526	1.28766424904379	1.21596726419485	1.77171640560284	1.27986479304069	1.0721634536731
Maff	1.1751684354842	0.669973181784959	0.989919535393417	1.02637272355316	1.02006588166368	0.950967116676802
Meis1	1.73496307084386	2.07786816770382	2.03514483831805	3.23853598956649	4.04510446683575	4.24816993354047
Mira	0.324160138349472	0.334676695581331	0.32865102661533	0.408727157726033	0.335993529355341	0.335686987168081
Misp	0.543864696927315	0.682232423379816	0.418274813773633	0.748885368167294	0.575919452335353	0.538838530878449
Mybl1	5.21394209987766	5.43844079238548	4.17438825278748	3.53753868094045	6.0362732785016	5.24144997256941
Myl6b	3.10985798431793	3.32073801381964	3.5928897985399	3.93783449076728	2.69412857946389	3.56698051179334
Nfya	8.34349840346498	8.39048467622337	9.38114160559054	10.7775930819173	9.69437655308143	9.56174578033697
Nkx1-1	0.475974767569779	0.458288071014028	0.366498125584928	0.542970037048594	0.622612987568387	0.531865454275614
Nutm1	1.68153072972954	1.18697490291869	1.161935636094	0.941457012153548	1.07235547090214	1.32300886693331
Onecut2	2.85751601287423	2.25713543278545	1.86090467538634	3.31365673577226	3.70940965951889	4.21581687891561
Otogl	2.12262946249191	1.27241915736097	1.29088578413521	1.45058306748784	1.76343234078807	1.71107453103511
Pax1	0.587604574593349	0.505167781705363	0.415595346452573	0.674571329383941	0.872093267907628	0.535972769440401
Pax2	0.686820510628701	0.811152198606273	1.43953495406312	1.32326483651863	1.56734700363307	0.861184113617501
Pgr15l	0.52908421087637	0.509717947735364	0.278909095572343	0.583831982989365	0.432601914643404	0.381272645396002
Pitx2	0.597577428839035	0.417183501692511	0.543280287444136	0.86577531825612	1.31824507938752	0.695588499509498
Plin4	2.0742015647179	1.44345392249573	2.1296818709645	3.25083962794632	2.10014781672309	2.43159012723117
Plin5	0.726816682890443	0.553447702839817	0.683181767987807	1.11774283198778	0.731163118683744	0.903031408369189
R3hdml	0.561970841235837	0.728143740239704	1.03862158019377	0.98950740760057	0.582560973605428	0.951983819517862
Racgap1	2.02244123709439	1.79199272904911	1.96216276992615	2.85072249910701	1.62169829788488	1.30538212477403
Rag1	0.82682182935812	0.926980987242545	0.539705003222845	0.651906440968055	0.87318219822211	0.837921993983795
Rgs13	2.29131160083645	1.66326966487264	1.51768526365724	1.96186181137559	1.96006465026856	1.78125177245416
Rtp1	0.377352778269318	0.373586222932074	0.458402629441025	0.655130958243336	0.573268234584444	0.437546904437115
Scn7a	0.718549511690756	0.458548001060839	0.772486068485111	1.00376758852151	0.578725170759434	0.586892530832013
Sfmbt2	0.95273623318968	0.841758056012556	0.902047657204554	0.872191522950801	0.97659263566879	0.949227222526074
Sim2	0.560047238639307	0.638879094293189	0.633473081071773	0.98514252823379	0.979058423642185	1.16408081716137
Six6	0.42438346955459	0.28190017147763	0.540348693449432	0.398110342668729	0.470480575508825	0.526349538552026
Skor1	0.475947105097757	0.371073294131505	0.543322589343537	0.544307641272861	0.527585968492727	0.478175900632833
Slc6a5	1.58664550241295	1.66670448274577	1.60775508943765	1.45566595646202	1.52046995117544	1.23476374614645
Smim24	0.473916582552702	0.676420926670318	0.589014630435681	0.35080268298631	0.378439186924912	0.572031942934861
Spag6	0.658993726428936	0.506402336060831	0.457030912358782	1.03742380536437	0.825716898806294	0.742203474163501
Stil	6.14692108615177	5.87644136014752	4.36382555795805	4.78978047569809	4.13443815919314	3.56367351938274
Sult1a1	0.341377577303263	0.654069326422465	0.694233442245841	0.905952511370106	0.388137062411344	0.390314137000072
Tal1	0.709373687504011	0.633552669552796	0.587652043647769	0.553403603089344	1.00866466144844	0.633889534605203
Tbx15	2.33135250345532	2.08425833209139	1.56247978434845	2.31137509870984	1.61404848830991	3.13195570200216
Tbx2	0.439351657519326	0.422347829856341	0.508242274540188	0.82422504736449	0.576494442099448	0.583003435519177
Tcf24	0.805514021823429	0.452106530637599	0.672929477949533	0.488026504652586	0.715567370002481	0.531181844433441
Tpx2	3.12306067239173	3.49799578664836	3.24324516295548	2.62972144202071	2.73959743293313	2.62716421517068
Twist1	0.597911236047771	0.591974599486643	0.544572547859053	0.838532512375538	0.727419241293747	0.796120104081974
Vax1	0.577894070031171	0.456672046470057	0.365492135951209	0.539774489889582	0.568409626689905	0.574109047009682
Vsx2	1.62579161408781	1.14307272843314	1.29295668599861	1.13764758967731	1.02256711088711	1.1197034994362
Wt1	0.745549041986727	0.500939526685618	0.586867503880157	0.490170036780773	0.620806502468101	0.574569474708819
Xdh	0.498429489925203	0.903189596751458	0.686741372424384	0.905048016842434	0.636006201016687	0.747272390328228
Zfp503	2.49585652017291	2.26363140675012	2.48667990515297	2.95840934156905	2.49801740875466	2.88943997959201
