# Supplementary material for: Neuron type‐specific increase in lamin B1 contributes to nuclear dysfunction in Huntington’s disease
Source: EMBO Mol Med. 2020 Dec 28;13(2):e12105. doi: 10.15252/emmm.202012105 (PMC7863407; doi:10.15252/emmm.202012105)
Supplement: Supplementary file 9 — Source Data for Figure 8 [file EMMM-13-e12105-s007.zip › Figure 8D.xlsx]

## Sheet: Figure 8D
Table containing gene expression levels for genes associated to differential accessible regions between WT and R6/1 mice hippocampus. Data is shown as a ratio to expression levels of genes associated to unchanged regions
Regions with decreased accessibility			Regions with inreased accessibility
WT	R6/1		WT	R6/1
0.8492824	0.7392874		0.911025	0.9893265
0.8421254	0.7326351		0.9234871	0.9982886
0.8408777	0.7699686		0.9086501	0.9723005
0.8654461	0.7857039		0.8837534	0.9543697
0.8176216	0.7609035		0.914964	0.9900249
0.8809923	0.7651747		0.8753635	0.9781166
0.8540899	0.7701568		0.9058896	0.9834235
0.8709405	0.765385		0.8985911	0.9835699
0.8384178	0.7785301		0.9130223	0.9672695
