# Supplementary material for: Neuron type‐specific increase in lamin B1 contributes to nuclear dysfunction in Huntington’s disease
Source: EMBO Mol Med. 2020 Dec 28;13(2):e12105. doi: 10.15252/emmm.202012105 (PMC7863407; doi:10.15252/emmm.202012105)
Supplement: Supplementary file 10 — Source Data for Figure 9 [file EMMM-13-e12105-s008.zip]

Archive with 4 entries (4 files):
- Figure 9A.xlsx
- Figure 9B.xlsx
- Figure 9C.xlsx
- Figure 9E.xlsx
