# Supplementary material for: Neuron type‐specific increase in lamin B1 contributes to nuclear dysfunction in Huntington’s disease
Source: EMBO Mol Med. 2020 Dec 28;13(2):e12105. doi: 10.15252/emmm.202012105 (PMC7863407; doi:10.15252/emmm.202012105)
Supplement: Supplementary file 10 — Source Data for Figure 9 [file EMMM-13-e12105-s008.zip › Figure 9A.xlsx]

## Sheet: Figure 9A
Source data for Figure 9A
Tab1	List of genes and FPKMs for group 1 (0-1 FPKMs)
Tab2	List of genes and FPKMs for group 2 (1-5 FPKMs)
Tab3	List of genes and FPKMs for group 3 (5-10 FPKMs)
Tab4	List of genes and FPKMs for group 4 (10-50 FPKMs)
Tab5	List of genes and FPKMs for group 5 (50> FPKMs)

## Sheet: Tab1
Gene Name	FPKMs
0610005C13Rik	0.140178
0610010B08Rik	0.0606456
0610031O16Rik	0
0610038B21Rik	0.051635
0610039H22Rik	0
0610039K10Rik	0.165384
0610040F04Rik	0.0328625
1010001N08Rik	0.393594
1110002J07Rik	0.30635
1110002L01Rik	0.786401
1110006O24Rik	0.819167
1110015O18Rik	0.256491
1110019D14Rik	0.892444
1110020A21Rik	0.451214
1110025L11Rik	0
1110028F11Rik	0.0581442
1110028F18Rik	0
1110036E04Rik	0
1110058D11Rik	0.117901
1190003K10Rik	0
1190005I06Rik	0
1300017J02Rik	0.0345671
1500012K07Rik	0.209627
1500017E21Rik	0.118167
1500026H17Rik	0.932798
1600002D24Rik	0
1600010M07Rik	0
1600014C23Rik	0
1600015I10Rik	0
1600019K03Rik	0
1600023N17Rik	0.234048
1600025M17Rik	0
1600027J07Rik	0
1600029I14Rik	0.0910186
1700001C02Rik	0.331349
1700001C19Rik	0
1700001D01Rik	0.139186
1700001F09Rik	0
1700001G01Rik	0
1700001G11Rik	0.409051
1700001G17Rik	0
1700001J03Rik	0.20216
1700001J11Rik	0.0955917
1700001K23Rik	0.322295
1700001O22Rik	0.691993
1700001P01Rik	0.504103
1700003C15Rik	0
1700003D09Rik	0.566163
1700003E24Rik	0
1700003F12Rik	0.965567
1700003G13Rik	0
1700003G18Rik	0
1700003H04Rik	0
1700003I22Rik	0
1700003L19Rik	0
1700003P14Rik	0
1700006A11Rik	0
1700006E09Rik	0
1700006F04Rik	0
1700006H21Rik	0
1700007B14Rik	0
1700007F19Rik	0.0957857
1700007G11Rik	0.63935
1700007J10Rik	0.778615
1700007K09Rik	0.348994
1700007L15Rik	0.315824
1700007P06Rik	0.382212
1700008C04Rik	0.295269
1700008J07Rik	0.743718
1700008K24Rik	0.166083
1700008P02Rik	0
1700009C05Rik	0
1700009J07Rik	0
1700009N14Rik	0
1700010B08Rik	0
1700010D01Rik	0
1700010I02Rik	0.360734
1700010I14Rik	0.334995
1700010J16Rik	0
1700010K23Rik	0
1700011B04Rik	0
1700011C11Rik	0
1700011H14Rik	0
1700011I03Rik	0
1700011L22Rik	0.0804091
1700011M02Rik	0.748953
1700012A03Rik	0
1700012B07Rik	0
1700012B09Rik	0.803621
1700012C14Rik	0
1700012D01Rik	0.792058
1700012D14Rik	0.250048
1700012D16Rik	0
1700012H19Rik	0.194173
1700012I11Rik	0
1700012P22Rik	0
1700013D24Rik	0
1700013G24Rik	0
1700013H16Rik	0
1700015F17Rik	0
1700015G11Rik	0
1700016C15Rik	0.209987
1700016D06Rik	0.373587
1700016G22Rik	0
1700016H13Rik	0
1700016K19Rik	0.853855
1700016L04Rik	0.0864177
1700016L21Rik	0
1700016P04Rik	0
1700017D01Rik	0
1700017G19Rik	0
1700017J07Rik	0
1700017L05Rik	0
1700017N19Rik	0.0465326
1700018A04Rik	0
1700018B08Rik	0
1700018B24Rik	0
1700018C11Rik	0.234397
1700018F24Rik	0
1700018G05Rik	0.394186
1700018L02Rik	0.252254
1700019A02Rik	0.250846
1700019B03Rik	0.0487539
1700019B21Rik	0
1700019C18Rik	0
1700019E08Rik	0
1700019G24Rik	0.458098
1700019M22Rik	0
1700019N19Rik	0.0852005
1700019P21Rik	0
1700020A23Rik	0.321856
1700020G17Rik	0
1700020L24Rik	0.760216
1700020M21Rik	0
1700020N01Rik	0
1700020N15Rik	0
1700020N18Rik	0.288059
1700021F07Rik	0
1700021N21Rik	0.34758
1700022A21Rik	0
1700022A22Rik	0
1700022E09Rik	0
1700022H01Rik	0.459883
1700022H16Rik	0
1700022I11Rik	0.0211058
1700023C21Rik	0
1700023F02Rik	0
1700024B18Rik	0
1700024F13Rik	0.352646
1700024G13Rik	0.790353
1700024I08Rik	0
1700024N05Rik	0
1700024P04Rik	0
1700024P16Rik	0.531026
1700025B11Rik	0
1700025C18Rik	0
1700025F22Rik	0
1700025F24Rik	0.791679
1700025J12Rik	0
1700025K24Rik	0
1700025M24Rik	0
1700026D11Rik	0
1700026F02Rik	0.163154
1700026J14Rik	0.198086
1700027A15Rik	0
1700027F06Rik	0
1700027F09Rik	0
1700027H10Rik	0.94422
1700027I24Rik	0
1700027J07Rik	0
1700028B04Rik	0
1700028D13Rik	0
1700028E10Rik	0
1700028I16Rik	0.14894
1700028J19Rik	0.993767
1700028K03Rik	0.145048
1700028M03Rik	0
1700028P15Rik	0
1700029B22Rik	0
1700029F12Rik	0
1700029H14Rik	0
1700029I15Rik	0.432088
1700029J03Rik	0
1700029J07Rik	0.487913
1700029M20Rik	0
1700029N11Rik	0
1700029P11Rik	0
1700030A11Rik	0
1700030C10Rik	0.228074
1700030F04Rik	0.188134
1700030F18Rik	0.126635
1700030M09Rik	0
1700030N03Rik	0
1700030O20Rik	0
1700031A10Rik	0
1700031F05Rik	0
1700031L13Rik	0
1700031M16Rik	0
1700031P21Rik	0
1700034E13Rik	0
1700034G24Rik	0.654728
1700034H15Rik	0.81128
1700034I23Rik	0.100606
1700034J05Rik	0.0386628
1700034K08Rik	0
1700034O15Rik	0
1700034P13Rik	0
1700036G14Rik	0
1700039E22Rik	0
1700041A01Rik	0.63935
1700041C23Rik	0
1700041M19Rik	0
1700042G07Rik	0
1700042G15Rik	0
1700042O10Rik	0
1700044C05Rik	0.0880628
1700044K03Rik	0
1700045H11Rik	0
1700046C09Rik	0
1700047A11Rik	0.126839
1700047E10Rik	0.276902
1700047G03Rik	0
1700047I17Rik2	0
1700047L14Rik	0
1700048M11Rik	0.651264
1700049E15Rik	0
1700049E22Rik	0
1700049L16Rik	0
1700051A21Rik	0.115817
1700052I22Rik	0
1700054A03Rik	0
1700054K19Rik	0
1700054M17Rik	0
1700055C04Rik	0
1700056E22Rik	0.0813238
1700057G04Rik	0
1700057H15Rik	0.080245
1700057H21Rik	0.155415
1700060C16Rik	0
1700060C20Rik	0
1700061F12Rik	0
1700061G19Rik	0.448457
1700061I17Rik	0
1700061J23Rik	0
1700063A18Rik	0
1700063O14Rik	0.479513
1700064J06Rik	0
1700064M15Rik	0
1700065D16Rik	0
1700065I16Rik	0
1700065J11Rik	0
1700065J18Rik	0.583961
1700065L07Rik	0
1700065O20Rik	0
1700066B17Rik	0
1700066B19Rik	0.0314058
1700066J03Rik	0.304807
1700066N21Rik	0
1700066O22Rik	0
1700067G17Rik	0
1700067K01Rik	0.0725462
1700067P10Rik	0
1700069L16Rik	0
1700069P05Rik	0
1700071K01Rik	0
1700071M16Rik	0.753739
1700072B07Rik	0
1700072I22Rik	0
1700072O05Rik	0
1700073E17Rik	0.0170994
1700074H08Rik	0
1700074P13Rik	0
1700080E11Rik	0.0902871
1700080N15Rik	0.181198
1700080O16Rik	0
1700081H04Rik	0
1700083H02Rik	0
1700084D21Rik	0.348736
1700084E18Rik	0.724793
1700084F23Rik	0
1700084J12Rik	0.322736
1700084M14Rik	0
1700085C21Rik	0
1700088E04Rik	0.115224
1700091H14Rik	0
1700092C02Rik	0
1700092C10Rik	0
1700092E19Rik	0
1700092K14Rik	0
1700092M07Rik	0
1700093K21Rik	0.054347
1700094J05Rik	0
1700094M24Rik	0
1700095A21Rik	0
1700095B10Rik	0
1700095J12Rik	0
1700096J18Rik	0
1700096K18Rik	0.922623
1700096P03Rik	0
1700097N02Rik	0
1700099I09Rik	0.444294
1700100I10Rik	0.111784
1700100L14Rik	0
1700101I11Rik	0.780547
1700101O22Rik	0
1700102H20Rik	0.279361
1700102P08Rik	0.644591
1700104L18Rik	0
1700105P06Rik	0
1700108F19Rik	0
1700108J01Rik	0
1700109G14Rik	0
1700109G15Rik	0
1700109H08Rik	0.879889
1700109I08Rik	0
1700110C19Rik	0.871358
1700110I01Rik	0.323432
1700110I07Rik	0
1700110K17Rik	0.333221
1700111N16Rik	0
1700112E06Rik	0.258968
1700112H15Rik	0
1700112J05Rik	0
1700112J16Rik	0.284241
1700113A16Rik	0.32
1700113B09Rik	0
1700113H08Rik	0
1700116B05Rik	0
1700119H24Rik	0
1700120C14Rik	0.202681
1700120E14Rik	0
1700120G07Rik	0
1700121L16Rik	0
1700121N20Rik	0
1700122C19Rik	0
1700122O11Rik	0
1700123J17Rik	0
1700123K08Rik	0
1700123L14Rik	0.0923548
1700123M08Rik	0.959025
1700123O12Rik	0
1700123O21Rik	0.116504
1700125G02Rik	0.151522
1700125G22Rik	0
1700125H03Rik	0.517369
1700125H20Rik	0
1700126H18Rik	0
1700128A07Rik	0
1700129C05Rik	0
1810006J02Rik	0
1810007C17Rik	0.111074
1810007D17Rik	0
1810008I18Rik	0
1810009A15Rik	0.193457
1810009J06Rik	0
1810010D01Rik	0.168214
1810011H11Rik	0.213551
1810011O10Rik	0.649918
1810012K16Rik	0.145092
1810013A23Rik	0
1810018F18Rik	0
1810019D21Rik	0
1810020O05Rik	0.22533
1810024B03Rik	0.248468
1810032O08Rik	0.669445
1810034E14Rik	0.0872809
1810041H14Rik	0.308796
1810046K07Rik	0
1810053B23Rik	0
1810062G17Rik	0.0863228
1810062O18Rik	0.628283
1810063I02Rik	0
1810064F22Rik	0.273293
1810065E05Rik	0
2010003K11Rik	0
2010005H15Rik	0
2010009K17Rik	0.413895
2010010A06Rik	0.130631
2010016I18Rik	0
2010106C02Rik	0
2010106E10Rik	0.0611034
2010109A12Rik	0.287008
2010109I03Rik	0.0833493
2010308F09Rik	0.112183
2010310C07Rik	0
2010315B03Rik	0
2200002D01Rik	0.310217
2200002J24Rik	0
2210010C04Rik	0
2210011C24Rik	0.0867035
2210404E10Rik	0
2210407C18Rik	0
2210409D07Rik	0
2210409E12Rik	0
2210414B05Rik	0
2210416O15Rik	0.0522873
2210417A02Rik	0
2210418O10Rik	0
2210420H20Rik	0.125423
2300002M23Rik	0
2300003K06Rik	0
2310001H17Rik	0.204526
2310001K24Rik	0
2310002L09Rik	0
2310003N18Rik	0
2310005A03Rik	0
2310005E17Rik	0
2310007B03Rik	0
2310008N11Rik	0
2310015D24Rik	0
2310016D03Rik	0
2310020H05Rik	0.109527
2310030A07Rik	0
2310030G06Rik	0.69649
2310034C09Rik	0
2310034G01Rik	0.698579
2310034O05Rik	0
2310040G24Rik	0.405884
2310043L19Rik	0
2310043O21Rik	0
2310050C09Rik	0
2310057J18Rik	0
2310057N15Rik	0
2310061N02Rik	0
2310065F04Rik	0
2310068J16Rik	0.0701517
2310069B03Rik	0
2310075C17Rik	0.175145
2310079G19Rik	0
2310081J21Rik	0
2400006E01Rik	0
2410003L11Rik	0
2410004I01Rik	0.577024
2410012E07Rik	0.0579514
2410017I17Rik	0
2410124H12Rik	0.111546
2410137M14Rik	0
2410141K09Rik	0.18299
2510003B16Rik	0.430511
2610016A17Rik	0
2610020C07Rik	0.474175
2610020H08Rik	0.334924
2610027K06Rik	0.0676183
2610028E06Rik	0
2610028H24Rik	0
2610035F20Rik	0.205327
2610037D02Rik	0.281554
2610042L04Rik	0.959534
2610203C22Rik	0.821141
2610206C17Rik	0.137403
2610307P16Rik	0
2610318N02Rik	0.248468
2610528A11Rik	0.312064
2610528J11Rik	0
2700038G22Rik	0.459212
2700046A07Rik	0.22121
2700046G09Rik	0.622987
2700069I18Rik	0.301688
2700070H01Rik	0.540482
2700089I24Rik	0
2700099C18Rik	0.246714
2810047C21Rik1	0.574015
2810403D21Rik	0.547742
2810404M03Rik	0
2810405F15Rik	0.152305
2810408A11Rik	0.0870876
2810408I11Rik	0.110295
2810410L24Rik	0.967453
2810429I04Rik	0.53771
2810433D01Rik	0
2810442N19Rik	0.599
2810454H06Rik	0.167023
2810471M01Rik	0.0984848
2900009J06Rik	0.677932
2900041M22Rik	0.643632
2900057B20Rik	0
2900060B14Rik	0
2900079G21Rik	0.784527
2900092C05Rik	0
3010001F23Rik	0.820592
3010003L21Rik	0
3100003L05Rik	0.118434
3110009E18Rik	0.722131
3110009F21Rik	0
3110015C05Rik	0.083838
3110021A11Rik	0.381748
3110045C21Rik	0.831437
3110062M04Rik	0.516553
3110070M22Rik	0.139433
3110079O15Rik	0.170217
3110082J24Rik	0.717706
3110099E03Rik	0.0297428
3200001D21Rik	0.378905
3300002I08Rik	0.849507
3300005D01Rik	0
3425401B19Rik	0.127593
3632454L22Rik	0.315401
3830403N18Rik	0.0770981
3830417A13Rik	0
3830432H09Rik	0.0651533
3930402G23Rik	0
4631405J19Rik	0
4632427E13Rik	0.470195
4632428C04Rik	0.0647777
4732416N19Rik	0.142722
4732471J01Rik	0.617783
4732490B19Rik	0
4732491K20Rik	0.396421
4831407H17Rik	0
4831440E17Rik	0.689383
4833411C07Rik	0.130849
4833412C05Rik	0.0726132
4833415N18Rik	0.15728
4833417C18Rik	0.655831
4833418N02Rik	0.205595
4833419F23Rik	0.178525
4833422C13Rik	0.560015
4833422M21Rik	0
4833423E24Rik	0.0466707
4833427F10Rik	0.106631
4833427G06Rik	0.710297
4833428L15Rik	0.124925
4921501E09Rik	0
4921504A21Rik	0.80245
4921504E06Rik	0
4921507P07Rik	0.20216
4921508D12Rik	0
4921509C19Rik	0.0293214
4921509O07Rik	0
4921511C10Rik	0.161258
4921511C20Rik	0
4921511H03Rik	0
4921511I17Rik	0.117286
4921511M17Rik	0
4921513I03Rik	0
4921515E04Rik	0.851452
4921517D22Rik	0
4921518K17Rik	0.115988
4921524L21Rik	0
4921525O09Rik	0
4921529L05Rik	0
4921530L21Rik	0.136055
4921531C22Rik	0.990741
4921531P14Rik	0
4921533I20Rik	0
4921534H16Rik	0.083129
4921536K21Rik	0.150191
4921539E11Rik	0
4922502D21Rik	0
4922502H24Rik	0
4922502N22Rik	0
4930401C15Rik	0
4930401O10Rik	0
4930401O12Rik	0.0935078
4930402F06Rik	0
4930402F11Rik	0
4930402K13Rik	0
4930404A05Rik	0
4930404H11Rik	0
4930404I05Rik	0.643273
4930405A10Rik	0
4930405A21Rik	0.316141
4930405D11Rik	0
4930405J17Rik	0.125024
4930405L22Rik	0
4930405O22Rik	0.0822595
4930406D18Rik	0
4930407G08Rik	0
4930407I10Rik	0
4930407I19Rik	0
4930412B13Rik	0
4930412C18Rik	0.237763
4930412O13Rik	0
4930413E15Rik	0
4930413F20Rik	0.143504
4930413M19Rik	0
4930414N06Rik	0.386754
4930415F15Rik	0.146103
4930415L06Rik	0
4930415O20Rik	0.55576
4930417O13Rik	0
4930417O22Rik	0.199089
4930419G24Rik	0.222987
4930423M02Rik	0
4930425K10Rik	0
4930425L21Rik	0.180574
4930425O10Rik	0.0554584
4930426D05Rik	0.14554
4930426L09Rik	0.317524
4930427A07Rik	0.468793
4930428D20Rik	0
4930428E07Rik	0
4930428G15Rik	0
4930428O21Rik	0
4930429D17Rik	0
4930429F11Rik	0
4930429F24Rik	0.310421
4930430A15Rik	0
4930430F21Rik	0
4930430J02Rik	0.702144
4930431P03Rik	0
4930432J09Rik	0
4930432M17Rik	0
4930433B08Rik	0
4930433I11Rik	0
4930433N12Rik	0
4930434J06Rik	0
4930435E12Rik	0
4930438E09Rik	0
4930440C22Rik	0
4930440I19Rik	0
4930441H08Rik	0
4930441J16Rik	0
4930442J19Rik	0
4930442L01Rik	0
4930443O20Rik	0.217991
4930444F02Rik	0.0561447
4930444G20Rik	0.0888087
4930444M15Rik	0.0474307
4930444P10Rik	0.383818
4930445N18Rik	0
4930447A16Rik	0.267939
4930447F24Rik	0.444923
4930447J18Rik	0
4930447N08Rik	0.136055
4930448C13Rik	0
4930448F12Rik	0
4930448H16Rik	0.130199
4930448I06Rik	0
4930448I18Rik	0
4930448K20Rik	0
4930449E01Rik	0
4930449E18Rik	0
4930449I24Rik	0
4930451I11Rik	0
4930452A19Rik	0
4930452G13Rik	0.0728149
4930452N14Rik	0
4930453H23Rik	0
4930453L07Rik	0
4930455B14Rik	0
4930455C13Rik	0.309607
4930455D15Rik	0
4930455F16Rik	0
4930455G09Rik	0.125024
4930455H04Rik	0
4930455J16Rik	0
4930456L15Rik	0
4930459C07Rik	0
4930459L07Rik	0
4930461G14Rik	0
4930463O16Rik	0
4930465K10Rik	0
4930465M20Rik	0
4930467D21Rik	0.0787714
4930467E23Rik	0
4930467K11Rik	0
4930469G21Rik	0.741888
4930470O06Rik	0
4930470P17Rik	0.169118
4930471G03Rik	0
4930471M09Rik	0
4930473O22Rik	0
4930474G06Rik	0.236245
4930474H20Rik	0
4930474M22Rik	0.256574
4930474N05Rik	0
4930474N09Rik	0
4930477N07Rik	0.114636
4930478L05Rik	0.0836597
4930478P22Rik	0
4930479D17Rik	0.956433
4930480E11Rik	0
4930480G23Rik	0
4930480K15Rik	0.107285
4930480M12Rik	0
4930481A15Rik	0.145293
4930482G09Rik	0
4930483J18Rik	0
4930483K19Rik	0
4930483O08Rik	0.0763496
4930484H19Rik	0.0449372
4930486F22Rik	0
4930486I03Rik	0
4930486L24Rik	0.28638
4930487D11Rik	0
4930487H11Rik	0.615062
4930488B22Rik	0
4930488L21Rik	0.211171
4930500F04Rik	0
4930500L23Rik	0.105557
4930502A04Rik	0
4930502E09Rik	0
4930502E18Rik	0.26148
4930503B20Rik	0
4930503E14Rik	0
4930503E24Rik	0
4930503F20Rik	0
4930503H13Rik	0
4930503O07Rik	0
4930504O13Rik	0
4930505A04Rik	0
4930505G20Rik	0
4930505K13Rik	0.143766
4930505K14Rik	0
4930506A18Rik	0.305993
4930507D05Rik	0.286746
4930507D10Rik	0
4930509E16Rik	0
4930509J09Rik	0.257667
4930509K18Rik	0
4930511A02Rik	0
4930511A08Rik	0
4930511E03Rik	0
4930512B01Rik	0.110683
4930512J16Rik	0
4930513D17Rik	0
4930513N10Rik	0.420835
4930513O06Rik	0
4930515B02Rik	0
4930515G01Rik	0.125724
4930515G16Rik	0
4930515L03Rik	0.162144
4930515L19Rik	0
4930517E11Rik	0
4930517M08Rik	0
4930518J21Rik	0
4930518P08Rik	0
4930519D14Rik	0
4930519F16Rik	0
4930519F24Rik	0
4930519G04Rik	0.500892
4930519H02Rik	0
4930519K11Rik	0.508449
4930520O04Rik	0.43863
4930520P13Rik	0
4930521E06Rik	0
4930522H14Rik	0
4930522O17Rik	0
4930523C07Rik	0.32098
4930523O13Rik	0
4930524B15Rik	0.040143
4930524B17Rik	0.0420535
4930524C18Rik	0
4930524N10Rik	0
4930524O05Rik	0
4930524O08Rik	0
4930525C09Rik	0.0976895
4930525D18Rik	0.252052
4930525G20Rik	0.526549
4930526H09Rik	0.0667573
4930526I15Rik	0
4930526L06Rik	0.154196
4930527F14Rik	0
4930527G23Rik	0
4930528A17Rik	0.259416
4930528D03Rik	0.507765
4930528G23Rik	0
4930528H21Rik	0
4930528P14Rik	0
4930529C04Rik	0.378613
4930529K09Rik	0
4930529L06Rik	0
4930532I03Rik	0.0854319
4930532M18Rik	0
4930533B01Rik	0.152848
4930533P14Rik	0
4930539C22Rik	0
4930539M17Rik	0
4930539N22Rik	0
4930540M03Rik	0
4930542C21Rik	0
4930542D17Rik	0
4930543E12Rik	0
4930543N07Rik	0
4930544D05Rik	0
4930544G11Rik	0
4930544M13Rik	0
4930545E07Rik	0
4930545H06Rik	0
4930545L23Rik	0
4930546C10Rik	0.0338674
4930546K05Rik	0
4930547E08Rik	0.290721
4930547E14Rik	0.286485
4930548G14Rik	0
4930548H24Rik	0
4930548J01Rik	0
4930548K13Rik	0
4930549C01Rik	0
4930549C15Rik	0
4930549G23Rik	0.135586
4930550C14Rik	0.19072
4930550C17Rik	0
4930550L24Rik	0
4930552N02Rik	0
4930552P12Rik	0
4930553C11Rik	0.0991678
4930553E22Rik	0
4930553J12Rik	0
4930554C24Rik	0
4930554G24Rik	0
4930554H23Rik	0
4930554I06Rik	0
4930555B11Rik	0
4930555B12Rik	0
4930555G01Rik	0.304659
4930555G21Rik	0
4930555K05Rik	0
4930556C24Rik	0
4930556G01Rik	0
4930556J02Rik	0
4930556L07Rik	0
4930556M19Rik	0.162704
4930556N09Rik	0
4930556N13Rik	0.228163
4930557F10Rik	0
4930557J02Rik	0
4930557K07Rik	0.217238
4930558C23Rik	0
4930558F17Rik	0
4930558G05Rik	0
4930558J18Rik	0.0766472
4930558K02Rik	0
4930559C10Rik	0
4930562C15Rik	0.0821521
4930562F07Rik	0
4930563D23Rik	0
4930563E18Rik	0.101275
4930563E22Rik	0.59342
4930563F08Rik	0
4930563H07Rik	0
4930563M20Rik	0
4930563M21Rik	0
4930564C03Rik	0
4930564D02Rik	0
4930565D16Rik	0
4930565N06Rik	0.618444
4930567H12Rik	0
4930567H17Rik	0
4930567J20Rik	0
4930567K12Rik	0.122779
4930567K20Rik	0
4930568D16Rik	0
4930568E12Rik	0
4930568G15Rik	0
4930571K23Rik	0
4930571O06Rik	0
4930572K03Rik	0
4930572O03Rik	0
4930572O13Rik	0.101602
4930573O16Rik	0
4930577N17Rik	0.429727
4930578C19Rik	0.291675
4930578E11Rik	0.146991
4930578I06Rik	0
4930578N18Rik	0
4930579F01Rik	0
4930579H20Rik	0.0518734
4930579J19Rik	0
4930579K19Rik	0.136528
4930579P08Rik	0
4930581F22Rik	0.589309
4930583I09Rik	0
4930583K01Rik	0
4930583P06Rik	0
4930584F24Rik	0
4930586N03Rik	0
4930587E11Rik	0.0800001
4930590J08Rik	0.0694905
4930590L20Rik	0.142722
4930591A17Rik	0
4930591E09Rik	0
4930592A05Rik	0
4930592I03Rik	0.0796759
4930593A02Rik	0.083838
4930593C16Rik	0
4930594C11Rik	0.142722
4930594O21Rik	0
4930595D18Rik	0
4930595M18Rik	0
4930596D02Rik	0
4930596I21Rik	0.170957
4930597A21Rik	0
4930597G03Rik	0
4930598F16Rik	0
4930599N23Rik	0.0893637
4931402G19Rik	0.661719
4931403E22Rik	0.353174
4931403G20Rik	0.38216
4931406B18Rik	0.158469
4931406H21Rik	0.0407673
4931408C20Rik	0
4931408D14Rik	0.218647
4931409K22Rik	0
4931417E11Rik	0
4931419H13Rik	0
4931420L22Rik	0.101602
4931423N10Rik	0.128078
4931428L18Rik	0.287532
4931429L15Rik	0.0386058
4931429P17Rik	0
4931430N09Rik	0.181533
4931431B13Rik	0
4931431C16Rik	0.0575065
4931431F19Rik	0
4931440J10Rik	0.353042
4931440P22Rik	0.126907
4932411N23Rik	0.0693068
4932412D23Rik	0.0326307
4932413F04Rik	0
4932414J04Rik	0
4932414N04Rik	0.0215866
4932415M13Rik	0
4932429P05Rik	0
4932435O22Rik	0
4932438H23Rik	0.615291
4932441J04Rik	0.216639
4932443I19Rik	0.201383
4932702P03Rik	0
4933400A11Rik	0
4933400B14Rik	0
4933400C23Rik	0
4933400F21Rik	0.0217779
4933400L20Rik	0
4933401B06Rik	0
4933401D09Rik	0.059351
4933401H06Rik	0
4933402C06Rik	0
4933402E13Rik	0
4933402J07Rik	0
4933402J10Rik	0
4933402J15Rik	0
4933402N03Rik	0
4933402N22Rik	0
4933402P03Rik	0
4933403O08Rik	0.0517369
4933404G15Rik	0
4933404K08Rik	0.0548397
4933404K13Rik	0
4933405E24Rik	0
4933405L10Rik	0.139929
4933405O20Rik	0.234922
4933406C10Rik	0.240784
4933406D12Rik	0
4933406F09Rik	0.0608199
4933406G16Rik	0
4933406I18Rik	0.190643
4933406J10Rik	0.0798376
4933406K04Rik	0
4933406M09Rik	0
4933407E24Rik	0.125958
4933407G14Rik	0.0623138
4933407I05Rik	0.0987941
4933407K13Rik	0.931754
4933408B17Rik	0.199763
4933408J17Rik	0.0423024
4933408N05Rik	0.447384
4933409G03Rik	0
4933411E08Rik	0.323052
4933411G06Rik	0
4933411K16Rik	0.224526
4933412E24Rik	0
4933413G19Rik	0.648133
4933413J09Rik	0.0464364
4933413L06Rik	0.0852929
4933415F23Rik	0.0441798
4933416C03Rik	0
4933416E03Rik	0
4933416I08Rik	0
4933416M06Rik	0
4933416M07Rik	0
4933416O17Rik	0
4933417A18Rik	0
4933417D19Rik	0.767845
4933417E11Rik	0
4933417G07Rik	0.0818315
4933417O13Rik	0.0515335
4933421I07Rik	0
4933422A05Rik	0.0579942
4933424G05Rik	0
4933424G06Rik	0.209335
4933425B07Rik	0
4933425L06Rik	0
4933427D06Rik	0
4933427E11Rik	0.194333
4933427E13Rik	0
4933427I22Rik	0.101602
4933428C19Rik	0
4933429K18Rik	0
4933429O19Rik	0.144825
4933430H16Rik	0
4933430I17Rik	0.220527
4933430M04Rik	0
4933430N04Rik	0
4933431G14Rik	0.423809
4933432G23Rik	0
4933432I03Rik	0.667069
4933432I09Rik	0.204792
4933432K03Rik	0
4933433F19Rik	0
4933433G08Rik	0
4933433G15Rik	0.13641
4933433G19Rik	0.296475
4933433H22Rik	0
4933436E23Rik	0
4933436H12Rik	0
4933436I01Rik	0
4933438B17Rik	0
4933438K21Rik	0.185801
4933439K11Rik	0.584995
4933440J02Rik	0
4933440M02Rik	0
5031410I06Rik	0.533696
5031425F14Rik	0.0480685
5031426D15Rik	0.326524
5031434C07Rik	0
5031434O11Rik	0.876213
5033403F01Rik	0.0574015
5033403H07Rik	0
5033404E19Rik	0.665501
5033406O09Rik	0.090966
5033428I22Rik	0
5330411J11Rik	0
5330413P13Rik	0.671397
5330439B14Rik	0
5430401F13Rik	0
5430402E10Rik	0
5430402O13Rik	0.702841
5430403N17Rik	0
5430416O09Rik	0.173216
5430419D17Rik	0
5430421F17Rik	0.0685317
5430425K12Rik	0.0627614
5430427M07Rik	0
5430427O19Rik	0.0205059
5430428K19Rik	0
5430431A17Rik	0.0989183
5430434I15Rik	0
5430437J10Rik	0.0674443
5430440P10Rik	0.0774017
5530400C23Rik	0
5530401A14Rik	0
5730403I07Rik	0.0387199
5730405O15Rik	0.531951
5730408K05Rik	0.409584
5730412P04Rik	0
5730416F02Rik	0
5730420D15Rik	0.133063
5730422E09Rik	0.183417
5730435O14Rik	0
5730460C07Rik	0
5730480H06Rik	0.407931
5730488B01Rik	0
5830411N06Rik	0.0198236
5830416I19Rik	0.0598023
5830418P13Rik	0.10832
5830428M24Rik	0
5830432E09Rik	0
5830444B04Rik	0.196355
5830454E08Rik	0.211683
5830473C10Rik	0
5930412G12Rik	0.588574
5930430L01Rik	0.868079
5930438M14Rik	0
6030407O03Rik	0.0436647
6030408B16Rik	0.159919
6030440G07Rik	0.64754
6030443J06Rik	0.491046
6030466F02Rik	0.0548397
6030468B19Rik	0.07295
6030469F06Rik	0
6030471H07Rik	0
6030498E09Rik	0.265676
6330407A03Rik	0
6330409D20Rik	0.84408
6330410L21Rik	0.0406514
6330415B21Rik	0.141758
6330415G19Rik	0.212637
6330549D23Rik	0.750807
6430411K18Rik	0
6430503K07Rik	0.142722
6430531B16Rik	0.642484
6430550D23Rik	0.119696
6430562O15Rik	0
6430584L05Rik	0.97333
6430706D22Rik	0
6430710C18Rik	0
6530411M01Rik	0.516096
6720468P15Rik	0
6720483E21Rik	0
7420426K07Rik	0
7420461P10Rik	0.106127
7420700N18Rik	0
7420701I03Rik	0
7530416G11Rik	0.13547
7630403G23Rik	0.0726803
8030411F24Rik	0
8030423F21Rik	0.248337
8030423J24Rik	0
8030442B05Rik	0.0760542
8030443G20Rik	0
8030451O07Rik	0.122492
8030455M16Rik	0
8430408G22Rik	0.716538
8430422H06Rik	0
8430423G03Rik	0
8430426J06Rik	0.064196
8430430B14Rik	0
8430431K14Rik	0.082663
8430436N08Rik	0
8430437L04Rik	0
9030204H09Rik	0
9030404E10Rik	0
9030612E09Rik	0.547574
9030619P08Rik	0
9030625G05Rik	0
9130008F23Rik	0
9130015A21Rik	0
9130015L21Rik	0
9130024F11Rik	0.696117
9130204L05Rik	0
9130209A04Rik	0
9130221F21Rik	0.478237
9130227L01Rik	0.0825184
9130230L23Rik	0
9130409I23Rik	0.0414331
9130409J20Rik	0
9230009I02Rik	0.205148
9230102K24Rik	0
9230102O04Rik	0.106703
9230104L09Rik	0
9230105E05Rik	0.0349511
9230110F15Rik	0
9230112D13Rik	0
9230112J17Rik	0.192745
9230116L04Rik	0.0491808
9230116N13Rik	0.0375012
9330020H09Rik	0.298227
9330111N05Rik	0.055892
9330136K24Rik	0.952828
9330158H04Rik	0.202746
9330159M07Rik	0.809284
9330162012Rik	0.964252
9330162B11Rik	0
9330175E14Rik	0
9330175M20Rik	0.154075
9330178D15Rik	0.0227876
9330179D12Rik	0.315824
9330182O14Rik	0
9330199G10Rik	0.0228074
9430007A20Rik	0
9430014N10Rik	0
9430018G01Rik	0.0192039
9430019J16Rik	0
9430037G07Rik	0.891106
9430041J12Rik	0.680277
9430060I03Rik	0.0940671
9430065F17Rik	0.276124
9430069I07Rik	0.137483
9430078K24Rik	0
9530002B09Rik	0
9530003J23Rik	0
9530014B07Rik	0
9530020I12Rik	0.172154
9530026F06Rik	0.881615
9530026P05Rik	0.790353
9530027J09Rik	0.0933968
9530036O11Rik	0.134382
9530051G07Rik	0.285057
9530052E02Rik	0.824319
9530053A07Rik	0.0198536
9530059O14Rik	0.296531
9530062K07Rik	0
9530080O11Rik	0.773211
9630001P10Rik	0.699396
9630013A20Rik	0.458989
9630013K17Rik	0.586866
9630028B13Rik	0.18471
9630028H03Rik	0
9630028I04Rik	0.0914774
9830107B12Rik	0
9830132P13Rik	0.262885
9830166K06Rik	0.458376
9930012K11Rik	0.673153
9930014A18Rik	0.398566
9930111H07Rik	0.383143
9930111J21Rik1	0.305359
9930111J21Rik2	0.196355
A1bg	0
A1cf	0
A230009B12Rik	0.778101
A230020J21Rik	0
A230028O05Rik	0.168937
A230056J06Rik	0.349068
A230065H16Rik	0
A230072E10Rik	0.310736
A230103J11Rik	0.848369
A230107N01Rik	0.234447
A230108P19Rik	0
A330008L17Rik	0.180505
A330015K06Rik	0.50112
A330033J07Rik	0.195483
A330035P11Rik	0.348093
A330041J22Rik	0.725383
A330049N07Rik	0.355837
A330076C08Rik	0.0811978
A330093E20Rik	0.718771
A3galt2	0.069593
A430057M04Rik	0.234297
A430078I02Rik	0
A430085M09Rik	0.109425
A430088P11Rik	0.0524034
A430089I19Rik	0
A430090L17Rik	0.021329
A430093F15Rik	0.111546
A4galt	0.940065
A4gnt	0.0855714
A530006G24Rik	0
A530013C23Rik	0.071071
A530016L24Rik	0.0596662
A530021J07Rik	0
A530046M15Rik	0.102263
A530050N04Rik	0
A530053G22Rik	0
A530064D06Rik	0.248337
A530065N20Rik	0.0632155
A530072M11Rik	0.297236
A530088E08Rik	0
A530099J19Rik	0
A630001G21Rik	0.12186
A630010A05Rik	0
A630012P03Rik	0
A630019I02Rik	0.026301
A630020A06	0.401452
A630023A22Rik	0
A630023P12Rik	0.853458
A630033H20Rik	0.0927907
A630066F11Rik	0.43933
A630073D07Rik	0
A630076J17Rik	0
A630077J23Rik	0
A630095E13Rik	0
A630095N17Rik	0.205059
A730004F24Rik	0
A730006G06Rik	0
A730008H23Rik	0
A730018C14Rik	0
A730020M07Rik	0.114095
A730036I17Rik	0.458142
A730043L09Rik	0.0652615
A730046J19Rik	0.0334141
A730056A06Rik	0.899348
A730082K24Rik	0.0761647
A730085K08Rik	0.13894
A730090N16Rik	0.227448
A830009L08Rik	0
A830011K09Rik	0.802765
A830019L24Rik	0.142809
A830029E22Rik	0
A830052D11Rik	0.556744
A930001A20Rik	0.0994814
A930001C03Rik	0.0659179
A930002C04Rik	0.0941046
A930003A15Rik	0.559218
A930003O13Rik	0.16123
A930004D18Rik	0.992985
A930006I01Rik	0
A930006K02Rik	0.303239
A930007I19Rik	0.305464
A930009A15Rik	0.23428
A930011G23Rik	0.0937866
A930012L18Rik	0.798376
A930015D03Rik	0
A930016O22Rik	0.737251
A930018P22Rik	0
A930019D19Rik	0.0820878
A930031H19Rik	0
A930033H14Rik	0.344332
A930041C12Rik	0
AA413626	0.390273
AA467197	0.24575
AA536875	0.0689523
AA543186	0.23184
AA543401	0
AA545190	0
AA619741	0.0293872
AB124611	0.120337
AF067063	0
AF357355	0
AF366264	0.0275061
AF529169	0.351982
AI182371	0.200102
AI197445	0.280357
AI314278	0.198837
AI427809	0.138147
AI463170	0.29126
AI467606	0.943025
AI506816	0.25459
AI507597	0
AI606473	0
AI646519	0
AI661453	0.046884
AI662270	0.167557
AI839979	0.201126
AI847159	0.234513
AU015228	0.105486
AU015791	0
AU015836	0
AU016765	0
AU018091	0.0912298
AU019990	0
AU021063	0
AU022751	0.142787
AU022754	0.581345
AU022793	0
AU023762	0.97443
AU040972	0.378806
AV039307	0.118078
AV051173	0.126026
AV064505	0
AV320801	0
AW046200	0.262484
AW112010	0.811769
AW495222	0.496674
AW549542	0.0444545
AW822252	0.87297
AY074887	0
AY358078	0.107652
AY512915	0
AY702102	0.0669277
AY702103	0
AY761184	0
AY761185	0
Aadac	0
Aadacl2	0
Aadacl3	0
Aadat	0.0441798
Aanat	0
Abca12	0.00944853
Abca13	0.0196465
Abca14	0.0146063
Abca15	0
Abca16	0
Abca17	0.408166
Abca4	0.998191
Abca6	0.577629
Abcb11	0.0160654
Abcb5	0
Abcc12	0.0871648
Abcc2	0.0437781
Abcc3	0.314435
Abcc6	0.12689
Abcg3	0.0518392
Abcg5	0.0326172
Abcg8	0
Abhd1	0.231977
Abhd12b	0
Abhd15	0.435679
Abhd16b	0.0886085
Abi3bp	0.0829187
Abo	0
Abra	0
Acacb	0.871204
Acad10	0.912147
Acan	0.791212
Acap1	0.0633683
Acbd7	0.734954
Accs	0.678582
Accsl	0.0706877
Ace2	0.431496
Ace3	0
Acer1	0.323755
Ackr2	0.23498
Ackr4	0.0745757
Acmsd	0.341468
Acnat1	0.872394
Acnat2	0.0474021
Acod1	0
Acot10	0.460482
Acot12	0.0773763
Acox2	0.14962
Acoxl	0.0549738
Acp5	0.243317
Acp7	0.327156
Acpp	0.0264026
Acpt	0.0615337
Acr	0.552036
Acrv1	0
Acsbg2	0.150767
Acsm1	0
Acsm2	0.151725
Acsm3	0.0825184
Acsm4	0
Acsm5	0.0315697
Acss2os	0.875168
Acss3	0.253351
Actbl2	0
Actc1	0.0539
Actg2	0.0598023
Actl10	0.366743
Actl11	0
Actl7a	0.0522873
Actl7b	0
Actl9	0
Actn3	0.190676
Actrt1	0
Actrt2	0
Actrt3	0.415645
Acy3	0.918693
Ada	0.276902
Adad1	0
Adad2	0.0815768
Adam12	0.76857
Adam18	0.0666159
Adam1b	0.818031
Adam2	0
Adam20	0
Adam21	0.215452
Adam24	0
Adam25	0
Adam26a	0
Adam26b	0
Adam28	0.353511
Adam29	0
Adam3	0
Adam30	0
Adam32	0.156654
Adam33	0.0746583
Adam34	0
Adam39	0
Adam4	0.333092
Adam5	0.0502493
Adam6a	0
Adam6b	0
Adam7	0
Adam8	0.883029
Adamdec1	0
Adamts12	0.0456361
Adamts14	0.576007
Adamts16	0.290185
Adamts18	0.294833
Adamts19	0
Adamts5	0.223189
Adamts6	0.576687
Adamts7	0.0574854
Adamtsl2	0.7277
Adamtsl3	0.280665
Adamtsl5	0.839652
Adcy10	0.0754848
Adcy4	0.718068
Adcy7	0.69571
Adgb	0.286677
Adgrd1	0.10662
Adgre4	0
Adgrf1	0
Adgrf2	0.0239537
Adgrf3	0.025376
Adgrg2	0.299708
Adgrg3	0
Adgrg5	0.0278866
Adgrg6	0.193427
Adgrg7	0.0291152
Adgrv1	0.25226
Adh1	0.176852
Adh4	0
Adh6-ps1	0
Adh6a	0
Adh7	0.0378259
Adig	0.124431
Adipoq	0
Adm	0.39861
Adm2	0
Adnp	0.184025
Adora2a	0.583548
Adora3	0.0331535
Adprhl1	0.0576118
Adra1b	0.992095
Adra2b	0.0199797
Adrb2	0.519877
Adrb3	0.168816
Adtrp	0.337116
Afm	0
Afmid	0.876776
Afp	0.075398
Agbl1	0.0700268
Agbl2	0.47702
Agbl3	0.969824
Ager	0.416575
Agmat	0.112023
Agpat2	0.949277
Agr2	0
Agr3	0
Agrp	0.0911241
Agtr1a	0.241016
Agtr1b	0
Agtr2	0.219053
Agxt	0
Agxt2	0
Ahrr	0.165419
Ahsg	0
Aicda	0
Aida	0
Aim1	0.222686
Aim1l	0.115623
Aipl1	0
Aire	0.0388154
Airn	0.287532
Ajuba	0.718379
Akap14	0.131652
Akap2	0.0114485
Akap3	0.0997654
Akap4	0
Aknad1	0
Akp3	0
Akr1b3	0
Akr1b7	0
Akr1b8	0.663375
Akr1c12	0
Akr1c13	0
Akr1c14	0.450291
Akr1c18	0.918233
Akr1c19	0
Akr1c20	0
Akr1c21	0
Akr1c6	0
Akr1cl	0
Akr1d1	0.0582735
Alas2	0.993432
Alb	0.0763125
Aldh1a3	0.439459
Aldh1a7	0.687146
Aldh3a1	0.27274
Aldh3b2	0.363906
Aldh3b3	0.118019
Aldh8a1	0.0350602
Aldoart2	0.278866
Aldob	0.896294
Alk	0.93018
Alkbh3os1	0.608826
Allc	0.107726
Alms1-ps2	0.739351
Alox12	0.103747
Alox12e	0.0681161
Alox15	0
Alox5	0.44508
Alpi	0
Alpk2	0.0217028
Alpk3	0.0493893
Alppl2	0
Als2cr11	0
Als2cr12	0
Alx1	0
Alx3	0.0398581
Alx4	0.362745
Ambn	0
Ambp	0
Amd1	0
Amd2	0
Amdhd1	0.0324825
Amelx	0
Amh	0.425082
Amhr2	0.403904
Ammecr1	0.354121
Ampd1	0
Amtn	0
Amy2a2	0
Amy2a3	0
Amy2a4	0
Amy2a5	0
Amy2b	0.111309
Ang	0.370071
Ang2	0
Ang3	0
Ang4	0.226302
Ang5	0
Ang6	0
Angpt2	0.441798
Angpt4	0
Angptl1	0.682266
Angptl3	0.195501
Angptl7	0.457653
Angptl8	0.0909134
Ankar	0.0171404
Ankef1	0.375439
Ankfn1	0.234747
Ankk1	0.0585555
Ankle1	0.255325
Ankmy1	0.0969071
Ankrd1	0.0445553
Ankrd2	0.071491
Ankrd22	0
Ankrd33	0
Ankrd34c	0.50838
Ankrd36	0
Ankrd53	0.588556
Ankrd55	0.483668
Ankrd60	0
Ankrd61	0.895163
Ankrd66	0.416715
Ankrd7	0.264114
Anks4b	0.154956
Ankub1	0.894145
Ano1	0.580748
Ano5	0.281648
Ano7	0.0195671
Ano9	0.0261089
Anpep	0.643273
Antxr2	0.838604
Antxrl	0
Anxa1	0.901965
Anxa10	0
Anxa13	0
Anxa8	0.251113
Anxa9	0.517107
Aoah	0
Aoc1	0
Aoc3	0.125223
Aox2	0.0164657
Aox3	0.216441
Aox4	0.0632664
Ap1g2	0.936191
Ap1m2	0.135742
Apcs	0
Apela	0
Aplnr	0.110326
Apoa1	0.0795952
Apoa2	0.420086
Apoa4	0
Apoa5	0
Apob	0
Apobec1	0.486076
Apobec2	0.25826
Apobec3	0.658828
Apobec4	0
Apobr	0.109253
Apoc2	0
Apoc3	0.421663
Apoc4	0
Apof	0.0814923
Apoh	0.464149
Apol10a	0
Apol10b	0.118792
Apol11a	0
Apol11b	0
Apol6	0.093647
Apol7a	0.0328763
Apol7b	0.0353121
Apol7c	0
Apol7d	0
Apol7e	0
Apol9a	0.0499937
Apol9b	0
Apom	0
Apon	0
Apoo-ps	0
Appbp2os	0.24575
Aqp12	0
Aqp2	0
Aqp3	0.0446058
Aqp5	0.101406
Aqp6	0.0381748
Aqp7	0.498511
Aqp8	0
Aqp9	0.682069
Areg	0.0647243
Arg1	0.0532431
Arhgap11a	0.674147
Arhgap15os	0.089313
Arhgap19	0.887378
Arhgap20os	0.370944
Arhgap25	0.627202
Arhgap27os3	0.115181
Arhgap28	0.219665
Arhgap30	0.911363
Arhgap33os	0
Arhgap36	0.543416
Arhgap4	0.544632
Arhgap40	0.0387772
Arhgap6	0.603473
Arhgap8	0
Arhgap9	0.190566
Arhgef16	0.144719
Arhgef33	0.120577
Arhgef37	0.486333
Arhgef38	0
Arhgef39	0.242417
Arhgef5	0.509044
Arid3c	0.089823
Arl11	0.15919
Arl13a	0.0451436
Arl14	0
Arl14epl	0
Arl5c	0.705292
Arl9	0
Armc12	0
Armc3	0.469337
Armc4	0.452344
Arntl2	0.659581
Arr3	0.231465
Arrdc5	0
Arsi	0.456679
Art1	0
Art2a-ps	0.0625617
Art2b	0
Art4	0.0329866
Art5	0
Artn	0.358789
Asap3	0.774848
Asb10	0.059351
Asb11	0.521738
Asb12	0.0492732
Asb14	0.299439
Asb15	0.0184255
Asb16	0.86608
Asb17	0
Asb17os	0
Asb18	0.280057
Asb2	0.672387
Asb4	0.191513
Asb5	0.249019
Asb9	0
Ascl2	0.0487842
Ascl3	0.111388
Ascl4	0.135938
Ascl5	0
Asf1b	0.344266
Asgr1	0.122492
Asgr2	0
Asic3	0.161978
Asic5	0.0474593
Aspg	0.575696
Aspm	0.0557957
Aspn	0.702442
Asprv1	0.410921
Astl	0
Asxl3	0.968126
Asz1	0
Atad3aos	0.203029
Atad5	0.994896
Atf3	0.318381
Atf7ip2	0
Atg9b	0.866613
Atoh1	0
Atoh7	0
Atoh8	0.534512
Atp10b	0.330134
Atp10d	0.728149
Atp12a	0
Atp1b4	0
Atp2a1	0.045721
Atp2c2	0.512393
Atp4a	0.202391
Atp4b	0
Atp6ap1l	0.468096
Atp6v0a4	0.0957566
Atp6v0c	0.20497
Atp6v0c-ps2	0
Atp6v0d2	0
Atp6v1b1	0.163238
Atp6v1c2	0.541666
Atp6v1e2	0.0782488
Atp6v1g3	0
Atp7b	0.367243
Atp8b1	0.573926
Atp8b3	0.0713127
Atp8b4	0.0142232
Atp8b5	0.12304
Atxn7l1os2	0.117373
Aunip	0.123843
Aurkb	0.160082
Aurkc	0
Avil	0.155569
Avp	0.257414
Avpr1a	0.0588844
Avpr1b	0.246461
Avpr2	0
Awat1	0
Awat2	0.111021
Axdnd1	0.0631478
Aym1	0
Azgp1	0
B020004C17Rik	0
B020004J07Rik	0.477813
B020014A21Rik	0.121734
B020018J22Rik	0.0243997
B020031M17Rik	0
B130006D01Rik	0.222008
B130024G19Rik	0.260398
B130034C11Rik	0.61525
B230110G15Rik	0.509327
B230112J18Rik	0.264336
B230119M05Rik	0
B230206H07Rik	0.267939
B230208H11Rik	0.997971
B230214G05Rik	0
B230216N24Rik	0.934602
B230312C02Rik	0
B230319C09Rik	0.232801
B230323A14Rik	0
B330016D10Rik	0.91357
B3gnt3	0.224365
B3gnt4	0.0552636
B3gnt5	0.225977
B3gnt6	0.265788
B3gnt7	0.181827
B3gnt8	0.421211
B430010I23Rik	0.100434
B430212C06Rik	0.719543
B430306N03Rik	0
B430319G15Rik	0.251246
B4galnt2	0.577387
B4galnt3	0.132793
B930018H19Rik	0.0741538
B930025P03Rik	0.254911
B930059L03Rik	0.602145
B930092H01Rik	0
BB014433	0
BB019430	0
BB031773	0.0215158
BB123696	0.0340728
BB218582	0.769472
BB283400	0.277292
BB287469	0.0424852
BB557941	0.286224
BC006965	0.362582
BC016548	0.469693
BC016579	0.215256
BC018473	0.120503
BC021767	0.141185
BC024139	0.238394
BC024386	0.194895
BC027072	0.0314183
BC030499	0.727027
BC030867	0.154621
BC030870	0
BC035044	0.270965
BC037032	0.187157
BC037156	0
BC037704	0.946995
BC039771	0.339616
BC039966	0
BC042761	0
BC046251	0.189266
BC048502	0
BC048507	0
BC048562	0
BC048602	0
BC048644	0.0347965
BC048671	0
BC048679	0
BC049352	0
BC049715	0.207311
BC049730	0
BC049762	0
BC051019	0.0404944
BC051142	0.519208
BC051537	0
BC051665	0
BC052688	0.387867
BC053393	0
BC055324	0.189169
BC055402	0.16661
BC061195	0
BC061212	0
BC061237	0
BC065397	0.341277
BC080695	0
BC100530	0
BC107364	0.0678517
BC117090	0
BC147527	0
Baat	0.161645
Bace2	0.985568
Bach2os	0.18938
Baiap2l2	0.455444
Banf2	0
Bank1	0.45735
Bard1	0.360867
Barhl1	0
Barhl2	0.067969
Barx1	0
Barx2	0.351268
Batf	0.0869912
Batf2	0.172079
Batf3	0.220899
Baz1a	0.216359
Bcas3os1	0.125303
Bcas3os2	0
Bcl2a1a	0.0987941
Bcl2a1b	0.411728
Bcl2a1c	0.177117
Bcl2a1d	0
Bcl2l10	0.0640392
Bcl2l11	0.738249
Bcl2l12	0.585228
Bcl2l14	0
Bcl2l15	0.0375729
Bcl3	0.257134
Bcl6b	0.367262
Bco1	0.124234
Bdkrb1	0.110683
Bdkrb2	0.187238
Becn2	0
Bend7	0.327923
Best1	0.491028
Best2	0.0355516
Best3	0.404914
Bex6	0
Bfsp1	0.197423
Bglap	0
Bglap2	0.166258
Bglap3	0.186057
Bhlha15	0
Bhlhe23	0.0624128
Bhmt	0.18986
Bhmt2	0.0376268
Bicdl2	0
Bik	0.0833935
Birc3	0.839275
Birc5	0.345317
Birc7	0.0667573
Blk	0.0317738
Blm	0.413393
Bloodlinc	0
Bmf	0.432683
Bmp10	0
Bmp15	0.050475
Bmp2	0.441055
Bmp4	0.649287
Bmp5	0.472621
Bmp8a	0.0327394
Bmp8b	0.133424
Bmx	0.366376
Bnc1	0
Bnc2	0.0365598
Bnipl	0.131946
Boll	0
Bora	0.514436
Bpi	0
Bpifa1	0.071232
Bpifa2	0
Bpifa3	0
Bpifa5	0
Bpifa6	0.0500255
Bpifb1	0.0459346
Bpifb2	0
Bpifb3	0
Bpifb4	0.0371821
Bpifb5	0.0960783
Bpifb6	0
Bpifb9a	0.0385869
Bpifb9b	0
Bpifc	0.13512
Brca1	0.201095
Brca2	0.713433
Bricd5	0
Brox	0
Brs3	0.0283694
Bsnd	0
Bsph1	0
Bsph2	0
Bst1	0.134658
Bsx	0
Btbd16	0.641212
Btbd18	0.0223409
Btbd35f1	0
Btbd35f10	0
Btbd35f11	0
Btbd35f12	0
Btbd35f13	0
Btbd35f14	0
Btbd35f15	0
Btbd35f16	0
Btbd35f17	0
Btbd35f18	0
Btbd35f2	0
Btbd35f20	0
Btbd35f21	0
Btbd35f23	0
Btbd35f27	0
Btbd35f28	0
Btbd35f3	0
Btbd35f4	0
Btbd35f5	0
Btbd35f7	0
Btbd8	0.970865
Btc	0.218748
Btg1-ps1	0
Btg1-ps2	0
Btg4	0
Btk	0.372261
Btla	0.145855
Btn1a1	0
Btn2a2	0.421804
Btnl1	0
Btnl10	0
Btnl2	0.0306828
Btnl4	0
[truncated: 9,524 more rows]

## Sheet: Tab2
Gene Name	FPKMs
0610009L18Rik	3.17609
0610030E20Rik	3.27526
0610040B10Rik	1.78727
0610040J01Rik	1.47187
0610043K17Rik	1.01799
1110008L16Rik	2.5734
1110017D15Rik	1.34115
1110032F04Rik	4.30111
1110034G24Rik	3.15416
1110046J04Rik	2.73267
1110059G10Rik	2.97152
1190007I07Rik	4.73102
1300002E11Rik	1.92677
1500015A07Rik	1.01253
1500015L24Rik	1.0108
1600002H07Rik	2.86231
1600002K03Rik	3.14077
1600012H06Rik	4.8508
1600020E01Rik	4.27266
1600029O15Rik	1.47803
1700001K19Rik	1.73107
1700001L05Rik	1.83402
1700001L19Rik	4.87151
1700003M07Rik	4.92562
1700007K13Rik	2.24965
1700013F07Rik	1.19554
1700019D03Rik	2.07444
1700020D05Rik	1.08043
1700023F06Rik	1.24617
1700025N23Rik	3.66173
1700028P14Rik	1.44959
1700030J22Rik	3.28218
1700030K09Rik	1.84692
1700030L20Rik	1.67659
1700037C18Rik	2.58071
1700040L02Rik	1.52452
1700047M11Rik	3.09516
1700048O20Rik	3.10645
1700052K11Rik	2.02059
1700063D05Rik	3.99301
1700086O06Rik	1.42538
1700094D03Rik	2.6662
1700109K24Rik	2.09226
1700120K04Rik	1.88273
1700124L16Rik	2.04555
1700128F08Rik	1.0627
1810010H24Rik	3.00535
1810014B01Rik	2.33008
1810021B22Rik	2.28465
1810026B05Rik	1.75843
1810044D09Rik	1.29449
2010001A14Rik	2.36744
2010111I01Rik	2.74436
2010320M18Rik	4.75007
2210016F16Rik	3.59482
2210039B01Rik	1.89221
2210406O10Rik	1.33836
2210408I21Rik	2.62506
2310002D06Rik	2.16725
2310002F09Rik	1.50876
2310010J17Rik	1.75405
2310015A10Rik	2.36975
2310039H08Rik	2.33987
2310069G16Rik	2.09829
2410004P03Rik	1.96819
2410018L13Rik	3.40941
2410021H03Rik	1.13522
2500002B13Rik	1.04621
2500004C02Rik	3.19035
2510002D24Rik	4.72351
2610316D01Rik	1.87644
2700049A03Rik	1.62384
2700054A10Rik	1.53735
2700097O09Rik	2.7163
2810001G20Rik	4.53861
2810002D19Rik	1.22046
2810006K23Rik	4.09584
2810021J22Rik	2.62026
2810029C07Rik	2.41474
2810049E08Rik	2.14084
2810474O19Rik	2.08462
2900005J15Rik	1.08309
2900055J20Rik	3.14127
2900076A07Rik	2.02586
3110039I08Rik	4.75341
3110039M20Rik	4.6963
3110056K07Rik	4.55597
3110082I17Rik	4.14462
3830408C21Rik	1.16013
4430402I18Rik	1.42517
4632404H12Rik	4.39702
4833420G17Rik	3.64074
4930413G21Rik	2.18756
4930429B21Rik	1.61313
4930430F08Rik	4.61633
4930431F12Rik	1.2168
4930432K21Rik	1.35586
4930447C04Rik	1.02932
4930447M23Rik	2.38813
4930451G09Rik	1.02743
4930452B06Rik	1.14344
4930471C04Rik	1.00005
4930473A02Rik	1.00463
4930480K23Rik	1.54976
4930503L19Rik	2.33414
4930504C09Rik	2.64276
4930506C21Rik	3.1456
4930519F09Rik	2.54499
4930539E08Rik	2.0884
4930539J05Rik	4.2722
4930570G19Rik	1.35781
4930578M01Rik	1.38726
4930579G18Rik	2.63748
4930579G24Rik	2.35641
4931414P19Rik	2.25121
4931428F04Rik	3.96188
4931440F15Rik	1.32108
4932416H05Rik	1.98445
4933402D24Rik	1.29873
4933405D12Rik	1.22875
4933407L21Rik	1.43854
4933412E12Rik	3.42112
4933412O06Rik	2.66102
4933421O10Rik	2.22643
4933427D14Rik	4.62909
4933428G20Rik	2.31781
4933439C10Rik	1.18782
5031425E22Rik	4.13895
5033417F24Rik	1.01132
5330434G04Rik	1.57326
5430405H02Rik	1.04228
5530601H04Rik	1.89646
5730507C01Rik	2.32022
5730508B09Rik	1.27551
5730522E02Rik	1.29342
5730559C18Rik	1.01791
6230400D17Rik	1.01191
6330408A02Rik	4.18223
6330418K02Rik	1.06127
6430571L13Rik	1.2326
6430573F11Rik	4.00741
6530402F18Rik	4.81881
6720489N17Rik	2.14006
6820408C15Rik	1.31977
8430429K09Rik	1.64404
9030025P20Rik	3.00464
9030617O03Rik	1.89964
9030624G23Rik	2.01108
9130019O22Rik	1.35866
9130019P16Rik	1.82313
9130023H24Rik	1.0541
9130221H12Rik	3.46792
9230114K14Rik	1.15101
9230117E06Rik	1.09876
9330117O12Rik	1.70957
9330133O14Rik	2.00712
9330151L19Rik	4.69493
9330188P03Rik	1.0902
9430021M05Rik	1.28138
9430038I01Rik	1.04853
9430083A17Rik	1.02574
9430091E24Rik	1.58988
9530077C05Rik	3.24477
9530091C08Rik	1.01541
A130010J15Rik	1.76397
A230001M10Rik	3.07979
A230057D06Rik	1.53042
A230070E04Rik	4.67337
A230077H06Rik	2.4255
A2m	1.46472
A2ml1	2.15934
A330009N23Rik	1.81545
A330032B11Rik	2.17193
A330040F15Rik	1.49317
A330048O09Rik	3.06543
A330070K13Rik	1.36657
A330074K22Rik	1.45337
A330076H08Rik	1.97029
A330102I10Rik	1.49632
A430033K04Rik	4.98071
A430035B10Rik	1.29984
A430046D13Rik	4.89461
A430078G23Rik	3.04807
A430105I19Rik	1.91764
A530032D15Rik	1.4745
A530058N18Rik	1.26839
A630072M18Rik	2.03505
A630075F10Rik	1.12023
A730020E08Rik	1.18363
A830080D01Rik	2.54657
A830082K12Rik	3.88936
A830082N09Rik	4.20283
A930005H10Rik	3.7501
A930013F10Rik	3.89147
A930017M01Rik	3.92027
A930024E05Rik	2.53544
AA387883	1.40512
AA388235	1.6269
AA414768	4.24063
AA792892	1.36258
AA986860	1.08133
AF357399	2.50979
AF357425	2.27942
AF357426	4.69493
AI115009	1.82489
AI429214	1.92686
AI450353	1.62523
AI987944	3.05867
AU021092	2.40735
AU041133	2.35861
AW011738	1.23188
AW146154	1.22191
AW551984	2.1889
AW554918	2.88048
AY512931	1.18206
Aaed1	4.93523
Aard	2.33353
Aasdh	2.91654
Aass	1.65737
Abca7	3.28805
Abca8a	4.57894
Abca8b	4.1624
Abca9	1.55574
Abcb1a	4.72441
Abcb1b	1.32153
Abcb4	1.91052
Abcc1	3.74981
Abcc10	1.46585
Abcc4	3.12159
Abcc9	1.49185
Abcd1	3.9665
Abcd4	4.60575
Abhd11os	1.25824
Abhd14b	4.42517
Abhd18	3.18726
Abi3	1.21579
Abt1	4.09437
Abtb2	2.84678
Acaa1b	4.57045
Acad12	1.12579
Acads	3.86892
Acat3	4.89772
Acer2	1.28117
Acer3	4.01146
Acot3	1.419
Acot4	1.25148
Acot5	2.27642
Acot6	2.4602
Acp6	3.62748
Acrbp	1.97148
Actr5	1.98503
Acvr1c	4.64071
Acvr2b	3.02292
Acvrl1	3.17633
Acy1	3.535
Adam19	3.55171
Adam1a	1.98381
Adamts10	1.24311
Adamts13	1.70549
Adamts15	1.06096
Adamts17	1.4348
Adamts2	1.71027
Adamts20	1.96322
Adamts3	3.43787
Adamts8	1.61951
Adamts9	2.68387
Adamtsl1	1.64523
Adamtsl4	2.10486
Adap2	1.67424
Adarb2	3.94752
Adat1	1.94173
Adat2	4.00507
Adat3	1.67201
Adck5	3.98227
Adcy8	4.13567
Adcyap1	2.50672
Adgra2	2.82232
Adgre1	1.16324
Adgre5	2.97348
Adgrf4	1.0523
Adgrf5	4.74512
Adora2b	2.64408
Adra1a	1.61445
Adra2a	4.11717
Adsl	4.87263
Aebp1	3.2035
Afap1	4.45671
Afap1l1	2.61132
Afap1l2	2.99122
Aff1	3.6284
Aff2	3.01518
Aga	3.10903
Agbl4	2.93911
Agbl5	1.81836
Agmo	3.68568
Ago3	4.86157
Ago4	3.41284
Agtrap	3.59141
Ahnak	2.39787
Ahr	2.76257
Ahsa2	4.27484
Aif1l	4.84676
Aifm2	2.0641
Aim2	2.2628
Ak7	1.06786
Ak8	1.15205
Akap12	3.41147
Akap17b	3.33578
Akap9	4.68397
Akip1	1.69727
Akna	1.30565
Akr1e1	3.67262
Aldh16a1	2.08318
Aldh1a2	1.56308
Aldh1b1	3.31368
Aldh1l2	1.17373
Aldh3b1	2.10336
Alg12	4.2311
Alg13	1.26581
Alg6	3.68704
Alg8	3.61564
Alkbh1	3.71401
Alkbh2	2.51058
Alkbh3	4.59958
Alkbh4	3.20576
Alms1	1.23663
Alox12b	3.61872
Alox5ap	3.10217
Alox8	3.29169
Aloxe3	3.00555
Alpk1	1.19723
Alpl	3.21338
Als2cl	1.67095
Alyref2	2.34747
Amacr	3.97018
Amer1	1.52302
Amigo3	1.76268
Amn	1.52654
Amotl1	3.83974
Amy1	1.1222
Amz1	3.83682
Anapc10	3.28369
Angel1	2.41027
Angpt1	1.54875
Angptl2	1.4157
Angptl4	1.03311
Angptl6	1.96097
Ank1	4.75953
Ankdd1b	2.87042
Ankrd16	4.40972
Ankrd23	1.29681
Ankrd24	4.38561
Ankrd26	2.75737
Ankrd35	2.32778
Ankrd37	1.65283
Ankrd39	3.41413
Ankrd42	4.57933
Ankrd44	1.67783
Ankrd49	3.97528
Ankrd63	3.52675
Ankrd9	2.55165
Anks6	3.09955
Ankzf1	4.09825
Ano2	1.16148
Antxr1	4.06347
Anxa4	2.21164
Aoc2	1.98539
Aox1	2.0997
Ap1s3	4.21091
Ap4e1	3.09787
Ap5b1	1.19537
Ap5z1	4.24413
Apaf1	4.34158
Apbb1ip	2.78646
Apex2	2.20408
Aph1c	3.91305
Apitd1	1.60663
Aplf	2.90282
Apoc1	2.27119
Apol8	2.78107
Apold1	1.12548
Apool	2.81486
Aqp1	2.19394
Arap1	2.53718
Arap3	1.55879
Arfgap2	4.98277
Arg2	2.3864
Arhgap10	1.70844
Arhgap15	3.67184
Arhgap17	4.41034
Arhgap18	1.63109
Arhgap22	1.27132
Arhgap24	1.46786
Arhgap27	2.65581
Arhgap29	3.58438
Arhgap42	2.13917
Arhgap45	1.2621
Arhgdib	3.9459
Arhgef15	1.36898
Arhgef40	3.3028
Arid3a	1.1025
Arid3b	1.22518
Arid5a	2.28021
Arid5b	4.49722
Arl13b	2.93234
Arl6ip6	3.14191
Armc2	1.27725
Armc5	4.22531
Armc7	3.53164
Armc9	4.20191
Armcx6	3.36366
Arrdc1	1.95269
Arrdc2	3.01688
Arrdc4	3.73814
Arsj	1.0869
Arsk	3.29011
Art3	1.48378
Arv1	3.51012
Arx	4.79847
Asah2	3.91731
Ascc3	3.74426
Ascl1	1.63616
Asic4	3.53138
Aspdh	1.13971
Aste1	1.8936
Asxl2	4.62281
Atad2	2.2694
Atad2b	3.43601
Atcayos	1.48378
Atg16l2	3.23427
Atg4a	1.90143
Atm	3.85181
Atp10a	1.8693
Atp11c	3.05613
Atp13a4	3.68625
Atp13a5	2.13291
Atp1a4	3.18171
Atp23	2.70775
Atp2a3	1.89515
Atp7a	1.92811
Atr	2.25966
Atxn7	3.58081
Aurka	1.23435
Aven	4.65326
B230217O12Rik	3.66236
B230307C23Rik	1.70271
B230311B06Rik	1.87473
B230354K17Rik	4.2694
B3galnt2	2.32865
B3galt4	2.04454
B3galt6	4.43008
B3gat2	3.26839
B3glct	4.17175
B3gnt9	1.46903
B3gntl1	1.57225
B4galt1	1.80343
B830017H08Rik	1.89748
BC005561	2.36785
BC020402	1.2939
BC024978	4.02331
BC025920	1.16504
BC026585	4.81968
BC028528	1.66902
BC031361	1.16171
BC048403	4.94496
BC051226	2.71496
BC052040	2.55509
BC064078	1.84107
Bach1	3.31582
Bach2	2.08336
Bahcc1	3.18781
Baiap2l1	4.55183
Baiap3	1.72687
Bak1	4.39944
Bambi	1.06102
Bambi-ps1	2.00645
Baz2b	3.59695
Bbc3	1.75109
Bbof1	2.08271
Bbox1	1.88388
Bbs10	1.59965
Bbs12	1.74469
Bbs9	3.45394
Bc1	1.12343
Bcar3	3.09794
Bcas1os2	1.07176
Bcat2	4.03191
Bcdin3d	3.77423
Bche	1.54519
Bcl2	2.93202
Bcl7c	2.30236
Bco2	1.78125
Bcor	2.87615
Bcorl1	4.19842
Bdh2	1.94753
Bdp1	4.50232
Bean1	2.17994
Bend3	1.58606
Bend4	2.66593
Bend5	2.43174
Bfsp2	3.00535
Bhlha9	1.82429
Bicc1	1.42904
Bin2	3.29986
Blnk	3.1876
Blzf1	4.50207
Bmp2k	4.53785
Bmp3	1.19794
Bmp6	4.016
Bmp7	2.01421
Bmper	2.02489
Boc	3.88938
Brat1	4.98693
Brdt	3.09865
Brinp3	3.89234
Brip1	1.15697
Brip1os	2.67048
Brwd3	2.21229
Bspry	1.534
Bst2	2.15593
Btbd11	3.44669
Btbd19	2.77481
Btbd7	3.72563
Btg3	2.27076
Bud13	3.91776
Bves	2.69148
C030006K11Rik	4.83673
C030018K13Rik	2.74025
C030023E24Rik	2.95722
C030029H02Rik	1.41476
C030034I22Rik	1.00233
C030037D09Rik	1.93621
C130026L21Rik	1.41193
C130030K03Rik	4.7264
C130036L24Rik	1.30446
C130046K22Rik	1.22278
C130071C03Rik	2.93176
C130074G19Rik	4.35511
C130083M11Rik	2.01252
C1galt1	4.1129
C230004F18Rik	4.97722
C230037L18Rik	1.44294
C230072F16Rik	1.65442
C2cd2	2.86684
C2cd3	4.69162
C2cd4b	3.42942
C2cd4c	2.88758
C330013E15Rik	1.07481
C330024D21Rik	1.57743
C4a	1.90696
C530005A16Rik	1.35586
C630043F03Rik	4.2437
C77080	3.29346
C87436	4.98742
C8g	1.08162
C920006O11Rik	1.03259
Caap1	4.43725
Cabyr	2.84955
Cacna2d2	4.25695
Cacng5	3.4664
Cacng6	2.0311
Cad	3.61412
Cahm	1.86473
Calcrl	2.37398
Calhm2	2.8401
Calml4	3.932
Camkmt	3.82544
Cand2	1.57194
Capn3	2.41241
Caprin2	1.38264
Capsl	2.41074
Car14	3.82312
Car5b	2.34849
Car8	1.22317
Card10	3.65923
Card19	4.30369
Card6	1.21492
Carf	4.11607
Carns1	2.18004
Cars2	4.97345
Cartpt	1.43799
Casp2	4.10025
Casp3	3.01303
Casp6	2.61245
Casp8ap2	2.12385
Cast	1.78916
Catsper2	1.11993
Cbfa2t3	4.81873
Cbln1	1.38083
Cbln2	3.04943
Cbln4	3.68055
Cbx2	1.02674
Cc2d2a	3.82449
Ccdc103	1.74756
Ccdc112	3.84637
Ccdc113	1.17558
Ccdc114	1.53882
Ccdc120	2.69981
Ccdc122	1.29484
Ccdc13	1.45961
Ccdc130	4.20574
Ccdc134	3.48575
Ccdc138	1.37126
Ccdc141	2.46022
Ccdc142	2.06088
Ccdc151	1.32258
Ccdc153	3.04133
Ccdc157	4.73184
Ccdc159	3.56298
Ccdc160	1.84313
Ccdc166	2.5084
Ccdc167	1.64356
Ccdc173	1.45377
Ccdc177	4.41557
Ccdc189	1.24038
Ccdc191	1.1225
Ccdc30	1.76907
Ccdc34	3.0639
Ccdc39	2.41401
Ccdc51	1.44354
Ccdc57	1.32227
Ccdc58	3.46658
Ccdc61	1.48673
Ccdc65	3.01656
Ccdc66	4.03625
Ccdc73	2.61203
Ccdc77	1.3129
Ccdc8	1.14636
Ccdc80	1.83235
Ccdc84	2.85223
Ccdc86	2.74965
Ccdc88c	3.9245
Ccdc94	3.59361
Cckbr	3.2703
Ccl17	1.37697
Ccl25	1.85181
Ccl9	1.09803
Ccnf	1.04041
Ccnj	3.31702
Ccnjl	3.74477
Ccno	1.21565
Ccpg1os	4.44923
Ccr5	2.36512
Ccser1	2.48967
Cd109	2.45289
Cd14	1.18363
Cd209c	3.60222
Cd274	1.23213
Cd276	3.58016
Cd300a	1.59177
Cd300c2	1.65703
Cd33	1.59054
Cd37	2.38993
Cd38	4.90685
Cd44	1.46094
Cd52	1.87611
Cd53	3.45208
Cd55	1.831
Cd59a	3.66453
Cd68	4.28831
Cd74	2.05631
Cd93	1.35055
Cdan1	3.79404
Cdc14b	2.11264
Cdc25a	2.10314
Cdc25b	3.26939
Cdc42bpg	1.44318
Cdc42ep3	1.51923
Cdc7	2.9117
Cdca4	2.04809
Cdca7	1.13247
Cdh12	3.76535
Cdh18	4.15554
Cdh19	3.34748
Cdh24	4.2664
Cdh4	2.05656
Cdh5	3.3934
Cdhr1	2.95997
Cdk12	4.98728
Cdk5rap1	4.43099
Cdk5rap2	2.63019
Cdkal1	1.79067
Cdkl1	4.51633
Cdkl3	2.46661
Cdkn1a	3.47623
Cdkn1c	2.83461
Cdon	2.98688
Cdpf1	4.31516
Cdr2	3.48819
Cdyl	2.32177
Cdyl2	2.34355
Cebpb	3.47094
Cebpd	3.58404
Cebpzos	4.1581
Cecr2	1.79251
Cela1	1.06655
Celrr	1.14476
Celsr1	1.16715
Cemip	4.34433
Cenpp	1.79067
Cenpq	2.67224
Cenpw	1.76836
Cenpx	3.94338
Cep126	3.0835
Cep135	1.52426
Cep162	2.04954
Cep164	2.36436
Cep192	1.38954
Cep250	3.16255
Cep290	1.26712
Cep295	2.4325
Cep41	1.57799
Cep44	3.70997
Cep57	4.74933
Cep57l1	1.51548
Cep70	3.59811
Cep76	2.31236
Cep78	3.45535
Cep85	3.76317
Cep85l	4.26661
Cep89	3.98255
Cep95	1.87444
Cep97	4.8428
Cercam	1.56411
Cetn4	3.04461
Cfap100	2.31402
Cfap126	1.67319
Cfap157	1.45543
Cfap161	1.09391
Cfap206	1.43541
Cfap45	1.16536
Cfap52	1.25052
Cfap69	1.89027
Cfap74	2.32384
Cfb	1.31687
Cfh	3.94552
Cfp	4.51844
Cgnl1	2.29408
Chac1	2.6063
Chadl	3.55209
Chaf1a	1.8305
Chchd7	4.15515
Chd1	3.59532
Chd1l	3.57814
Chd7	1.90584
Chdh	1.24147
Chek2	1.32992
Chic2	3.82407
Chml	1.58155
Chn1os3	1.42348
Chrdl1	1.14981
Chrm2	1.12012
Chrm5	1.93673
Chrna1	1.09222
Chrna4	3.77515
Chrna5	1.00526
Chrnb1	1.35397
Chst3	1.01645
Chst7	1.14646
Chst9	2.06796
Chsy1	4.04876
Chsy3	1.70164
Cish	1.04366
Cit	4.78956
Cks1b	1.76603
Cks2	1.24646
Clcc1	4.45627
Clcn5	1.33686
Cldn1	1.16468
Cldn2	2.41101
Cldn22	3.48105
Cldn24	2.13502
Cldn34c1	1.09058
Clec11a	2.53289
Clec18a	1.03758
Clec2d	1.48989
Clec3b	2.06113
Clgn	2.89318
Clic3	1.57477
Clic5	1.24592
Clk2	1.9999
Cln3	4.11667
Clp1	3.39484
Cmah	1.97827
Cmc1	3.45671
Cmc2	4.31428
Cmc4	2.41371
Cmklr1	1.18858
Cmtm3	4.03906
Cmtm7	1.72911
Cmtr2	2.63819
Cnksr3	1.34564
Cnmd	2.21142
Cnn2	2.7802
Cntln	1.59566
Cntn3	4.00559
Cntn4	4.62666
Cntn6	1.1206
Cntnap5a	3.65581
Cntnap5b	1.966
Cntrl	1.41615
Cntrob	2.4687
Coa4	2.5459
Coa7	3.69138
Cobl	3.88533
Cobll1	3.05519
Coch	1.55346
Col11a2	2.72692
Col12a1	1.20118
Col16a1	1.58609
Col18a1	1.05922
Col19a1	2.30504
Col1a1	1.41897
Col1a2	1.79207
Col23a1	2.06838
Col6a1	3.14481
Col8a1	1.12343
Col8a2	1.81575
Col9a3	4.75267
Colgalt2	1.31842
Commd2	4.6212
Comtd1	1.26329
Coro6	1.89432
Cort	1.62624
Cox6a2	2.86398
Cox6b2	2.93148
Cox7a1	2.3635
Cox7b2	1.44825
Cp	2.04602
Cpne5	4.88123
Cpt2	3.21253
Cpxm1	3.1508
Cracr2b	1.02554
Cradd	2.67953
Crb2	1.39459
Creb3l1	1.55826
Creb3l2	3.41295
Creb5	1.35757
Crem	3.70133
Crh	1.19152
Crhr1	3.85668
Crip1	4.39821
Crip3	1.00821
Crispld1	2.84643
Crtap	2.93639
Cry1	4.32833
Crybb1	1.52465
Crybg3	1.23776
Csf2ra	3.57262
Csf3r	1.28249
Csgalnact1	4.74025
Csgalnact2	4.59808
Csl	3.09892
Csmd2	4.28155
Csmd3	4.11861
Cspg4	3.23352
Cspp1	3.6665
Csrnp1	3.6735
Csrp2	3.36144
Ctbs	3.39669
Ctcfl	1.14892
Ctdp1	3.75594
Ctf1	1.09833
Ctgf	1.9971
Cth	2.00858
Cthrc1	4.99946
Ctnnal1	2.9434
Ctrcos	2.68646
Ctsc	1.67788
Ctsk	1.19227
Ctu1	3.96558
Ctu2	2.51361
Cutc	3.84783
Cux1	3.58478
Cux2	4.00096
Cwc27	4.42455
Cwf19l1	3.68934
Cwf19l2	2.8647
Cxadr	4.87611
Cxcr2	3.02362
Cxcr4	2.34099
Cxxc4	4.31135
Cyb561a3	3.74811
Cyb5rl	1.00724
Cyba	4.66246
Cybrd1	1.79688
Cyp11a1	1.22836
Cyp26b1	2.9192
Cyp2j12	2.06309
Cyp2u1	2.93509
Cyp4f13	3.53903
Cyp4f14	4.5759
Cyp4f16	1.30643
Cyp4v3	3.59651
Cyp4x1	4.23129
Cyr61	4.53693
Cys1	3.85071
Cyth4	4.8745
Cyyr1	1.19914
D030028A08Rik	2.17515
D030047H15Rik	1.3024
D11Wsu47e	2.97228
D130017N08Rik	3.82823
D130040H23Rik	1.8462
D16Ertd472e	3.94477
D17H6S56E-5	1.27678
D330041H03Rik	1.43078
D3Ertd751e	4.13789
D430042O09Rik	3.70908
D630003M21Rik	1.32375
D630023F18Rik	2.50634
D7Ertd443e	1.94318
D830030K20Rik	1.2828
D830031N03Rik	2.13845
D930015E06Rik	4.38936
D930016D06Rik	3.7369
DQ267100	2.21521
Dab2	2.192
Dach1	1.57338
Dact1	1.73548
Dancr	1.23067
Dand5	3.83838
Dap	4.46034
Dapp1	2.77673
Dazl	1.51231
Dbhos	1.07592
Dbr1	4.93604
Dcaf10	4.7099
Dcaf12l2	1.11914
Dcaf17	1.87139
Dcbld1	3.69031
Dcdc2a	1.54541
Dcdc2b	4.915
Dchs1	3.03456
Dclk3	4.6087
Dclre1a	1.25469
Dclre1b	1.59554
Dclre1c	2.518
Dcp1b	3.23016
Dctd	1.75132
Dcun1d3	3.41561
Dcx	2.19041
Dcxr	3.29682
Ddb2	1.14983
Ddc	2.10811
Ddi2	3.75535
Ddo	1.16235
Ddr2	1.41343
Ddx20	4.20768
Ddx28	4.95966
Ddx31	1.89039
Ddx51	3.97582
Ddx58	1.54321
Ddx59	3.63552
Dennd1b	2.61093
Dennd3	1.55826
Dennd4c	3.56262
Deptor	2.01269
Dera	1.16469
Derl3	1.17725
Det1	1.56074
Dffb	2.18871
Dfna5	2.87573
Dgka	3.91383
Dhdh	2.78601
Dhfr	1.10007
Dhrs11	2.10297
Dhrs13	2.43496
Dhtkd1	1.60172
Dhx34	2.55196
Dhx35	4.41905
Diaph2	4.71412
Dido1	4.87932
Diexf	4.18147
Dio3	4.63084
Dis3	4.43697
Dkkl1	1.04505
Dleu2	1.67122
Dleu7	2.30252
Dlk1	3.43264
Dlk2	4.16802
Dll1	1.94994
Dlx1	3.30967
Dlx1as	4.95548
Dlx2	1.46278
Dlx5	1.95206
Dlx6	1.61539
Dmp1	3.13421
Dmpk	3.54357
Dmrtc1a	2.10541
Dnaaf2	1.32227
Dnaaf5	1.98598
Dnah9	1.72421
Dnaic1	1.57848
Dnaic2	1.28739
Dnajc1	3.5733
Dnajc17	4.75897
Dnajc25	1.54956
Dnajc28	2.80301
Dnali1	1.28177
Dnase1	1.80782
Dnase1l2	1.59062
Dnase2a	1.91455
Dnmbp	2.15144
Dnph1	2.2042
Doc2a	4.18298
Dock11	2.85535
Dock5	1.63596
Dock6	1.93004
Dok1	1.00206
Dok3	1.98381
Dok7	3.5152
Donson	4.29931
Dpf3	2.91877
Dph2	3.67361
Dpm1	2.94943
Dpyd	2.26863
Drc1	2.87862
Drc3	3.59764
Drc7	1.83271
Drd1	1.29602
Drd2	1.1169
Drd5	4.12111
Dse	1.73101
Dsel	4.01183
Dsg2	1.02201
Dsn1	1.30895
Dtd2	2.19285
Dtwd2	1.5753
Dtx2	2.03999
Dtx3l	2.15535
Dubr	3.29292
Dus4l	2.57982
Dusp10	1.82682
Dusp15	1.33965
Dusp16	3.63049
Dusp23	2.71938
Dvl2	4.31382
Dync2h1	3.90048
Dynlrb2	3.51208
Dynlt1a	2.01967
Dynlt1b	2.34899
Dyx1c1	1.55054
Dzip1l	3.2664
E030013I19Rik	1.13437
E030030I06Rik	1.6126
E130008D07Rik	1.20794
E130102H24Rik	3.67968
E130114P18Rik	4.08852
E130308A19Rik	1.40608
E130311K13Rik	4.95009
E230016K23Rik	1.31008
E2f1	2.66448
E330020D12Rik	1.19615
E430018J23Rik	2.25413
E530011L22Rik	1.5471
Eaf2	1.95694
Ears2	2.36113
Ebf4	2.03227
Echdc1	2.1762
Echdc2	2.22623
Eci3	1.46063
Ecm1	2.11198
Ecm2	2.7336
Ecscr	2.05271
Eda	1.67712
Edem1	4.76566
Edn3	2.16973
Ednra	2.05073
Eef2kmt	1.02894
Efcab10	2.44658
Efcab12	1.35639
Efcab2	4.33791
Efcab6	1.03089
Efcc1	1.25687
Efl1	3.91363
Efna1	2.10729
Efna2	2.5463
Efna5	1.79441
Efnb1	3.95776
Efs	3.69967
Egfem1	3.01924
Egfl6	2.15532
Egfr	2.78502
Egln3	1.91017
Egr2	1.96269
Ehbp1l1	2.3072
Ehd2	3.31739
Ehd4	2.57722
Ehhadh	1.01892
Eif2ak2	2.30867
Eif2b3	2.60048
Eif4ebp3	3.14287
Elf1	1.87109
Elf2	4.31824
Elk3	2.15452
Ell3	2.34887
Eln	1.2865
Elovl7	3.83293
Elp4	3.52745
Elp6	4.34349
Emcn	2.79896
Emid1	1.64605
Emilin2	1.1263
Eml3	3.5116
Eml6	4.37971
Endog	2.28605
Engase	3.0277
Enkd1	2.89435
Enkur	2.22999
Eno3	1.9611
Enox2	4.64682
Enpp6	2.54801
Entpd1	3.59169
Entpd3	2.7565
Entpd7	3.1326
Eogt	4.76012
Epb41	2.15094
Epb41l4a	2.55126
Epb41l4b	1.98854
Epb41l5	1.49239
Epha10	4.61914
Epha3	2.88624
Ephb2	3.56245
Ephb4	1.56883
Epn3	1.23508
Epor	2.02082
Eps8l1	1.49444
Eps8l2	1.18024
Epyc	1.50617
Erap1	3.19341
Erbb3	2.3279
Ercc2	4.21247
Ercc4	4.54031
Ercc5	4.72625
Ercc6l2	3.86435
Ercc8	4.29217
Eri1	3.08849
Eri2	3.01869
Erich1	2.6894
Erich3	2.07463
Erich5	1.72108
Ermard	3.41913
Ern1	2.23499
Esco1	4.07058
Esrrg	3.3119
Esyt1	2.51819
Etaa1	2.17611
Etfbkmt	2.1405
Ethe1	4.50432
Ets1	3.18601
Etv4	2.52808
Etv6	2.76124
Evc	1.82375
Exo5	3.39852
Exoc3l	2.0156
Exph5	1.20405
Eya2	1.31162
Eya4	1.24184
Ezh2	1.00254
F11r	2.78821
F2r	2.69609
F420014N23Rik	1.0169
F5	2.04191
F730043M19Rik	3.5492
F830016B08Rik	1.00178
Faap100	3.51713
Faap24	2.19911
Fadd	1.25999
Fam109a	3.53628
Fam110a	2.40446
Fam114a1	1.94667
Fam117a	2.88494
Fam122b	1.4153
Fam124a	2.96254
Fam131c	1.50817
Fam132a	4.40527
Fam149a	3.97578
Fam150b	1.66986
Fam151b	3.29799
Fam160a1	2.4015
Fam161a	1.21797
Fam161b	4.38061
Fam169b	1.98065
Fam175a	1.95105
Fam184a	4.06244
Fam184b	1.54495
Fam188b	1.79138
Fam189a2	4.38261
Fam196a	2.23862
Fam198a	2.30238
Fam198b	1.00866
Fam199x	3.76282
Fam208b	4.81951
Fam212a	2.14945
Fam222a	1.98571
Fam227a	1.06127
Fam35a	1.45799
Fam43a	3.32462
Fam46a	2.07136
Fam57a	4.5662
Fam60a	1.37128
Fam69c	3.32385
Fam72a	1.1616
Fam76b	4.00482
Fam78a	1.19597
Fam98c	4.33791
Fan1	2.64774
Fancc	1.19904
Fance	4.915
Fancg	3.31632
Fancl	2.64781
Fancm	1.45649
Fank1	1.35449
Far1os	1.05675
Far2	3.02343
Farp2	1.84941
Fastkd3	3.8703
Fastkd5	4.12587
Fat1	4.79034
Fat4	3.18329
Fbln1	2.93448
Fbln2	1.7741
Fbln7	1.16243
Fbn1	1.46954
Fbxl12	3.00108
Fbxl12os	4.57482
Fbxl21	2.12138
Fbxl4	4.59666
Fbxo16	2.81543
Fbxo17	1.15413
Fbxo27	3.18504
Fbxo30	2.66029
Fbxo32	4.13835
Fbxo36	2.97085
Fbxo4	2.0995
Fbxo46	3.9028
Fbxo7	4.33306
Fbxw17	3.08392
Fcgr1	1.21499
Fcgr2b	1.98252
Fchsd1	1.3209
Fdx1	3.31573
Fdx1l	1.609
Fdxacb1	2.58423
Fdxr	4.76223
Fer1l5	3.90835
Fermt3	1.27672
Fgd1	2.62385
Fgd3	2.09875
Fgd5	1.12549
Fgd6	3.45101
Fgf18	1.04192
Fgf2	1.81042
Fgf5	2.167
Fgf9	4.36995
Fgfbp3	2.10483
Fgfr1op	4.61269
Fggy	2.60878
Fgl2	1.10584
Fhit	2.11469
Fhod3	1.66434
Fibin	1.17827
Filip1	1.57018
Firre	3.19158
Fkbp10	2.47733
Fkbp7	2.18931
Fli1	1.01551
Flrt1	2.87135
Flt3	2.36544
Flywch2	4.4578
Fmn1	2.12569
Fmnl3	2.92507
Fmod	3.35575
Fndc1	1.77566
Fndc3b	3.62602
Fndc9	1.49427
Foxc1	1.37965
Foxf2	1.13008
Foxq1	1.42982
Foxred2	3.00668
Fpgs	2.36302
Fra10ac1	3.93763
Fras1	1.58292
Frat2	4.91956
Frg2f1	4.47242
Frmd5	4.68096
Frmpd1	4.00391
Fstl4	2.92661
Ftx	4.04171
Fuk	4.45469
Fuom	4.88246
Fut10	1.76025
Fuz	4.07558
Fv1	3.70406
Fxn	4.30905
Fxyd2	1.70116
Fxyd5	4.18298
Fzd1	3.32307
Fzd2	2.57943
Fzd4	2.64623
Fzd6	2.58459
Fzd7	4.07182
Fzd8	1.57468
Fzd9	3.16797
G2e3	2.92299
Gab2	4.35871
Gabpb1	3.07928
Gabpb2	2.46288
Gabrg3	2.53829
Gadd45a	2.2487
Gal3st1	4.46512
Gale	4.50249
Galm	1.43619
Galns	2.82812
Galnt10	2.39216
Galnt13	4.13182
Galnt3	1.13136
Galnt4	1.09201
Galnt6	2.65814
Galnt7	4.1902
Galntl6	4.86768
Gan	2.57982
Ganc	2.3245
Gapdhs	2.35039
Garem2	4.55587
Gas1	3.18981
Gas2	2.24465
Gas2l3	1.34019
Gatsl3	1.21923
Gbe1	3.57933
Gbp2	1.44147
Gbp3	1.16425
Gbp5	1.01521
Gcat	2.74725
Gcfc2	1.58445
Gcnt1	1.16553
Gcnt2	3.86553
Gcnt4	1.26565
Gdap10	1.09809
Gdf10	4.22525
Gdpd2	1.92843
Gdpd5	3.62144
Gdpgp1	2.74793
Gem	1.01044
Gemin2	4.69862
Gemin6	3.69304
Gemin8	4.06965
Gfm2	4.88657
Gfpt2	1.5275
Ggta1	1.06741
Gh	1.3934
Ghdc	2.87353
Ghr	1.91465
Ghrl	1.89952
Gimap1	2.29911
Gimap6	2.48799
Gin1	1.77893
Gins2	1.59098
Gja4	1.306
Gjb2	2.19172
Gjd2	1.77548
Gkn3	2.38003
Glb1l	1.16217
Gli2	1.11372
Gli3	1.68928
Glipr2	2.337
Glis2	2.54238
Glis3	2.33388
Glmn	3.1126
Glp1r	1.32838
Glp2r	1.0651
Glra2	3.01578
Glra3	1.06703
Glrx3	4.16508
Glyctk	1.47008
Gm10037	1.49026
Gm10364	1.66183
Gm10406	1.20675
Gm10509	2.39613
Gm10516	1.92686
Gm10560	1.39929
Gm10754	1.63733
Gm10778	1.02357
Gm10785	1.56452
Gm10791	2.42481
Gm11266	2.48401
Gm11549	2.109
Gm11627	1.27776
Gm11681	2.26237
Gm11944	1.08594
Gm12018	2.70209
Gm12359	1.23489
Gm12504	4.12411
Gm12709	2.22101
Gm13034	1.11873
Gm13446	2.0075
Gm13547	1.00019
Gm14057	2.17217
Gm14169	1.92944
Gm14204	1.16711
Gm14322	4.03183
Gm14327	2.49991
Gm14393	1.86942
Gm14403	3.96166
Gm14405	1.04956
Gm14440	4.93729
Gm15417	1.10337
Gm15446	1.876
Gm15455	1.95557
Gm15631	1.01968
Gm15663	2.03718
Gm15694	2.04579
Gm15706	3.10655
Gm1604b	1.81245
Gm16062	1.22492
Gm16070	1.45887
Gm16701	2.10043
Gm16861	1.23276
Gm16973	1.52136
Gm1715	1.16102
Gm19522	1.36765
Gm1976	1.89197
Gm2011	1.48564
Gm20257	1.00821
Gm20337	1.10179
Gm20362	1.43119
Gm2061	1.22475
Gm20754	2.20215
Gm24148	1.06993
Gm25500	1.33288
Gm266	2.00645
Gm29443	2.20075
Gm29683	2.20016
Gm29968	4.42244
Gm3002	4.81039
Gm3086	1.25223
Gm3219	4.29656
Gm3435	2.49157
Gm3558	1.14803
Gm35612	3.50887
Gm3636	2.1439
Gm4262	2.29895
Gm4285	2.36555
Gm4349	1.33526
Gm5088	3.53685
Gm5089	1.42363
Gm5126	1.15594
Gm5141	1.10322
Gm5150	1.0336
Gm5177	4.69555
Gm527	2.90264
Gm5424	3.1456
Gm5577	1.93423
Gm5607	3.81793
Gm5617	1.24234
Gm5796	1.0832
Gm5801	2.28952
Gm5860	1.3131
Gm6194	2.61827
Gm6313	1.84169
Gm6402	2.72573
Gm6525	1.13151
Gm6566	1.00821
Gm6568	3.45671
Gm6623	4.16294
Gm6710	1.52588
Gm6712	3.48728
Gm715	2.53678
Gm7694	2.25682
Gm7827	1.26653
Gm8615	3.00851
Gm8801	3.45393
Gm9079	1.11199
Gm973	1.59686
Gm9776	2.13323
Gm9899	1.27181
Gm9962	1.22095
Gmeb1	4.49304
Gmip	1.34239
Gmnn	1.8513
Gmppb	4.92325
Gnb1l	1.04106
Gnb4	2.37985
Gngt2	1.48028
Gnpnat1	4.58941
Gon7	3.85756
Gorab	4.01255
Gp1bb	3.13052
Gpat3	1.53071
Gpatch2	4.11439
Gpatch3	1.9238
Gpc3	2.73923
Gpc6	3.16648
Gper1	1.47313
Gpn2	4.58154
Gpnmb	1.07669
Gpr101	3.11072
Gpr135	4.12088
Gpr150	1.0627
Gpr153	2.43603
Gpr157	1.08993
Gpr165	2.11742
Gpr173	4.71378
Gpr176	3.59923
Gpr25	3.53078
Gpr3	2.12838
Gpr4	1.17251
Gpr45	2.24104
Gpr52	1.30343
Gpr61	4.70794
Gpr75	4.62905
Gpr88	1.23089
Gprin3	2.46067
Gpsm2	4.14844
Gpsm3	1.11256
Gpx3	2.47877
Gpx7	1.29555
Gpx8	3.32827
Gramd2	1.03474
Grap	2.16395
Greb1l	1.40079
Grem1	1.24749
Grid2	2.15844
Grik1	2.74792
Grin1os	1.27715
Grin2d	2.74514
Grip1	3.72428
Grip2	2.3089
Grk1	1.8313
Grk5	4.19646
Grm4	1.92068
Grm8	1.21873
Grtp1	1.3807
Gsap	2.33085
Gstcd	1.83163
Gstm2	3.53017
Gstm6	3.48146
Gstt3	1.49474
Gtf2ird1	3.63804
Gtf2ird2	4.96603
Gtf3a	1.99932
Gtpbp10	3.99638
Gtpbp6	3.65202
Gucd1	4.18461
Guf1	4.71715
Gulp1	1.53264
Gxylt1	3.55013
Gzmm	1.51231
H2-DMb1	1.71489
H2-T10	1.79159
H2-T24	3.38779
H6pd	2.00134
Hacd4	1.46815
Hacl1	2.01256
Hapln2	4.55385
Harbi1	1.91388
Haus1	3.2114
Haus3	3.26491
Haus4	2.13076
Haus5	1.18229
Haus6	1.89417
Haus7	3.28387
Haus8	2.16613
Havcr2	1.1259
Hcls1	2.68888
Hcn3	2.91706
Hdac10	2.73278
Hdac7	3.56734
Hdac8	4.54083
Hdac9	4.9141
Hdc	1.24565
Hdx	1.08889
Heatr1	4.87439
Heatr5a	2.60411
Heatr6	4.6161
Hebp2	1.31753
Hecw2	3.29575
Heg1	4.83686
Helb	1.42288
Helq	2.6654
Helz	4.57827
Hemk1	3.79938
Heph	1.51103
Herc6	1.07257
Hes5	3.89185
Hexim2	3.02307
Hey2	2.23621
Hgh1	4.87752
Hhatl	3.39
Hhip	1.96644
Hhipl1	1.44903
Hic2	1.22817
Hif3a	1.54614
Higd1b	1.49995
Hilpda	2.77302
Hirip3	4.54114
Hist1h2ai	1.22875
Hist1h2an	1.05557
Hist1h2be	2.97642
Hist1h2bf	1.45968
Hist1h2bg	2.0338
Hist1h2bh	2.41042
Hist1h2bj	1.8331
Hist1h2bk	1.73008
Hist1h2bl	1.8246
Hist1h2bm	1.46534
Hist1h2bn	2.37197
Hist1h4h	1.08469
Hist2h2ac	1.00821
Hist2h2bb	1.43562
Hist2h2be	4.92422
Hist2h3b	1.09657
Hist3h2bb-ps	2.7059
Hivep3	4.45461
Hk2	1.82652
Hlcs	2.70107
Hmgb2	1.37299
Hmgcll1	3.41535
Hmgcs2	2.31575
Hmgxb4	3.66725
Hmmr	1.5069
Hmox1	3.2434
Hn1l	2.20289
Hnrnpa1	2.58543
Hnrnph3	3.66336
Homez	3.77948
Hook2	2.49413
Hpdl	1.22722
Hpgd	2.65336
Hpgds	1.5976
Hps1	1.78364
Hps3	4.66798
Hps4	4.47635
Hps5	4.04079
Hps6	2.88775
Hr	2.86641
Hrh1	1.03564
Hs3st2	3.46432
Hscb	4.49931
Hsd17b13	1.29281
Hsd3b7	4.05495
Hsf4	3.85798
Hspa12b	2.32473
Hspb6	2.25534
Hspbap1	1.33173
Hspg2	1.14269
Htatip2	4.47118
Htr1f	1.00298
Htr2a	2.85868
Htr4	4.45802
Htr5a	3.15914
Htr5b	2.58994
Htr6	1.90538
Htr7	4.43587
Htra3	1.52677
Hus1	4.33962
Hyal1	2.05565
Hyal2	3.61515
Hyi	1.78149
Hykk	1.12497
Iba57	2.44513
Icam2	1.28818
Icam4	1.56066
Ice2	2.28367
Ick	4.69866
Idua	3.14205
Ier2	3.61682
Ier3	2.95802
Ier5l	2.7239
Iffo2	4.91026
Ifi30	2.48506
Ifi35	1.67688
Ifit1bl1	1.35758
Ifit2	2.05113
Ifit3	2.40092
Ifit3b	2.50023
Ifitm10	4.51467
Ifrd2	1.82699
Igf1	1.24489
Igf2bp3	1.39298
Igflr1	1.9229
Ighmbp2	2.20565
Igsf1	2.19775
Igsf3	2.11352
Igsf9b	3.39162
Igtp	1.08844
Ikbip	3.42496
Ikzf4	3.36087
Il10ra	1.34889
Il10rb	4.03827
Il12rb2	2.30002
Il13ra1	2.17974
Il17ra	3.28822
Il17rd	2.12386
Il18bp	2.29975
Il1f9	4.20178
Il1r1	3.17059
Il1rapl1	1.66525
Il3ra	1.57957
Il6ra	1.69995
Immp2l	2.05685
Impa2	1.07804
Inca1	1.02797
Incenp	2.7623
Ing5	4.02038
Inha	4.03973
Inhba	2.71258
Inhbb	2.27219
Ino80	4.67218
Ino80dos	1.74562
Inpp5d	2.45153
Inpp5e	4.82602
Inppl1	4.95358
Insc	2.47338
Insm1	2.68032
Ints12	3.44353
Ints2	4.83367
Ints6	4.5342
Ints9	4.20923
Intu	3.60757
Invs	2.27923
Ipcef1	4.19866
Iqcc	4.62589
Iqce	4.76124
Iqgap1	4.46685
Irf1	2.15324
Irf3	4.81397
Irf5	1.21853
Irf8	1.2828
Irf9	4.21286
Irgm1	4.13152
Irgm2	1.43226
Irs1	3.43294
Islr	4.14071
Ism1	1.98921
Isoc2b	3.1013
Ispd	2.11867
Itga3	3.39185
Itga8	2.79848
Itgb2	2.30809
Itgb3bp	1.37864
Itgb4	2.80448
Itpkc	3.76338
Itpr2	2.74705
Itpripl2	1.44357
Iyd	4.34052
Jade3	2.82039
Jag1	2.49106
Jak3	1.0588
Jpx	1.75813
Jrk	2.07659
Kank2	2.31723
Kank3	3.46327
Kank4	1.04832
Kansl1l	2.74249
Katna1	3.89878
Katnal2	2.39728
Katnbl1	4.6644
Kazald1	1.53861
Kbtbd3	3.66296
Kbtbd6	1.84601
Kbtbd8	2.40972
Kcna3	3.8361
Kcnb2	2.28114
Kcnd1	3.52489
Kcne1l	3.80692
Kcne2	1.94975
Kcng3	2.01521
Kcng4	2.25217
Kcnh5	1.25871
Kcnh7	2.15339
Kcnip1	4.19844
Kcnj12	1.38417
Kcnj13	3.70555
Kcnj2	3.5798
Kcnj8	1.01849
Kcnk10	1.8333
Kcnk12	2.53808
Kcnk13	3.13347
Kcnk3	2.64198
Kcnk4	4.50519
Kcnmb2	1.91279
Kcnmb4os2	1.13399
Kcnn3	3.40701
Kcnq1ot1	1.78794
Kcnq4	1.47137
Kcns1	4.37856
Kcns3	2.95639
Kcnt1	3.44105
Kctd12b	2.00085
Kctd14	1.26095
Kctd15	4.85996
Kctd18	3.53924
Kctd7	4.77444
Kctd8	2.1232
Kctd9	4.03048
Kdelc1	2.84241
Kdelc2	2.91339
Kdm1b	2.00266
Kdm5d	3.43538
Kdm8	1.22272
Kdr	3.17621
Khdrbs2	2.42076
Khk	3.06647
Khnyn	3.36351
Kif16b	2.65744
Kif17	2.61129
Kif26a	1.14811
Kif26b	2.60151
Kif27	1.00459
Kif6	1.09222
Kif9	1.51014
Kirrel2	2.82117
Kiss1r	1.56683
Klf11	2.72535
Klf2	3.85406
Klf4	1.70507
Klf5	1.82354
Klf8	1.04101
Klhdc7a	4.94355
Klhdc8a	1.78686
Klhdc8b	3.91469
Klhl15	1.16703
Klhl25	3.453
Klhl32	2.70263
Klhl33	1.52175
Klhl36	2.71679
Klhl4	3.82672
Klhl40	1.44147
Klhl42	4.90678
Klk10	1.04544
Kmt5c	3.4482
Knop1	4.80641
Krba1	3.88429
Kremen1	4.18281
Krt1	1.47832
Krt10	2.32952
Krt12	1.48458
Krt18	1.06726
Krt2	4.24349
Krt73	2.11751
Krt77	3.7513
Krt9	2.16413
Krtcap3	1.82682
Ksr2	4.60923
Kyat1	4.45518
Kyat3	1.86335
L3hypdh	1.01471
L3mbtl1	1.17975
LOC100862268	1.41347
LOC102634812	1.11546
LOC105246056	4.19756
LOC432842	1.7261
Lacc1	1.30037
Lactb2	4.70674
Lag3	1.72749
Lair1	1.96979
Lama2	2.23483
Lamc3	1.29962
Lancl3	1.52465
Larp1b	4.05884
Lat2	1.36397
Layn	2.64188
Lbp	4.48482
Lbr	4.51649
Lca5	2.54898
Lcmt2	3.25455
Lcor	1.61901
Lcorl	2.7234
Lcp1	1.70444
Ldb3	1.69962
Ldhd	3.85942
Ldlrad3	4.8069
Ldlrap1	1.08936
Ldoc1	1.88501
Lef1	1.25841
Lefty1	4.3662
Leng1	3.23373
Leng9	3.35035
Lepr	1.05501
Letm2	2.50899
Lgals2	1.19554
Lgals3	1.34236
Lgals9	3.61963
Lhfpl1	1.19689
Lhfpl5	1.3874
Lig1	1.83248
Lig3	4.68864
Lig4	3.95031
Lima1	2.6237
Limd1	2.73855
Lin54	3.24135
Lin9	1.6176
Lingo2	3.36852
Lins1	2.27986
Lipe	3.17252
Lipg	1.20442
Lipo3	1.4112
Lipt1	2.27576
Lipt2	2.49549
Lmbr1l	3.70156
Lmcd1	2.04792
Lmln	3.44325
Lmnb1	2.2121
Lmnb2	4.59774
Lncppara	1.42598
Lnx2	1.50598
Lor	3.71319
Loxl1	1.9554
Loxl2	1.66996
Loxl3	1.39839
Lpar4	1.24354
Lpar6	1.59319
Lpcat2	3.25795
Lpp	1.17498
Lppos	4.1438
Lrba	4.09363
Lrch1	3.69226
Lrif1	4.26939
Lrp5	2.64566
Lrrc1	3.75789
Lrrc14b	2.23377
Lrrc2	1.69974
Lrrc23	1.6338
Lrrc26	1.04245
Lrrc27	2.40765
Lrrc3	1.95868
Lrrc3b	2.74767
Lrrc46	1.21171
Lrrc51	4.01811
Lrrc55	4.14894
Lrrc56	1.40642
Lrrc75a	3.05206
Lrrcc1	1.9229
Lrrk2	4.11833
Lrrtm3	4.73637
Lrwd1	3.42855
Lsm2	4.43433
Lsr	2.99822
Lss	4.85831
Lst1	1.13423
Ltbp1	1.2748
Ltbr	3.308
Ltc4s	2.38303
Ltk	2.13803
Lum	3.48669
Ly6a	3.45326
Lyar	3.6506
Lyn	2.88984
Lypd6b	2.13378
Lyplal1	3.98935
Lyrm1	4.89548
Lyrm7	3.78771
Lysmd3	3.64773
Lyz2	2.67838
Maats1	1.53583
Mad1l1	4.49797
Mad2l1	2.32501
Mad2l1bp	3.89491
Mad2l2	4.80368
Maf	3.51959
Mafb	3.45747
Mafk	3.47965
Magef1	3.67023
Magohb	3.98899
Malt1	1.75872
Mamdc2	1.62557
Maml1	2.62039
Maml2	4.61157
Maml3	1.08686
Man2a1	4.1015
Manba	3.8314
Mansc1	3.14428
Mansc4	1.75067
Map10	1.88399
Map3k1	1.44605
Map3k13	4.86446
Map3k19	2.03793
Map3k20	1.58834
Mapk12	1.12343
March11	1.29984
2002-03-01	3.90199
Marveld1	2.24905
Masp1	2.00029
Matn4	3.79283
Mavs	3.62499
Mbd4	1.57982
Mblac1	2.04416
Mboat1	1.47399
Mbtd1	4.69622
Mc4r	1.58241
Mcc	3.81675
Mccc1	3.95972
Mcm2	1.18975
Mcm3	1.36244
Mcm4	3.54965
Mcm6	2.94612
Mcm7	4.23396
[truncated: 1,945 more rows]

## Sheet: Tab3
Gene Name	FPKMs
0610010F05Rik	9.81105
0610037L13Rik	9.93297
1110008F13Rik	9.5117
1110012L19Rik	7.51433
1110037F02Rik	8.02427
1110038F14Rik	6.64223
1190002N15Rik	6.98802
1500004A13Rik	8.01786
1500009L16Rik	9.74768
1500015O10Rik	9.83001
1700008O03Rik	5.26569
1700017B05Rik	5.32343
1700123O20Rik	7.32697
1810055G02Rik	9.06743
1810058I24Rik	9.90551
2010107G23Rik	8.67721
2210408F21Rik	6.49668
2300009A05Rik	7.10128
2310009A05Rik	6.14622
2310009B15Rik	8.67658
2310022A10Rik	7.37522
2310033P09Rik	7.03388
2310057M21Rik	7.95636
2410089E03Rik	6.34739
2410131K14Rik	9.74901
2510039O18Rik	8.98415
2610005L07Rik	7.5325
2610008E11Rik	7.67991
2610035D17Rik	6.04269
2610044O15Rik8	5.14426
2610306M01Rik	5.62801
2610507I01Rik	5.92846
2700062C07Rik	8.45838
2810004N23Rik	7.56811
2810013P06Rik	8.87997
2810025M15Rik	7.90353
2810032G03Rik	5.12598
2810459M11Rik	5.50079
3110040N11Rik	5.59749
3110043O21Rik	9.12304
3830406C13Rik	9.21924
4921524J17Rik	5.22624
4930447K03Rik	6.16636
4930511M06Rik	7.58446
4930512M02Rik	5.82519
4930533N22Rik	7.57046
4931406C07Rik	7.0172
4931406P16Rik	7.24388
4933404O12Rik	5.01157
4933409K07Rik	8.41462
5330417C22Rik	8.6214
5430416N02Rik	5.15055
5830417I10Rik	6.35007
6530403H02Rik	9.32269
8030462N17Rik	8.46681
9130011E15Rik	7.52186
9230110C19Rik	5.82885
9330182L06Rik	6.96832
9430015G10Rik	6.68145
9930021J03Rik	8.94573
9930104L06Rik	5.61333
A230050P20Rik	9.4854
A230072C01Rik	5.68095
A330023F24Rik	7.90185
A330069E16Rik	7.31741
A430005L14Rik	9.74936
AI504432	7.46116
AI846148	5.78172
AI854703	7.41721
AU019823	5.05762
AU022252	9.22452
AW209491	9.52388
Aaas	6.4523
Aars2	7.32628
Aatf	6.64072
Abca1	6.62999
Abca5	8.86353
Abcb10	6.77554
Abcb6	5.45465
Abcb9	9.83591
Abcc8	5.81225
Abcd2	7.6085
Abcg2	7.57672
Abhd10	5.74154
Abhd11	9.72008
Abhd5	6.04539
Abl1	7.86302
Ablim3	6.84351
Acad11	8.38546
Acbd4	9.28074
Ace	6.15793
Ackr3	7.63002
Aco1	7.97508
Acot1	8.98455
Acot11	7.86945
Acot2	6.47582
Acot8	9.36029
Acot9	6.64748
Acox3	6.40094
Acsf2	7.84095
Acsf3	5.81345
Acta1	6.75774
Acta2	6.11509
Actl6a	6.15062
Actn2	6.21952
Adal	5.36379
Adam17	5.30604
Adamts1	5.81386
Adamts4	7.32695
Adck2	6.04411
Adcy6	8.20229
Adgra3	7.29288
Adgrl2	5.00271
Adgrl4	5.24778
Adhfe1	5.18589
Adnp2	7.02278
Adpgk	8.27455
Adprhl2	9.94498
Adprm	6.85202
Adra2c	6.63941
Adrb1	5.52469
Adssl1	5.04947
Aebp2	9.46727
Aen	8.86987
Afg3l1	6.79901
Agl	7.36153
Agps	9.30772
Ahctf1	8.26384
Ahcy	9.96541
Aif1	5.03297
Aifm1	7.23967
Ak2	5.888
Ak6	7.22853
Akain1	6.67893
Akap10	9.00134
Akap13	7.21008
Akap7	7.1079
Aldh18a1	6.5552
Aldh4a1	7.12566
Aldoart1	8.46952
Alg1	7.95337
Alg3	6.07046
Alg5	9.94361
Alg9	7.72813
Alkbh7	7.99017
Alkbh8	6.93169
Amdhd2	5.75153
Ammecr1l	8.13873
Amot	7.47002
Amotl2	6.06078
Ampd3	5.43171
Anapc11	9.0453
Anapc15	7.70537
Ankfy1	9.33814
Ankhd1	7.6242
Ankra2	7.35828
Ankrd10	8.10331
Ankrd12	7.35583
Ankrd27	7.01775
Ankrd34b	5.12957
Ankrd50	6.72001
Ankrd54	6.19741
Ankrd6	9.58309
Anks1	5.08965
Anks3	7.79116
Ano10	7.17335
Ano4	5.12222
Ano6	5.7696
Ano8	9.50295
Anxa2	6.29579
Anxa3	6.20454
Ap4b1	5.56696
Ap4m1	5.04103
Ap5m1	6.65894
Ap5s1	7.41702
Apba3	7.01677
Apcdd1	9.27161
Apeh	5.59131
Apip	8.25551
Aptx	5.85661
Aqr	9.38065
Ar	5.09523
Arfgap3	6.7586
Arfip1	7.90088
Arfrp1	8.69403
Arhgap31	6.84358
Arhgef1	8.26409
Arhgef10	8.74885
Arhgef10l	5.91824
Arhgef19	5.69487
Arhgef6	7.64198
Arid2	5.63519
Arid4a	6.21774
Arid4b	6.92105
Arl16	8.62981
Arl4a	8.9237
Arl4d	6.31624
Arl5b	5.22954
Armc10	9.4493
Armcx5	6.54406
Arnt	9.97176
Arntl	9.16746
Arpc1b	6.64207
Arpin	8.92983
Arsa	9.55124
Arsg	9.17275
Arvcf	6.52213
As3mt	6.73673
Asap2	9.65172
Asb3	5.46213
Asb7	5.40252
Ascc2	6.07014
Asf1a	5.40605
Asic1	6.42979
Asl	5.38926
Asnsd1	7.76096
Aspa	9.2608
Astn2	5.74621
Asxl1	9.7328
Atf1	5.23367
Atf5	9.03591
Atf7	6.79403
Atg10	5.27851
Atg14	6.28938
Atg2a	9.16641
Atg4d	6.03323
Atg5	9.12344
Atg7	8.26764
Atp11a	9.87059
Atp11b	9.28031
Atp5s	9.47917
Atp8a2	5.2071
Atpaf2	9.70865
Atrip	7.39926
Atxn1l	8.3175
Atxn3	6.92685
Atxn7l1	5.29414
Atxn7l2	5.2905
Avpi1	9.91058
Axin1	7.59556
Axin2	5.11585
Azin2	8.13905
B230209E15Rik	9.55297
B3gnt2	9.18119
B9d1	5.87154
B9d2	7.93333
BC003965	9.31298
BC017158	5.62149
BC017643	7.74256
BC022687	6.65258
BC030500	6.3696
Bag2	5.54597
Bag3	5.58032
Banp	5.40668
Baz2a	9.40599
Bbs2	5.68386
Bbs5	6.04071
Bbs7	5.66039
Bbx	5.48447
Bcam	6.04421
Bcl10	5.58558
Bcl9l	7.86696
Bcs1l	8.56312
Bdnf	7.53136
Bex4	9.75459
Bfar	6.4196
Bgn	6.55604
Bhlhe41	6.16382
Bicd1	7.52712
Bid	5.36466
Bin3	5.19106
Bivm	7.57552
Bloc1s3	7.11791
Bloc1s4	6.92466
Bloc1s5	8.802
Bloc1s6	8.59774
Blvra	7.3263
Blvrb	5.59463
Bmp1	5.59697
Bmpr1b	5.86766
Bms1	7.40919
Bmt2	8.96356
Bnip2	5.43139
Bod1l	5.70137
Bola1	6.90393
Borcs8	5.67972
Bptf	9.40559
Brcc3	7.80047
Brd3	9.08636
Brix1	7.3188
Brpf1	6.91571
Brpf3	6.13532
Btaf1	7.27344
Btbd17	6.08939
Btd	6.39811
Btg1	9.15479
Btg2	7.80534
Bysl	7.2233
C1ql1	6.94254
C2cd5	9.79298
C330018D20Rik	5.99659
C4b	7.07221
C77370	8.12398
Cables1	6.02209
Cachd1	7.03247
Cacna1d	6.46645
Cacna1g	6.1971
Cacng4	7.03285
Cactin	8.80515
Cald1	8.67222
Camk1g	9.45733
Camk2d	6.54724
Camsap3	6.80936
Capn1	8.45301
Capn10	6.83351
Car15	6.1204
Car7	5.18426
Carmil1	5.01926
Carmil3	5.81506
Carnmt1	5.10747
Cars	8.37168
Cask	9.04925
Caskin2	6.17863
Catsperz	5.43734
Cav1	5.59888
Cbl	9.48384
Cblb	8.98104
Cbll1	7.43813
Cbr3	9.02979
Cbr4	8.88668
Cbwd1	5.00544
Cbx1	9.93803
Cbx4	8.62514
Cbx8	5.13729
Cc2d1b	5.4086
Ccar1	9.74659
Ccdc115	7.70258
Ccdc117	6.28936
Ccdc126	5.58007
Ccdc136	9.77084
Ccdc137	8.32291
Ccdc148	6.25911
Ccdc174	8.81736
Ccdc181	9.53967
Ccdc184	6.82065
Ccdc186	8.96623
Ccdc22	5.22873
Ccdc28a	8.24645
Ccdc28b	9.36191
Ccdc3	9.88179
Ccdc71	8.85586
Ccdc88a	8.25268
Ccdc90b	8.03154
Ccdc92b	8.94084
Ccdc93	6.27517
Ccl27a	6.44591
Ccnc	8.69379
Ccnd3	7.41165
Ccne1	5.74925
Ccnk	8.99341
Ccnt1	8.09902
Ccnyl1	5.21579
Cd24a	8.22776
Cd2ap	5.18538
Cd302	8.85429
Cd320	5.14498
Cd3eap	6.86262
Cd83	7.75014
Cdc23	8.48415
Cdc42ep1	8.41467
Cdc42ep2	7.12033
Cdc73	8.00779
Cdh20	5.74694
Cdh22	5.72366
Cdk13	7.99617
Cdk18	7.28053
Cdk20	5.55258
Cdk5rap3	9.04586
Cdk8	8.81888
Cdkl4	5.33926
Cdkn2aip	5.62679
Cdr2l	8.79919
Cebpa	5.4214
Cebpg	8.91433
Cebpz	7.27184
Celf6	7.62314
Celsr3	9.09874
Cenpc1	8.87267
Cenpt	5.20707
Cep104	9.52704
Cep131	5.16501
Cep350	5.47236
Cep63	7.20478
Cep68	9.46624
Cep83	6.74208
Cep83os	9.41399
Cers4	9.77641
Cfap97	8.41517
Cflar	5.79067
Cgref1	7.38543
Chac2	7.2136
Chchd5	5.55675
Chd2	7.12624
Chd6	8.99466
Chd9	8.0306
Chfr	6.3638
Chic1	8.85113
Chil1	6.4253
Chn2	5.29196
Chrac1	7.57754
Chrm4	7.3583
Chst15	8.90578
Chst8	9.05493
Chuk	8.04376
Ciart	5.41179
Cidea	7.90454
Ciz1	8.57067
Ckap4	9.30732
Clasrp	6.94516
Clic1	6.78517
Clic6	6.5761
Clmp	5.74564
Cln5	5.49549
Cln6	5.44884
Cln8	5.56387
Clvs1	5.17139
Cmbl	8.9896
Cmpk2	7.44726
Cmss1	5.70829
Cnbd2	7.06383
Cnnm3	8.48677
Cnnm4	5.56076
Cnot11	9.81138
Cnot4	6.41111
Cnot6l	9.6538
Cnppd1	7.84103
Cnpy4	7.10896
Cntnap4	6.33985
Cntnap5c	5.66016
Cog2	9.27307
Cog3	9.35038
Cog8	9.531
Coil	6.09332
Col4a1	5.52567
Col4a2	6.24244
Commd7	9.37558
Cops7b	7.367
Copz2	7.02597
Coq10a	9.59867
Coq10b	9.30249
Coq3	5.6279
Coq4	5.76608
Coq6	8.00146
Coq8b	9.37217
Coro2a	7.50105
Cox10	6.7575
Cox11	6.85794
Cox15	7.37558
Cpm	5.17708
Cpne1	9.71831
Cpne3	5.25103
Cpne8	7.5994
Cpne9	5.94258
Cpq	7.61789
Cpsf4	5.13269
Cpt1a	8.66668
Cptp	8.03535
Cr1l	8.75356
Cramp1l	7.15385
Crat	8.87901
Creb1	9.30121
Crebrf	9.13757
Crebzf	7.03771
Crlf1	7.34162
Crlf2	6.25965
Crlf3	7.02378
Crnkl1	6.37007
Crocc	6.01573
Crtc2	8.04647
Crtc3	5.66332
Cryl1	9.20256
Cryz	6.46185
Csad	6.45786
Csf1	7.22023
Csk	7.30433
Csmd1	7.42449
Csnk1g1	8.5614
Csnk2a2	9.10437
Csrnp2	9.24393
Csrp2bp	8.30218
Cstf3	6.24272
Ctbp2	7.22692
Ctc1	9.30395
Ctdsp1	9.40508
Ctdspl	7.78413
Ctdspl2	5.4629
Ctnnbl1	9.56005
Ctns	6.71445
Ctps2	6.52302
Ctsh	5.28143
Cttnbp2nl	6.96751
Ctxn2	7.86401
Cuedc1	7.52124
Cul7	5.43326
Cwc22	6.07725
Cwc25	5.39803
Cxcl12	9.26857
Cyb561d1	6.66123
Cyb561d2	6.00171
Cyb5d2	7.57937
Cyp20a1	7.70295
Cyp2j6	6.82495
Cyp4f15	5.342
D10Wsu102e	9.47984
D130043K22Rik	8.83287
D17Ertd648e	5.70663
D17H6S53E	5.99233
D2hgdh	5.8767
D330023K18Rik	5.0686
D3Ertd254e	5.21102
D5Ertd615e	6.21637
D630045J12Rik	8.24395
DQ267102	5.53803
Dars2	6.31987
Daxx	6.8238
Dbndd1	5.51703
Dbt	6.99925
Dbx2	8.7955
Dcaf13	9.90018
Dcaf15	7.1089
Dcaf4	6.7818
Dcbld2	5.35824
Dcc	7.05285
Dck	9.05506
Dcp1a	5.53113
Dcps	9.48423
Dctpp1	8.35006
Ddah2	5.41743
Ddit4l	5.37562
Ddx10	5.39366
Ddx18	8.67174
Ddx19b	6.29121
Ddx21	6.18443
Ddx27	5.64315
Ddx39	5.73565
Ddx49	5.31757
Ddx52	6.66104
Ddx55	5.14153
Ddx56	9.9287
Decr1	7.04279
Dedd	8.14312
Dedd2	6.62504
Dennd2a	8.97224
Dennd4a	9.03157
Dennd4b	9.57787
Dennd6a	5.42683
Dennd6b	5.42345
Depdc5	8.29603
Derl2	8.55689
Desi2	6.86911
Dgat1	5.04207
Dgcr14	8.89266
Dgcr8	6.81237
Dgkh	6.71855
Dgki	8.46604
Dgkq	7.87266
Dguok	6.65961
Dhodh	8.31183
Dhrs4	5.31224
Dhx16	6.12418
Dhx29	6.73564
Dhx32	7.41754
Dhx37	5.41232
Dhx38	9.25288
Dhx40	8.97477
Dhx57	8.08551
Dhx8	9.5978
Diablo	9.89591
Dicer1	7.51994
Dimt1	9.20815
Dis3l	7.90363
Dis3l2	6.94394
Disp3	8.29934
Dkc1	7.12614
Dlg5	9.55337
Dlx6os1	5.81422
Dmd	6.37369
Dmxl1	8.66194
Dnajc12	7.14386
Dnajc13	8.85812
Dnajc19	5.64756
Dnajc24	5.18578
Dnajc4	8.8002
Dnmt1	6.91287
Dnmt3a	7.25762
Dnttip2	8.57416
Dock1	7.74285
Dock7	5.78317
Dok4	5.82855
Dok5	5.85146
Dolk	9.06247
Dolpp1	5.88681
Dopey1	6.1109
Dot1l	6.51881
Dpagt1	7.59568
Dph1	7.1049
Dph3	8.50601
Dph5	5.0687
Dph6	6.40771
Dph7	5.75415
Dpp7	8.64803
Dpy19l4	5.66609
Dpysl5	6.23357
Dram2	7.45376
Dscam	9.92463
Dsp	5.32083
Dtwd1	6.73389
Dus1l	9.26874
Dus2	5.92889
Dusp12	9.21474
Dusp18	9.18486
Dusp22	7.04623
Dusp4	7.67932
Dusp5	7.21718
Dut	9.32912
Dxo	6.83827
Dyrk1b	9.55022
Dyrk3	6.11055
E030003E18Rik	5.14603
E130307A14Rik	7.27799
E130309D02Rik	7.35048
E2f3	8.40529
E2f5	5.9351
E330009J07Rik	6.44921
E4f1	6.38821
Eaf1	5.97501
Ebp	8.9333
Ebpl	5.5279
Ece2	5.31533
Edc3	8.65935
Edrf1	5.78972
Eea1	7.66731
Eed	5.87892
Eef2k	5.76101
Eefsec	6.51665
Eepd1	6.03113
Efcab1	5.22873
Efemp1	6.72071
Efemp2	5.08044
Egfl7	9.33428
Ehbp1	9.98579
Ehmt1	7.54526
Eif1ad	7.77164
Eif2ak3	6.24308
Eif2ak4	5.07984
Eif2d	7.58928
Eif4e3	7.22875
Eif5b	7.33248
Elac1	9.95064
Elac2	8.68123
Elfn1	6.11235
Elk4	6.74792
Ell	7.21398
Ell2	7.09032
Elmo1	9.46519
Elmod2	5.04339
Elmsan1	5.10179
Elovl1	6.93168
Elovl2	6.90556
Eme2	6.15264
Eml1	8.8413
Eml4	9.26015
Eml5	7.06023
Emx1	6.43602
Emx2	7.11333
Eng	6.58269
Enox1	8.14052
Entpd2	5.31846
Ep300	9.87832
Epb41l4aos	7.80952
Epc1	6.84782
Epg5	7.52902
Ephb1	8.72843
Ephb3	5.55888
Epm2a	9.32894
Eps15l1	8.91554
Eral1	8.23886
Erbb4	8.40892
Ercc1	6.34621
Ercc6	5.42506
Erf	8.28381
Ergic2	8.25371
Erlin1	6.89705
Ero1lb	6.28898
Esam	6.15627
Esf1	6.14376
Etl4	8.10753
Etnppl	5.03435
Etv3	6.37817
Eva1a	7.42811
Evc2	6.98215
Exoc8	7.25141
Exog	6.71515
Exosc1	7.07858
Exosc2	7.49618
Exosc3	5.09563
Exosc4	8.30798
Exosc5	6.51792
Exosc6	5.15964
Exosc7	9.47928
Exosc8	6.74759
Exosc9	8.70536
Ext1	6.74642
Eya1	5.303
Eya3	5.92939
F8a	5.49533
Faap20	9.21523
Fads3	9.57441
Fads6	5.58541
Faf1	6.58737
Fahd1	8.88683
Fahd2a	7.0558
Fam105a	7.1258
Fam107b	6.84478
Fam118b	7.49869
Fam122a	6.35241
Fam126a	5.97739
Fam129b	8.04927
Fam135a	5.16809
Fam135b	6.92332
Fam13a	6.06333
Fam149b	7.99137
Fam160a2	8.99071
Fam160b1	7.57068
Fam160b2	9.2598
Fam163a	5.35448
Fam173b	5.53043
Fam178a	7.77257
Fam181b	9.69126
Fam183b	5.03744
Fam185a	5.51144
Fam193a	8.14644
Fam193b	8.06147
Fam195a	8.96266
Fam204a	7.96062
Fam206a	6.74999
Fam208a	7.73322
Fam20a	7.24194
Fam210a	7.89415
Fam214b	9.92283
Fam219b	8.16003
Fam222b	9.52172
Fam229b	8.18719
Fam234a	6.45491
Fam26e	5.94424
Fam3a	7.9054
Fam43b	9.66805
Fam53b	6.4702
Fam58b	9.70151
Fam63a	8.29689
Fam69a	9.46914
Fam78b	7.52333
Fam84b	5.18801
Fam98a	9.74277
Fars2	8.00503
Fastkd1	5.75482
Fastkd2	6.45315
Fat3	5.13962
Fbrsl1	7.62438
Fbxl14	8.48098
Fbxl15	5.54214
Fbxl17	8.50376
Fbxl18	9.00014
Fbxl20	9.23726
Fbxo42	6.60975
Fbxo6	5.41588
Fbxo8	6.48831
Fbxw9	5.93429
Fcer1g	7.17083
Fcgr3	5.52166
Fcgrt	7.37534
Fcho2	9.78584
Fcrls	6.35914
Fem1c	7.02438
Fen1	5.30874
Fer	5.11551
Fez2	7.05359
Fgd4	7.94709
Fgf10	6.82855
Fgf11	9.61223
Fgfrl1	8.52724
Ficd	7.01566
Fiz1	6.94206
Fkbp14	7.64391
Fkbp15	8.76596
Fkbpl	5.58794
Flna	6.52907
Flnb	9.06621
Flt1	7.70122
Fn1	7.34596
Fn3k	5.50372
Fnbp1l	6.72762
Fnbp4	7.7634
Fnip2	5.26484
Folh1	5.57475
Folr1	6.03634
Fosb	5.47731
Foxj1	5.46027
Foxj2	7.92205
Foxn2	6.58943
Foxn3	8.28266
Foxo3	7.37676
Foxo4	7.8839
Foxo6	9.67447
Fpgt	8.91795
Frat1	5.86642
Frmd4a	8.511
Frmd4b	5.29167
Frmd6	6.61238
Frmd8	7.5262
Frs3	6.70374
Fryl	9.4752
Fsd1l	6.73227
Ftsj1	5.90088
Ftsj3	8.97567
Fubp3	8.58229
Fuca2	8.75308
Fut11	5.90271
Fyco1	6.7815
G0s2	5.03744
G530011O06Rik	5.78236
Gabpa	7.36561
Gabrd	9.62598
Gabrg1	8.2085
Gadd45b	7.88885
Gadd45g	9.83001
Gadd45gip1	7.93657
Galc	9.18769
Galk1	5.32622
Galk2	8.02737
Galt	9.91261
Gar1	7.17722
Garnl3	6.38501
Gas8	6.8342
Gatad2a	7.34221
Gatb	5.79489
Gca	6.19458
Gcc1	6.46149
Gdf11	6.74096
Gemin4	5.29133
Gemin5	5.20133
Gfer	7.3102
Gfod2	8.99958
Gfra2	8.615
Gga2	6.67259
Ggct	9.81558
Ggcx	5.91635
Ginm1	8.3177
Gins4	9.45526
Git2	5.83698
Gjb1	8.39001
Gjc2	7.53605
Gk	8.82075
Gkap1	6.62232
Gla	5.39483
Glcci1	9.02448
Glce	5.61108
Gls2	6.91932
Glt1d1	5.95223
Glt8d1	6.7691
Glt8d2	6.24591
Gltscr1	5.73662
Gm10336	5.52482
Gm10653	7.1491
Gm10767	5.14112
Gm11127	5.20756
Gm11517	5.18126
Gm13375	5.79154
Gm13498	6.32611
Gm14325	7.26624
Gm14326	5.96695
Gm16702	9.96196
Gm17066	7.28662
Gm17644	7.20048
Gm17750	5.47963
Gm19757	6.19297
Gm4737	8.03373
Gm5113	8.62247
Gm5124	5.86212
Gm7102	8.86154
Gm7609	5.51603
Gm7977	7.25423
Gm8234	8.96497
Gm9159	5.86226
Gm9833	5.92169
Gm9866	6.59416
Gmcl1	8.73482
Gmds	6.92658
Gmeb2	5.65044
Gne	8.09043
Gng4	8.7862
Gnl3	6.68846
Gnpda1	8.17173
Golga1	6.18717
Golga3	9.28317
Golga5	7.5605
Golgb1	9.31555
Golim4	7.44757
Golph3l	9.49438
Gorasp1	8.57974
Gpank1	6.01912
Gpatch1	7.25434
Gpatch11	5.81342
Gpatch2l	8.99053
Gpatch4	5.97665
Gpbp1l1	9.74341
Gpn3	6.73096
Gpr108	8.89301
Gpr12	9.57979
Gpr137b	6.12231
Gpr137b-ps	6.17886
Gpr137c	5.72747
Gpr146	5.27123
Gpr180	6.39617
Gpr19	5.33629
Gpr27	6.20843
Gpr34	7.91373
Gpr62	5.71639
Gpr63	5.24267
Gpr68	6.93289
Gpr83	6.35963
Gps2	8.44414
Gpsm1	8.20479
Gpt	6.42139
Gramd3	7.24515
Gramd4	8.57667
Grb10	6.03751
Grem2	7.47553
Grhl1	8.79967
Grik3	6.37694
Grin3a	8.27093
Grk4	8.11177
Grpel1	9.3765
Grpel2	5.57828
Grwd1	8.97208
Gsg1l	6.11244
Gss	8.41285
Gstk1	8.20224
Gstm3	6.34616
Gstm4	6.81986
Gstt1	5.38423
Gt(ROSA)26Sor	6.61871
Gtf2a2	9.85227
Gtf2e1	7.02052
Gtf2e2	8.50989
Gtf2h2	8.5228
Gtf2h3	5.04784
Gtf2h4	7.37397
Gtf3c3	8.97989
Gtf3c4	9.39134
Gtf3c5	7.74422
Gtpbp3	7.27421
Gtpbp8	7.47804
Gucy1a2	8.53276
Gucy1a3	8.70211
Gusb	5.25121
Gys1	5.14867
H13	6.59291
H2-D1	5.16415
H2-DMa	6.87745
H2-T23	6.68769
H2afj	9.51257
H2afy2	6.0524
Hacd1	5.22707
Hace1	9.51576
Hapln1	9.42748
Hars2	7.22896
Hat1	7.33508
Haus2	8.0644
Hbegf	7.51634
Hbs1l	9.9164
Hcfc2	8.66821
Hdac6	8.16399
Hdhd5	8.65535
Heatr3	9.02468
Heatr5b	9.41922
Hectd2	5.16674
Hecw1	7.35692
Herc4	5.83528
Hes1	5.41972
Hes6	5.12486
Hexdc	5.32201
Hfe	5.34981
Hibch	9.15614
Hif1an	8.90577
Hikeshi	6.77474
Hinfp	5.5797
Hip1	7.82897
Hist1h1c	8.67753
Hivep1	5.39061
Hltf	5.90937
Hmbs	6.66897
Hmces	8.3838
Hmg20b	7.11031
Hmgb1-rs17	7.22815
Hmgb3	6.82305
Hmgcl	8.29255
Hmgn5	8.41247
Hook1	8.16269
Hook3	8.68129
Hrasls	5.71928
Hs1bp3	6.19443
Hs3st1	8.96077
Hs6st2	5.29013
Hsd17b7	7.28977
Hspa14	5.74756
Hspa1a	9.86514
Hspa1l	5.04729
Hspb11	9.42556
Htr3a	7.70167
Htra2	6.34415
Hunk	8.00688
Hyls1	5.88724
Iah1	5.60502
Ibtk	6.17986
Ica1l	9.93773
Icosl	7.21154
Idnk	6.8179
Ifitm2	8.52875
Ifitm3	7.28149
Ifnar1	9.34082
Ifnar2	5.5199
Ifngr1	7.64039
Ift140	5.40617
Ift27	9.69429
Ift43	6.51284
Ift74	6.43854
Ift80	7.76787
Ift81	8.3705
Ift88	5.79776
Igf1r	9.74958
Igf2r	6.64949
Igfbp3	8.5086
Igfbp6	5.18573
Igfbp7	8.03905
Iglon5	8.66971
Ikbkb	6.88578
Ikbkg	8.58445
Ikzf5	9.44039
Il11ra1	5.33357
Il17d	5.66312
Il1rap	6.18111
Ilvbl	6.14534
Imp4	7.16817
Ing1	9.19031
Ing2	7.57606
Ing3	5.27716
Inip	6.43108
Ino80b	7.27307
Ino80d	5.15587
Inpp5b	9.95728
Insr	8.8513
Ints10	8.77188
Ints11	9.28134
Ints13	6.86398
Ints14	6.09063
Ints4	9.16336
Ints5	7.78284
Ints6l	5.41064
Ints7	5.21915
Ints8	6.15513
Ipp	9.31948
Iqcb1	8.36006
Irak1bp1	8.55777
Irak2	7.87385
Isg20l2	6.0346
Isoc1	8.223
Isy1	9.27749
Itfg2	8.07267
Itga4	5.34292
Itga6	5.47527
Itga7	5.01918
Itgam	6.2986
Itgbl1	5.17149
Itih5	5.87222
Itpkb	9.78954
Itsn2	8.65344
Iws1	5.5652
Izumo4	7.46159
Jade1	5.77381
Jag2	7.2937
Jak2	9.14745
Jakmip3	5.22748
Jarid2	5.18478
Jmjd6	9.09924
Jmjd8	8.19481
Jph1	8.93228
Jup	7.64578
Kank1	6.08035
Kat2b	7.19921
Kat6a	8.83258
Kat6b	6.82755
Kazn	5.32754
Kcna4	6.80227
Kcnab3	5.45552
Kcng1	9.9149
Kcng2	9.80557
Kcnh2	6.09088
Kcnj6	7.98944
Kcnk9	8.13069
Kcnn1	5.42815
Kcnt2	7.81035
Kctd16	7.95043
Kctd21	6.69221
Kdm2b	7.76891
Kdm3a	7.53428
Kdm3b	8.85696
Kdm4c	7.34403
Kdm5a	6.68896
Kdm5c	8.44587
Kdm6a	5.27359
Kdm6b	5.61038
Kdsr	7.36778
Kif13a	6.59821
Kif13b	8.32296
Kif21b	8.58927
Kifc3	9.09315
Kin	6.27296
Kirrel3	9.99825
Kitl	6.09691
Kiz	5.6694
Klc4	6.73961
Klf10	6.94307
Klf12	6.77861
Klf15	7.64461
Klf6	9.92092
Klf7	5.54135
Klhdc1	5.5278
Klhdc4	7.77718
Klhdc9	8.7996
Klhl13	8.80035
Klhl17	7.7492
Klhl18	6.12802
Klhl20	5.94135
Klhl21	6.23871
Klhl28	5.29043
Klhl29	9.33188
Klhl8	9.3483
Klk8	9.60761
Kmt2b	6.97045
Kmt2c	8.24739
Kmt2d	9.22564
Kmt5b	7.8968
Kptn	9.10871
Krcc1	7.73362
Kri1	6.65928
Krit1	5.79931
Krr1	7.87977
Kti12	7.4799
L2hgdh	7.89228
L3mbtl3	5.21736
Lace1	9.01247
Lactb	5.80798
Lamb1	7.77146
Lamb2	6.30631
Lamc1	5.86035
Larp7	6.19184
Lats1	8.44713
Lct	5.40061
Ldlr	5.08307
Ldlrad4	7.69682
Lemd2	9.11813
Lenep	5.17989
Leo1	7.21107
Lfng	6.0254
Lgals1	9.43681
Lgals3bp	6.6017
Lgals8	7.86401
Lgi2	9.02164
Lhfpl3	7.62395
Lhx6	5.34234
Lhx9	5.61031
Lias	8.39845
Lime1	9.7146
Lims1	7.35311
Lims2	5.87005
Lin37	9.02542
Lin7a	7.67417
Lingo3	9.88435
Lmbr1	7.35058
Lmf1	7.90204
Lmf2	5.08752
Lmna	7.74238
Lmo2	6.82927
Lnx1	5.12736
Lonrf1	9.28473
Lonrf3	6.41285
Lpcat3	7.16624
Lpin1	6.34615
Lrch2	6.65483
Lrch3	5.24182
Lrfn4	9.64479
Lrig1	8.86799
Lrig2	8.22136
Lrp1b	5.20604
Lrp4	6.66271
Lrp6	8.40473
Lrrc14	7.97798
Lrrc28	6.12732
Lrrc45	7.3755
Lrrc61	6.78304
Lrrc75b	5.21305
Lrrc8c	6.14332
Lrrfip1	7.90704
Lrrfip2	7.4298
Lrrtm4	8.60858
Lsg1	5.02176
Lsm1	7.03096
Lsm10	5.42642
Lsm5	5.96472
Lsm6	8.33779
Ltbp3	5.1063
Ltbp4	9.59025
Ltv1	8.36218
Lurap1	5.23532
Ly6c2	7.46148
Ly86	9.93847
Lypd6	6.31699
Lyrm2	9.22395
Lyrm4	8.35713
Lyrm9	5.38481
Lysmd1	8.51579
Lysmd4	6.76449
Lyst	8.85917
Lzic	5.48755
Lzts2	6.97288
Macrod1	8.69667
Macrod2	5.60043
Magee2	5.67051
Magi1	6.13765
Magi3	9.72089
Magt1	7.4589
Maip1	7.47823
Mak16	7.1568
Malsu1	7.61356
Mamld1	8.73526
Man1c1	8.33935
Man2b1	6.34575
Man2b2	7.92355
Man2c1	7.86157
Map2k3	5.04662
Map2k6	6.97245
Map3k11	6.36896
Map3k2	5.54583
Map3k3	7.24218
Map3k5	7.10138
Map3k9	6.28327
Map4k2	8.19029
Mapk11	7.08469
Mapk7	6.1587
Mapkapk5	9.79439
Mapkbp1	8.88768
March1	8.83926
March4	5.2026
March9	8.34419
Mast4	8.82213
Mb21d2	8.73211
Mbd1	8.15243
Mbd5	8.96196
Mbd6	8.37142
Mbip	6.77932
Mblac2	9.74643
Mbtps2	9.73374
Mcam	6.09107
Mcat	8.84857
Mccc2	8.51564
Mchr1	9.55608
Mcm3ap	9.99171
Mcmbp	7.23345
Mcmdc2	5.05169
Mcts2	6.42969
Mcur1	8.5392
Mdga2	6.19748
Mdk	6.16565
Mecr	7.11702
Med1	7.77178
Med11	8.13823
Med17	6.77515
Med23	8.02937
Med27	6.52815
Med29	6.18354
Med30	8.12584
Med31	6.63801
Med6	9.27228
Med7	6.56862
Med8	5.40524
Megf10	7.55631
Megf11	5.01655
Meis2	6.66182
Mesdc1	6.00993
Mest	9.96806
Mettl14	7.54945
Mettl16	9.86618
Mettl17	6.00824
Mettl22	8.14551
Mettl3	8.33118
Mettl6	6.72878
Mex3b	6.86029
Mfap3	6.66113
Mfsd4a	9.62543
Mfsd8	5.95407
Mga	6.76832
Mgat4a	8.48111
Mgp	9.1768
Mgst1	8.28461
Mia2	8.30938
Mical3	8.48281
Micall1	9.16332
Mid1	5.48823
Mief1	8.47321
Mief2	7.73304
Mier3	5.88646
Mios	7.09119
Mir1188	7.20867
Mir1249	5.61715
Mir132	5.95758
Mir1900	8.06565
Mir3473f	6.36059
Mir421	8.2779
Mir6390	7.92497
Mir684-1	8.1104
Mir684-2	5.48652
Mir6955	6.37622
Mir7220	6.55334
Mir7240	5.42345
Mir7673	6.14376
Mirg	8.11222
Mis12	7.64793
Mknk1	6.43922
Mlh3	6.22906
Mlip	6.74609
Mllt3	7.26394
Mlst8	8.01353
Mlxip	5.48357
Mmaa	5.91944
Mmab	8.26682
Mmgt2	5.67979
Mmp15	7.04484
Mmp16	6.27846
Mms19	9.20277
Mn1	5.28716
Mnat1	5.30546
Mob1a	6.84702
Mob1b	6.44794
Mob3a	5.43677
Mogs	8.40342
Mon1a	8.52091
Morc3	7.00027
Morn2	7.1712
Mospd1	5.63465
Mospd3	6.06405
Mpeg1	8.30654
Mphosph10	8.53541
Mphosph6	7.68494
Mplkip	5.91566
Mpzl1	8.46022
Mrm3	5.53432
Mrnip	6.82927
Mro	5.26089
Mroh1	8.32236
Mrpl15	5.94993
Mrpl19	5.91847
Mrpl35	7.57669
Mrpl47	9.46928
Mrpl57	9.11425
Mrpl58	9.54223
Mrps25	5.35505
Mrps28	8.38682
Mrrf	8.84264
Msantd3	5.21135
Msh2	7.97723
Msh3	5.85618
Msl3	6.29026
Msl3l2	6.65133
Mterf2	6.72481
Mterf3	6.62846
Mterf4	7.15447
Mtf1	5.27634
Mtf2	7.8189
Mtfmt	5.08349
Mthfr	5.10949
Mthfsd	5.18046
Mthfsl	5.02172
Mtif2	6.19233
Mtmr10	5.80169
Mto1	7.61784
Mtpap	9.52224
Mtss1	8.82788
Mtus1	6.31285
Mtus2	5.58811
Mtx3	9.17363
Mum1	8.31465
Mus81	6.51059
Mvb12a	8.81184
Mvd	9.36593
Mvk	8.17276
Mxd1	5.44963
Mxi1	9.95072
Myh14	7.56178
Myl9	6.6078
Mylip	6.9334
Myo10	8.38064
Myo9b	6.00281
Myoc	6.01143
N4bp2l2	5.82292
N6amt1	7.37662
Naa40	6.65139
Nab1	7.57344
Nabp1	6.04071
Nacad	9.06458
Naf1	5.33911
Nanos1	7.24738
Nanp	9.26523
Nans	7.06274
Narfl	8.8951
Nat10	7.79059
Nat6	7.13479
Nat8f1	6.22276
Nat8f4	5.22988
Nat9	7.65523
Nav2	7.29959
Nav3	9.03421
Nbas	8.0378
Ncbp3	5.33111
Nck1	6.05389
Ncoa3	6.66211
Ndc1	5.86137
Ndor1	5.60783
Ndufaf4	8.40098
Ndufaf6	5.3883
Nek1	5.66813
Nek4	6.03358
Nelfa	6.73226
Nelfe	8.93859
Net1	7.56296
Neurod1	8.38743
Nfia	7.9268
Nfkbib	6.06916
Nfrkb	6.24732
Nfya	5.36134
Ngly1	7.8884
Nhlrc1	9.46149
Nif3l1	8.44416
Nin	5.41379
Ninj1	8.82269
Nipa2	7.1957
Nipbl	6.15266
Nipsnap3b	9.83001
Nit2	5.32013
Nkd2	5.16957
Nln	6.15806
Nme5	8.82211
Nmral1	5.83657
Nmrk1	8.4912
Nnt	7.57275
Noa1	6.48789
Noc4l	8.13784
Nol10	7.79553
Nol11	7.76446
Nol12	8.32567
Nol3	5.67393
Nol8	5.18076
Nol9	5.7243
Nom1	7.79296
Nop14	6.43207
Nop16	9.56924
Nop2	9.68385
Nova1	5.29135
Npas1	5.64133
Npas2	5.38064
Npas4	7.19708
Nphp1	6.26519
Npnt	6.24206
Npr2	8.84056
Npr3	5.84545
Nprl3	7.72665
Nr2e1	5.42429
Nrarp	8.09306
Nrde2	5.48897
Nrip1	6.37247
Nrip2	7.8806
Nsd2	7.63293
Nsd3	8.51479
Nsmaf	6.90651
Nsmce1	9.51648
Nsmce2	5.84471
Ntng1	6.05476
Ntpcr	6.49005
Nucb2	9.35859
Nudcd2	7.15361
Nudt16	5.72907
Nudt18	7.63968
Nudt5	8.6608
Numb	7.29672
Nup133	6.78352
Nup153	9.52144
Nup205	5.5937
Nup214	6.46777
Nup35	6.29559
Nup54	6.10371
Nup62	5.4582
Nup85	9.25177
Nup93	7.19793
Nup98	7.3845
Nutf2	7.72394
Nvl	7.21761
Nwd2	6.73452
Nxn	5.27534
Oaf	6.02644
Oard1	8.69271
Ocel1	5.24579
Odf2	9.01415
Olfm3	5.38479
Olfml1	7.38873
Olfr613	8.90958
Ophn1	5.34467
Oplah	8.39884
Optn	7.23502
Orc2	9.51808
Orc4	8.70444
Orc5	9.93027
Orc6	8.32044
Ormdl1	7.32724
Osbpl11	5.23571
Oscp1	9.31841
Oser1	9.26362
Osgep	8.60737
Osgepl1	6.22012
Osgin2	8.19972
Otud1	6.28126
Otulin	7.9221
Ovca2	8.06641
Oxnad1	7.05549
P2ry13	6.43928
P3h3	5.17853
P4ha2	5.50212
Pabpc4	8.41084
Pacsin3	5.93834
Pag1	5.80296
Pak7	7.5625
Palm2	6.55414
Palmd	7.68662
Pan3	9.10784
Pank2	9.91757
Pank4	9.03376
Panx1	9.05782
Papd4	8.81709
Papolg	6.20513
Papss2	9.11529
Paqr3	6.23401
Parn	8.86124
Parp11	5.63961
Parp2	6.77325
Parvb	7.0256
Patl1	6.65115
Patz1	8.7403
Paxbp1	8.67126
Paxip1	9.70732
Pbdc1	5.19213
Pbrm1	8.74855
Pcbd1	6.69684
Pcbd2	7.63356
Pcdhac2	6.01911
Pcdhb17	5.33887
Pcdhb9	5.68886
Pced1a	5.29432
Pcf11	5.85329
Pcgf1	9.62756
Pcgf6	5.12478
Pcsk1	7.00134
Pcsk6	7.44684
Pcyt1a	8.97835
Pdcd11	5.96014
Pdcd2	7.51294
Pdcd2l	8.15209
Pdcd7	8.48864
Pde7b	5.94745
Pde8a	7.85521
Pde9a	6.51524
Pdgfb	6.78946
Pdgfra	9.39845
Pdk4	5.94412
Pdlim2	5.38239
Pdlim5	7.98869
Pdlim7	8.45762
Pdpn	7.86828
Pdpr	5.71386
Pdyn	6.54562
Pdzk1	5.07664
Pecam1	5.0492
Peg10	5.19076
Peli3	6.88818
Pelo	6.90352
Per2	7.42345
Per3	7.97063
Pex1	5.82071
Pex10	5.77744
Pex16	9.29205
Pex2	8.21252
Pex3	9.80957
Pfas	7.76646
Pfkfb2	5.96687
Pfn4	5.29887
Pgam2	7.03074
Pgap2	5.43056
Pgls	9.43411
Pglyrp1	5.081
Phactr2	5.8497
Phc3	9.84955
Phf12	9.93744
Phf13	5.70694
Phf20l1	9.47925
Phf21a	7.0767
Phf6	9.23398
Phf8	5.05552
Phip	7.60087
Phka1	6.34008
Phkg1	5.76979
Phlda1	7.24793
Phlda3	8.09451
Phlpp2	7.96723
Pias3	7.97835
Pias4	6.24203
Pigf	6.49984
Pigg	5.81903
Pigo	5.1684
Pigp	9.8525
Pigx	7.54627
Pik3c2a	5.09469
Pik3ca	8.73093
Pik3cd	5.84998
Pikfyve	6.87748
Pisd-ps2	9.63804
Pitpnm3	9.6737
Pitrm1	8.14439
Pkd1	9.72873
Pkd2	8.60032
Pkn1	7.71286
Pkn2	5.94203
Pknox2	8.50642
Pla2g12a	9.72142
Pla2g6	7.83234
Plaa	8.04287
Plagl1	9.97014
Plcd4	6.9292
Plcl1	9.78952
Plcxd2	8.24236
Plcxd3	5.3675
Pld2	5.03017
Plekha2	6.87943
Plekha5	5.91371
Plekha6	9.34358
Plekhh1	6.77826
Plekhm1	6.93161
Plekhm3	6.76918
Plgrkt	8.76888
Plin3	8.59614
Plod1	9.45519
Plpp5	5.8664
Plppr3	6.08886
Pls1	5.82834
Plvap	5.96822
Plxdc2	7.61836
Pmepa1	7.11596
Pmm2	6.02238
Pmp22	9.42878
Pnkp	7.70186
Pnma3	6.6053
Pnp	5.88263
Pnpla2	6.19396
Pnpla7	5.31236
Pnpt1	5.35125
Poc5	9.6712
Podxl	7.27384
Pofut1	6.32994
Pold2	5.51946
Pold3	6.65376
Polr1a	5.94627
Polr3a	6.54914
Polr3c	6.83065
Polr3d	6.05485
Polr3e	6.03638
Polr3f	7.69387
Polrmt	6.68921
Pomt1	5.5396
Popdc3	5.52307
Pot1a	6.01087
Ppan	6.54157
Ppard	6.23158
Ppargc1a	9.16334
Ppfia1	7.49167
Ppie	7.0022
Ppig	9.41633
Ppil1	9.70865
Ppil3	5.56284
Ppp1r14c	8.19427
Ppp1r15a	7.04793
Ppp1r2-ps3	5.57523
Ppp1r3f	7.2965
Ppp2r3a	9.66974
Ppp3cc	7.22907
Pqlc1	5.76952
Prdm2	8.55923
Prdm4	7.40671
Prdx4	6.72001
Preb	9.54874
Prkaa2	6.17537
Prkab1	5.29124
Prkcd	8.43458
Prkra	8.75465
Prkrip1	7.13181
Prkx	5.15431
Prmt3	9.45572
Prmt9	6.7018
Prodh	9.98932
Proser1	6.46083
Prpf3	5.03011
Prpf31	7.60872
Prpf39	8.91177
Prpf40a	9.79416
Prps1l3	5.22173
Prr14	8.28517
Prr3	9.88087
Prr36	8.6545
Prrg3	5.45286
Prss23	5.2898
Prune	9.74235
Prune2	7.4165
Psen2	6.64139
Psg16	9.10024
Psmd10	8.47973
Psmd9	8.49835
Psme4	7.45872
Psmf1	8.68377
Psmg1	7.75855
Psmg3	8.5295
Psmg4	6.81358
Pstk	9.33372
Pstpip2	5.11056
Ptbp1	9.15949
Ptbp3	7.08891
Ptcd1	7.03583
Ptch1	9.50853
Ptgs1	5.32316
Ptp4a3	5.61836
Ptpdc1	8.17884
Ptpn12	9.86106
Ptpn4	9.60859
Ptprm	5.14006
Ptpro	8.33249
Ptprr	5.24787
Ptpru	8.74414
Ptrf	6.18463
Ptrh2	6.92776
Ptrhd1	5.13424
Pum3	8.31983
Pus1	5.54273
Pusl1	5.58049
Pvt1	5.23853
Pwp1	7.6841
Pxdn	9.46439
Pxmp2	5.32499
Pxmp4	9.42824
Pxn	6.85623
Pycrl	9.00903
Pym1	7.06759
Qpct	6.53106
Qpctl	7.11505
Qrsl1	6.82612
Qsox1	9.87388
Qtrt1	5.71495
Qtrtd1	5.12567
R3hcc1	5.0858
Rab10os	6.44951
Rab23	7.694
Rab27b	8.05734
Rab30	7.46815
Rab33a	9.50965
Rab36	7.50382
Rab3b	9.09572
Rabl2	7.40535
Rad17	5.53622
Rad52	5.16846
Ralb	8.01252
Ranbp10	8.91886
Rangrf	9.68515
Rapgef3	8.45063
Rapgef6	5.21287
Raph1	7.97873
Rarres2	5.02552
Rars2	6.69725
Rasa2	6.29231
Rasl11a	8.38083
Rassf5	8.26794
Rassf8	5.26385
Rbm12	6.28785
Rbm12b2	5.80734
Rbm26	8.33336
Rbm27	9.15208
Rbm33	7.81352
Rbm45	9.16155
Rbm4b	7.9543
Rbpj	6.57866
Rc3h1	8.33466
Rcbtb2	5.79196
Rcc1l	5.37885
Rce1	9.29976
Rcl1	9.11579
Rcn1	7.2658
Rcor3	6.33821
Rdh10	5.37974
Rdh13	8.07613
Reep6	5.34409
Rela	7.75079
Reln	6.13094
Retsat	6.53642
Rev3l	5.5155
Rfc1	7.69251
Rft1	5.41315
Rftn1	5.41668
Rfwd3	9.46938
Rfx4	5.3276
Rfx7	5.94716
Rgl2	5.40316
Rgp1	6.04408
Rgs12	9.02036
Rgs19	8.40253
Rgs2	9.82674
Rgs20	6.00831
Rhbdd3	5.53857
Rhbdl3	5.90792
Rhno1	6.5221
Rhobtb3	9.90766
Rhoc	9.00627
Ric8b	8.19366
Rictor	9.94717
Rilpl2	8.67537
Rimkla	5.37941
Rimklb	7.263
Rims3	9.98093
Rin2	9.18621
Ring1	8.42848
Rint1	5.81813
Riok2	7.50242
Riox1	6.00024
Rita1	6.70282
Rlf	7.47093
Rmi1	5.23321
Rn4.5s	5.87541
Rnaseh2a	7.61778
Rnaset2b	8.07361
Rnf113a2	5.3035
Rnf139	9.04325
Rnf144a	7.344
Rnf168	8.75344
Rnf169	7.16508
Rnf185	8.83244
Rnf215	8.77389
Rnf24	7.39061
Rnf31	6.72197
Rnf32	5.827
Rnf38	8.07655
Rngtt	9.43984
Rnpepl1	8.9793
Rock1	6.11377
Rpa2	7.54627
Rpa3	5.54671
Rpap3	7.9336
Rpf2	7.19827
Rpp25	5.78408
Rpp30	7.82319
Rprd1b	6.5092
Rps15a-ps4	6.88242
Rps4l	9.19278
Rps6ka3	6.21648
Rps6ka5	6.60275
Rps6kb1	6.41126
Rps6kb2	5.90724
Rpusd3	6.34294
Rras	7.23223
Rras2	7.46649
Rrbp1	8.77763
Rrm1	5.05642
Rrnad1	5.41393
Rrp15	5.18648
Rrp36	8.01511
Rrp9	7.98169
Rrs1	9.94521
Rsbn1l	6.35747
Rsf1	7.67393
Rspo2	5.93332
Rspry1	8.76503
Rtn4ip1	5.48713
Rwdd4a	8.23163
Rxra	9.30848
Ryr3	6.44766
S100a11	7.17747
S100pbp	8.02802
S1pr5	7.87977
Sac3d1	5.4945
Sall1	5.38631
Samd1	8.77154
Samd10	6.14727
Samd12	5.47281
Sap130	8.73561
Sarm1	8.81731
Sat2	5.43883
Sav1	8.19427
Scaf4	7.28411
Scamp2	8.4617
Scaper	7.38699
Scarb1	8.62504
Scarna9	9.36191
Scd3	9.6997
Scfd1	7.03302
Scly	6.23562
Scn3a	7.9874
Scn4b	6.33716
Scpep1	5.08089
Scpep1os	5.33317
Scrib	7.15927
Scrt2	6.87956
Scyl2	9.74119
Scyl3	5.48418
Sdccag8	9.33691
Sde2	7.91331
Sdhaf1	9.84018
Sdhaf3	8.43594
Sec22c	9.62773
Sec24d	9.21579
Selenon	9.49616
Sema3c	6.47531
Sema4a	9.34834
Sema4b	6.35737
Sema4g	5.44614
Sema6a	5.08606
Sema6c	5.80501
Senp7	5.35236
2011-09-01	7.9833
Serac1	5.53134
Serf1	8.2779
Sergef	7.54083
Serpinb1a	7.05219
Serpinf1	8.0535
Sertad1	5.36182
Sertad2	5.64977
Sesn2	5.50925
Sestd1	8.64293
Setbp1	5.81407
Setd1b	7.67935
Setd2	9.10718
Setd6	5.04163
Setdb1	9.19718
Setx	9.2834
Sfmbt1	6.55495
Sft2d2	8.0547
Sfxn4	6.24859
Sgf29	5.86766
Sgpl1	9.73983
Sh3bgrl2	6.67317
Sh3bp1	6.06607
Sh3bp4	7.34374
Sh3kbp1	6.28279
Sh3pxd2a	7.38002
Sh3rf3	5.25083
Shc2	8.58542
Shd	6.14376
Shmt2	8.42694
Shprh	5.57059
Shtn1	8.96046
Siae	6.57434
Siah2	5.27849
Siglech	5.16244
Sike1	9.47166
Sin3a	8.41447
Sirt1	5.37005
Sirt5	5.081
Sirt6	5.38025
Sirt7	7.19912
Siva1	5.63151
Skap2	7.96477
Slain2	6.12633
Slc11a2	6.90805
Slc12a4	7.98304
Slc12a9	9.32294
Slc14a1	8.28723
Slc15a4	9.50307
Slc16a7	5.5591
Slc17a5	6.6969
[truncated: 649 more rows]

## Sheet: Tab4
Gene Name	FPKMs
0610007P14Rik	28.0052
0610009B22Rik	18.0031
0610009O20Rik	15.2112
0610010K14Rik	12.4894
0610012G03Rik	18.818
1110004E09Rik	18.7979
1110032A03Rik	10.6882
1110038B12Rik	11.3487
1110051M20Rik	16.175
1110059E24Rik	14.0429
1110065P20Rik	10.9412
1500009C09Rik	40.9308
1500011B03Rik	39.6592
1500011K16Rik	20.2911
1600014C10Rik	10.5309
1700003E16Rik	13.4264
1700021F05Rik	15.763
1700025G04Rik	14.3993
1700037H04Rik	22.3835
1700066M21Rik	13.6515
1700086L19Rik	11.8035
1810013L24Rik	17.0445
1810022K09Rik	19.4614
1810030O07Rik	12.2073
1810037I17Rik	32.4713
1810041L15Rik	16.741
1810043G02Rik	16.1824
2010204K13Rik	13.3006
2210013O21Rik	19.5682
2310011J03Rik	16.2115
2310022B05Rik	30.5096
2310035C23Rik	16.8307
2310036O22Rik	37.2042
2310039L15Rik	11.1468
2310061I04Rik	21.626
2410002F23Rik	28.4485
2410004B18Rik	16.8572
2410006H16Rik	35.823
2410015M20Rik	38.1222
2510009E07Rik	15.3047
2610001J05Rik	14.6551
2610002M06Rik	15.1195
2610301B20Rik	21.238
2610524H06Rik	10.9014
2700060E02Rik	33.1747
2700081O15Rik	15.0534
2810403A07Rik	10.2004
2810428I15Rik	37.4648
2810468N07Rik	13.8742
2900026A02Rik	22.1793
2900052N01Rik	24.8241
2900092D14Rik	10.1034
3000002C10Rik	38.0278
3110002H16Rik	11.857
3632451O06Rik	25.8127
4632415L05Rik	11.6221
4930402H24Rik	21.4906
4930404N11Rik	18.2173
4930453N24Rik	11.5213
4930470H14Rik	19.1838
4932438A13Rik	10.3678
4933431E20Rik	18.5292
4933434E20Rik	16.2167
5031439G07Rik	26.3801
5730409E04Rik	34.1279
5730455P16Rik	18.6025
5930403L14Rik	10.6663
6030458C11Rik	11.7371
6430548M08Rik	47.4418
6820431F20Rik	27.9119
9030624J02Rik	16.8405
9130401M01Rik	16.1853
9330102E08Rik	12.2856
9330159F19Rik	18.6847
9430020K01Rik	13.9031
9530068E07Rik	42.7787
9530082P21Rik	34.8434
A130077B15Rik	32.6972
A230056P14Rik	10.3547
A630089N07Rik	23.8393
A730017C20Rik	14.707
A730017L22Rik	11.7546
A830010M20Rik	18.6008
A830018L16Rik	15.5896
AA465934	12.9382
AI314180	20.4829
AI413582	24.9377
AI464131	14.3907
AI593442	29.6602
AI597479	12.7389
AI837181	29.0637
AU040320	17.0161
AW549877	17.4635
Aacs	17.4976
Aagab	30.1252
Aak1	36.3139
Aamdc	21.1351
Aar2	13.3841
Aars	43.4796
Aarsd1	34.9839
Aasdhppt	13.7004
Abca2	40.4956
Abca3	15.4513
Abcb7	13.4367
Abcb8	15.1663
Abcc5	22.3761
Abcd3	28.9203
Abce1	31.0394
Abcf1	24.9651
Abcf2	37.5626
Abcf3	17.4835
Abcg1	17.4771
Abcg4	20.842
Abhd13	12.2515
Abhd14a	15.3551
Abhd16a	27.049
Abhd17b	16.1093
Abhd17c	23.4374
Abhd2	17.0391
Abhd3	40.4244
Abhd4	31.1528
Abhd6	24.3567
Abl2	14.5111
Ablim1	14.231
Ablim2	22.7703
Abracl	10.1095
Abtb1	11.1686
Acaa1a	16.73
Acaa2	14.6271
Acaca	14.7407
Acad8	12.5022
Acad9	14.1685
Acadl	20.8307
Acadm	18.0773
Acadsb	22.8075
Acadvl	15.958
Acap2	23.9566
Acap3	35.0342
Acat1	21.6826
Acat2	18.9403
Acbd3	12.8688
Acbd5	26.6538
Acbd6	13.5251
Acd	13.3661
Ache	24.7083
Acin1	15.2467
Ackr1	31.3745
Acly	37.7657
Acp1	20.1422
Acp2	17.7967
Acsl1	14.5829
Acsl4	34.4348
Acsl5	22.8608
Acss1	11.2906
Acss2	15.2672
Actl6b	35.0527
Actn1	22.18
Actn4	25.3192
Actr10	31.2526
Actr6	12.6988
Actr8	18.5014
Acvr1	16.286
Acvr1b	31.4848
Acvr2a	12.1815
Acyp1	15.7766
Acyp2	27.5416
Adam10	28.1759
Adam15	27.4861
Adam22	26.6516
Adam23	28.9541
Adam9	15.2841
Adar	35.1855
Adarb1	34.9393
Adck1	11.7869
Adcy2	37.4806
Adcy3	12.5192
Adcy5	30.9742
Adcy9	25.6182
Adcyap1r1	47.2344
Add2	48.2996
Add3	40.54
Adgra1	13.305
Adgrb1	32.6962
Adgrb3	21.4046
Adgrg1	27.0478
Adgrl3	15.5586
Adh5	27.0369
Adi1	27.4653
Adipor1	25.4987
Adipor2	18.3156
Adk	29.2483
Ado	15.4449
Adra1d	33.2102
Adrm1	40.118
Adss	29.1704
Afdn	16.414
Aff3	12.6457
Aff4	32.7635
Afg3l2	27.3106
Aftph	20.3745
Agap1	19.8221
Agfg1	15.9657
Agfg2	21.1723
Aggf1	20.2521
Agk	16.753
Ago1	15.8378
Ago2	12.8472
Agpat4	32.3618
Agpat5	15.5473
Agrn	15.6129
Agt	17.8747
Ahdc1	10.7442
Ahi1	42.6237
Aifm3	14.6775
Aig1	22.0012
Aimp1	32.1709
Aimp2	15.6617
Aip	32.723
Ajap1	13.2563
Ak1	45.0559
Ak3	34.3318
Ak4	28.9302
Akap1	11.9513
Akap5	14.3517
Akap6	32.4046
Akap8	13.3787
Akap8l	22.165
Akirin1	26.4456
Akirin2	34.3107
Akr1b10	13.4292
Akr7a5	13.8861
Akt1s1	17.1654
Akt2	18.6393
Aktip	26.189
Alad	14.0838
Alas1	16.6257
Alcam	34.3222
Aldh1a1	21.4403
Aldh1l1	22.159
Aldh2	22.1631
Aldh3a2	14.0186
Aldh5a1	24.5097
Aldh6a1	25.5586
Aldh7a1	29.1305
Aldh9a1	12.9077
Alg10b	12.3014
Alg11	11.2479
Alg14	10.4565
Alkbh5	15.728
Alkbh6	18.2245
Als2	11.0616
Alyref	13.1993
Ambra1	15.2226
Amer2	12.4991
Amer3	10.9222
Amigo1	23.6371
Amigo2	14.2893
Amn1	10.1076
Ampd2	17.3794
Amt	11.0393
Amz2	15.1565
Anapc1	13.1111
Anapc13	38.3563
Anapc16	29.1076
Anapc2	27.8121
Anapc4	19.8074
Anapc5	48.648
Anapc7	13.1257
Angel2	12.4453
Ank3	29.4394
Ankib1	12.6757
Ankle2	10.6319
Ankmy2	19.7404
Ankrd11	19.3746
Ankrd13a	13.4936
Ankrd13b	20.1315
Ankrd13c	28.8604
Ankrd13d	17.1899
Ankrd17	17.203
Ankrd28	12.9939
Ankrd29	10.941
Ankrd33b	12.2181
Ankrd34a	21.6519
Ankrd40	39.6858
Ankrd45	14.0255
Ankrd52	14.5868
Anks1b	34.4611
Anln	11.9389
Ano3	35.5486
Anp32b	30.8329
Anp32e	37.149
Anxa11	27.5815
Anxa5	29.393
Anxa6	45.4758
Anxa7	33.6839
Ap1ar	34.509
Ap1b1	47.0317
Ap1g1	24.5815
Ap1m1	26.93
Ap1s2	10.4477
Ap3b1	14.3782
Ap3b2	44.4029
Ap3d1	40.833
Ap3m1	12.5853
Ap3s1	36.2218
Ap3s2	21.1911
Ap4s1	14.468
Apba1	38.6442
Apbb2	10.8489
Apbb3	11.632
Apc	37.6366
Apc2	19.9503
Apex1	24.2479
Aph1a	14.7007
Aph1b	10.5935
Api5	33.5889
Apln	10.5636
Apmap	30.271
Apoa1bp	35.5401
Apoo	10.2276
Apopt1	15.0695
Appbp2	19.1287
Appl1	18.4258
Appl2	23.1781
Aprt	23.8826
Aqp11	17.0129
Araf	32.0682
Arap2	14.9867
Arcn1	39.32
Arel1	35.0718
Arf2	16.7422
Arf6	14.4381
Arfgap1	26.4849
Arfgef1	22.0666
Arfgef2	10.8963
Arfgef3	10.9116
Arfip2	28.4851
Arglu1	23.6563
Arhgap1	22.0835
Arhgap12	14.4872
Arhgap20	11.2202
Arhgap21	35.2031
Arhgap23	27.0118
Arhgap26	16.1979
Arhgap32	17.7177
Arhgap33	35.1909
Arhgap35	42.8758
Arhgap39	30.6365
Arhgap44	38.3356
Arhgap5	31.1321
Arhgdig	37.1102
Arhgef11	15.3348
Arhgef12	43.4947
Arhgef17	43.394
Arhgef18	11.5586
Arhgef2	27.5646
Arhgef26	21.5146
Arhgef28	13.2177
Arhgef3	23.868
Arhgef7	20.4932
Arid1a	18.2002
Arid1b	12.6449
Arih1	21.0196
Arih2	12.2881
Arl10	14.4073
Arl14ep	12.7857
Arl15	21.9238
Arl2	37.1029
Arl4c	10.8859
Arl5a	30.252
Arl6	10.48
Arl6ip4	17.3647
Armc1	28.1452
Armc6	11.4132
Armc8	11.8246
Armcx1	22.8742
Armcx2	31.4102
Armcx3	38.9367
Armcx4	11.066
Armt1	11.7445
Arpc5l	46.3426
Arpp19	25.2568
Arpp21	11.8909
Arrb2	15.19
Arrdc3	19.5975
Arsb	44.6527
Arxes1	19.2618
Arxes2	35.0816
Asah1	18.5056
Asap1	12.6596
Asb1	14.0133
Asb13	16.3806
Asb6	12.8027
Asb8	20.2987
Ascc1	10.6648
Ash1l	17.5074
Ash2l	13.9476
Asic2	20.3498
Asns	45.6659
Asph	13.0342
Asphd1	11.207
Aspscr1	12.2731
Ass1	11.5236
Atad1	48.3079
Atad3a	11.2807
Atat1	16.9888
Ate1	20.3207
Atf2	22.273
Atf4	45.0736
Atf6	14.0146
Atf6b	28.2565
Atf7ip	12.0383
Atg101	22.9527
Atg12	33.766
Atg13	24.5406
Atg16l1	14.7636
Atg2b	10.0494
Atg3	16.2124
Atg4b	21.3315
Atg4c	13.6346
Atg9a	40.421
Atic	13.6739
Atl1	41.4688
Atl2	16.4939
Atl3	10.7647
Atmin	17.1567
Atn1	45.456
Atp13a1	13.0598
Atp13a2	36.712
Atp13a3	14.8264
Atp2b3	49.5713
Atp2b4	17.8865
Atp2c1	42.695
Atp5sl	13.8815
Atp6v0a2	16.9376
Atp6v0e	23.019
Atp8b2	12.4366
Atp9b	12.5228
Atpaf1	19.8457
Atraid	39.1986
Atrn	34.1002
Atrnl1	19.1852
Atrx	18.9268
Atxn1	11.9291
Atxn2	22.5791
Atxn2l	27.3223
Auh	29.1758
Aup1	24.2147
Aurkaip1	33.0431
Auts2	18.586
Avl9	14.0567
Axl	13.7202
Azi2	14.0668
Azin1	43.3735
B230118H07Rik	10.8134
B230217C12Rik	30.9534
B230219D22Rik	30.5635
B3galnt1	19.1484
B3galt1	10.6922
B3galt2	15.0306
B3galt5	19.1582
B4galnt1	40.934
B4galnt4	21.8825
B4galt2	21.6401
B4galt3	19.3648
B4galt4	10.2057
B4galt5	15.0396
B4galt6	48.5137
B4galt7	10.6335
B630019K06Rik	15.6257
BC002163	23.656
BC003331	15.1119
BC004004	16.0976
BC005624	37.3659
BC029214	19.1156
BC029722	23.9315
BC030336	18.45
BC037034	17.8531
Babam1	29.49
Bace1	30.3229
Bad	10.0304
Bag4	25.0002
Bag5	15.3827
Bahd1	14.4031
Banf1	25.8881
Bap1	44.769
Bax	23.6192
Baz1b	22.762
Bbip1	11.0774
Bbs1	11.2684
Bbs4	18.4071
Bcap29	26.5528
Bcap31	40.0207
Bcar1	15.3971
Bcas2	28.2169
Bcas3	17.1003
Bcat1	14.0644
Bccip	19.9129
Bckdha	18.9393
Bckdhb	15.0391
Bckdk	11.1753
Bcl11a	16.6537
Bcl11b	21.9057
Bcl2l1	32.1944
Bcl2l13	10.5715
Bcl6	10.2097
Bcl7a	26.5093
Bcl7b	21.0053
Bcl9	11.8437
Bclaf1	21.0659
Bcr	29.8825
Bdh1	13.4016
Becn1	40.23
Begain	44.3655
Bend6	44.7713
Bet1	13.4643
Bet1l	15.0997
Bex1	25.4264
Bhlhb9	26.4453
Bhlhe22	34.6115
Bhlhe40	23.7714
Bicd2	14.2869
Bicdl1	12.4772
Birc2	11.5996
Birc6	11.7052
Blmh	20.1025
Bloc1s1	40.0349
Bloc1s2	25.512
Bmi1	18.7301
Bmpr1a	18.1643
Bmpr2	33.8407
Bmyc	38.6187
Bnip1	11.0893
Bod1	45.1535
Bok	45.6506
Bola3	19.5858
Bop1	18.866
Borcs5	14.6968
Borcs6	14.6632
Borcs7	10.1191
Bpgm	30.1935
Bphl	17.4973
Bpnt1	33.0042
Braf	22.0551
Brap	19.0964
Brd1	11.0987
Brd2	48.4517
Brd4	16.4259
Brd7	13.3058
Brd8	10.7569
Brd9	26.1702
Bre	21.0066
Brf1	12.9021
Brf2	10.1783
Bri3	21.6226
Bri3bp	33.7045
Brinp2	28.1501
Brms1	11.5785
Brms1l	20.4722
Brsk2	37.1548
Brwd1	12.3116
Bscl2	27.8834
Bsdc1	22.1221
Btbd10	21.3552
Btbd2	29.6265
Btbd6	24.9264
Btbd9	22.2146
Btf3l4	20.0202
Btrc	20.9127
Bub3	28.0006
Bud31	21.3959
Bzw2	13.8702
C1d	10.4759
C1galt1c1	14.1416
C1qa	33.5783
C1qb	20.5309
C1qbp	38.2063
C1qc	16.1906
C1ql2	33.8152
C1ql3	29.0891
C1qtnf4	48.8548
C230091D08Rik	18.4724
C2cd2l	46.7413
C330006A16Rik	28.2553
C330007P06Rik	18.2763
C330021F23Rik	16.3975
C530008M17Rik	21.7339
Cab39l	13.6461
Cabin1	12.1755
Cables2	13.8588
Cabp1	28.2593
Cacfd1	10.5487
Cacna1a	23.1487
Cacna1b	15.3886
Cacna1c	14.2759
Cacna1e	31.4449
Cacna1h	14.4129
Cacna1i	13.5376
Cacna2d1	41.1409
Cacna2d3	32.2435
Cacnb1	34.5787
Cacnb2	15.9754
Cacnb4	18.7225
Cacng2	11.2499
Cacng3	27.7948
Cacul1	14.1797
Cacybp	40.8631
Cadm2	41.1341
Cadps2	16.3449
Calb1	33.2719
Calb2	32.5331
Calcoco1	27.7078
Caln1	22.2849
Calu	31.7731
Camk1	17.11
Camk2g	46.0379
Camk4	19.2024
Camkk2	31.5815
Caml	19.5608
Camsap1	14.6391
Camsap2	33.8345
Cand1	28.8925
Cant1	16.939
Capn15	11.4844
Capn2	28.2462
Capn5	24.4103
Capn7	13.8907
Caprin1	43.5198
Capza1	17.7909
Car10	16.6191
Car11	45.4365
Car12	15.5968
Car4	25.7697
Carhsp1	25.0632
Carm1	15.1269
Carmil2	26.2552
Casc3	16.287
Casc4	31.8967
Casd1	23.6548
Caskin1	31.9451
Casp9	22.1055
Cat	22.9662
Cav2	11.1505
Cbfa2t2	14.5639
Cbfb	10.9875
Cbr1	36.7375
Cbs	12.0961
Cbx5	42.2605
Cbx7	12.0148
Cby1	23.2617
Cc2d1a	13.3459
Ccar2	24.9041
Ccbe1	10.0115
Ccdc106	13.3008
Ccdc107	16.1338
Ccdc12	19.9234
Ccdc124	41.0897
Ccdc127	10.6892
Ccdc149	16.4772
Ccdc190	13.1884
Ccdc25	16.4908
Ccdc32	29.101
Ccdc43	12.5442
Ccdc47	44.7103
Ccdc50	11.3252
Ccdc59	12.1097
Ccdc6	14.9974
Ccdc71l	13.1351
Ccdc74a	13.0451
Ccdc85a	20.1414
Ccdc85b	16.4928
Ccdc85c	10.421
Ccdc9	10.0672
Ccdc91	10.1378
Ccdc92	33.0804
Ccdc97	19.4362
Ccm2	17.2679
Ccnd1	13.2586
Ccnd2	22.3888
Ccndbp1	26.9637
Ccng1	35.6778
Ccng2	21.9776
Ccnh	17.9554
Ccnl1	11.8418
Ccnl2	17.9694
Ccnt2	15.9339
Ccny	38.3901
Ccp110	14.8706
Ccpg1	34.4319
Ccs	10.9367
Ccsap	16.946
Ccser2	19.0114
Ccz1	13.3808
Cd151	10.7876
Cd164	33.3734
Cd200	43.8937
Cd2bp2	28.7757
Cd34	15.1819
Cd47	41.8674
Cd63	39.6772
Cd82	12.646
Cd99l2	26.8468
Cdadc1	11.9475
Cdc123	33.5298
Cdc16	23.3347
Cdc26	14.5593
Cdc27	16.6693
Cdc34	22.2379
Cdc37	41.0171
Cdc37l1	15.0439
Cdc40	19.1344
Cdc42bpa	41.5254
Cdc42bpb	27.0406
Cdc42ep4	11.9533
Cdc42se1	23.3708
Cdc5l	18.6938
Cdh10	10.4839
Cdh11	22.6574
Cdh13	12.9024
Cdh2	33.5637
Cdh8	12.9302
Cdh9	14.7416
Cdk10	24.3217
Cdk11b	19.8897
Cdk19	16.4403
Cdk2ap1	38.1247
Cdk2ap2	14.5022
Cdk4	21.442
Cdk5	33.9704
Cdk7	10.2169
Cdk9	16.6376
Cdkl2	11.1705
Cdkl5	12.5979
Cdkn1b	18.6709
Cdkn2aipnl	20.546
Cdkn2d	14.7992
Cdo1	10.7937
Cdr1	21.1475
Cds1	18.9073
Cdv3	18.8481
Cecr6	12.7271
Celf1	35.4646
Celf3	25.2499
Celf5	38.7935
Celsr2	36.6385
Cenpv	11.0279
Cep120	13.6593
Cep170	14.8202
Cep170b	41.2268
Cep19	26.9993
Cept1	16.5472
Cerk	20.2222
Cers2	22.3177
Cers5	14.9064
Cers6	16.3894
Cetn2	29.5066
Cetn3	22.7458
Cfap20	17.381
Cfap36	45.0773
Cfdp1	46.6015
Cfl2	22.8051
Cggbp1	24.3384
Cgrrf1	10.2062
Champ1	12.62
Chchd1	33.3064
Chchd3	33.0596
Chchd4	22.613
Chchd6	28.5646
Chd4	31.6932
Chd5	31.776
Chd8	13.9901
Cherp	14.8174
Chid1	13.4264
Chka	19.6088
Chl1	37.7018
Chm	15.253
Chmp1b	11.7229
Chmp2b	31.7042
Chmp3	42.2326
Chmp6	12.8464
Chmp7	30.3401
Chordc1	29.4945
Chpf	30.1433
Chpf2	10.6631
Chpt1	16.9684
Chrd	13.9815
Chrm1	43.2483
Chrm3	16.4578
Chrna7	14.7803
Chrnb2	14.8838
Chst10	26.4739
Chst11	27.6003
Chst12	10.0832
Chst2	45.191
Chtf8	33.1624
Chtop	39.4997
Churc1	34.9511
Ciao1	16.4697
Ciapin1	13.034
Cib1	11.0707
Cib2	24.3613
Cic	25.1697
Cinp	13.0646
Cipc	20.2122
Cir1	13.0999
Cirbp	29.177
Cisd2	19.0227
Cisd3	21.5147
Cited2	16.2552
Ckap5	29.629
Clasp1	14.1702
Clasp2	44.225
Clcn2	11.9956
Clcn6	28.308
Clcn7	14.9684
Cldn10	25.3976
Cldn12	11.8462
Cldn5	14.7728
Cldnd1	28.7463
Clec16a	24.0555
Clec2l	22.4135
Clic4	31.9282
Clint1	18.4071
Clip1	24.198
Clip2	40.2484
Clip4	12.4023
Clk1	22.2576
Clk3	13.9685
Clk4	21.1986
Clmn	22.8029
Clns1a	19.272
Clock	12.4081
Clpb	12.2197
Clpp	30.7524
Clptm1	45.7639
Clptm1l	46.6615
Clpx	10.627
Cluap1	13.2628
Cluh	20.8143
Clvs2	18.6534
Clybl	10.4558
Cmas	39.0966
Cmpk1	44.4651
Cmtm4	29.7697
Cmtm6	11.0265
Cndp2	20.8801
Cnep1r1	14.8523
Cnih1	45.2021
Cnih3	17.6774
Cnih4	13.2591
Cnnm1	27.524
Cnnm2	12.5871
Cnot1	16.5355
Cnot10	13.6559
Cnot2	17.4756
Cnot3	11.0177
Cnot6	13.5199
Cnot7	35.2043
Cnot8	25.0025
Cnot9	10.3778
Cnpy2	24.6668
Cnpy3	30.5547
Cnrip1	46.2438
Cnst	10.9179
Cntfr	30.1577
Cntn2	18.2518
Cntnap2	16.6886
Coa5	39.6662
Coa6	12.265
Coasy	10.2254
Cog1	12.3841
Cog4	19.4016
Cog5	11.7029
Cog6	14.8931
Cog7	16.5515
Col25a1	14.4855
Col4a3bp	20.3382
Colec12	12.6885
Colgalt1	14.1162
Commd1	20.0926
Commd10	10.7629
Commd3	40.5251
Commd4	18.992
Commd5	15.4443
Commd6	22.4686
Commd8	19.66
Commd9	17.4681
Comt	21.3639
Copb1	22.7262
Copb2	34.6037
Copg2	24.4967
Coprs	23.3371
Cops2	36.1174
Cops3	30.0801
Cops4	37.0783
Cops5	28.2182
Copz1	49.0555
Coq2	34.6347
Coq5	17.4887
Coq7	11.7725
Coq8a	12.2706
Coq9	27.1269
Coro1a	31.275
Coro1b	25.4173
Coro1c	24.741
Coro7	17.1123
Cox14	42.42
Cox18	10.4343
Cox19	17.4641
Cox20	27.3836
Cpd	20.3302
Cpeb1	26.7689
Cpeb2	16.4585
Cpeb3	17.5389
Cpeb4	28.2614
Cpne2	23.3666
Cpox	16.8444
Cpped1	13.2593
Cpsf1	11.0228
Cpsf2	11.4668
Cpsf3	16.6496
Cpsf6	17.6856
Cpsf7	20.031
Cpt1c	45.3433
Crbn	20.1596
Crcp	15.621
Creb3	20.5299
Crebbp	12.9373
Crebl2	13.2721
Creg1	12.5454
Creg2	46.3514
Creld1	32.19
Creld2	11.6461
Crhbp	11.0405
Crim1	29.4884
Crip2	31.0538
Cript	28.8101
Crk	33.5121
Crkl	15.8059
Crls1	24.7712
Crot	15.7392
Crtac1	39.1998
Cry2	37.0499
Cryzl1	18.8262
Csdc2	39.6674
Cse1l	20.8383
Csf1r	24.7589
Csnk1d	46.2527
Csnk1e	12.1153
Csnk1g3	17.4497
Csnk2a1	39.2452
Csnk2b	47.6607
Csrnp3	11.6358
Cstb	19.2028
Cstf1	12.3577
Cstf2	11.7312
Cstf2t	39.6554
Ctcf	19.2743
Ctdnep1	45.3618
Ctdsp2	26.3945
Ctif	19.3419
Ctla2a	10.6621
Ctnna1	19.3177
Ctnna2	32.5604
Ctnnbip1	12.8386
Ctnnd1	13.9039
Ctnnd2	42.0445
Ctps	13.8965
Ctr9	14.4113
Ctsa	20.7336
Ctsf	24.1296
Ctsl	23.4195
Ctso	13.6963
Ctsz	16.1103
Cttn	45.237
Cttnbp2	26.452
Cuedc2	36.8284
Cul1	36.2188
Cul2	16.2273
Cul3	36.9594
Cul4a	20.5978
Cul4b	14.745
Cul5	17.1042
Cul9	12.2111
Cuta	31.7805
Cwc15	43.7572
Cx3cr1	14.102
Cxxc1	11.872
Cxxc5	28.3132
Cyb561	21.9645
Cyb5a	36.3664
Cyb5d1	13.9622
Cyb5r1	17.266
Cyb5r3	36.5308
Cyb5r4	15.6443
Cyfip1	21.9113
Cygb	22.2324
Cyhr1	21.4067
Cyld	21.8364
Cyp2d22	11.2627
Cyp2j9	18.3655
Cyp51	13.1338
Cyp7b1	15.1762
Cystm1	16.2567
Cyth1	24.2432
Cyth2	21.8462
Cyth3	10.7312
D030056L22Rik	15.7184
D1Ertd622e	17.7213
D230025D16Rik	11.3673
D430041D05Rik	23.2067
D5Ertd579e	27.286
D6Wsu163e	12.8256
D8Ertd738e	36.2863
Daam1	14.8842
Daam2	22.9871
Dab1	21.5287
Dab2ip	15.8663
Dact2	10.6104
Dad1	14.2121
Dag1	24.8941
Dagla	34.8534
Daglb	11.9828
Dalrd3	14.5328
Dap3	15.5309
Dapk1	29.2716
Dapk3	15.0468
Dars	27.1432
Dazap1	15.9166
Dbndd2	27.927
Dbnl	27.1539
Dbp	14.8095
Dbpht2	11.6056
Dcaf11	31.3338
Dcaf12	18.9201
Dcaf12l1	24.3664
Dcaf5	20.5178
Dcaf6	29.957
Dcaf8	37.7758
Dcakd	24.3169
Dcdc2c	10.6389
Dclk2	25.9387
Dcn	28.6677
Dcp2	11.619
Dctn3	43.9603
Dctn4	36.4192
Dctn5	47.9438
Dctn6	21.2878
Dcun1d1	11.6841
Dcun1d2	12.0008
Dcun1d4	24.7564
Dcun1d5	21.5425
Dda1	26.8765
Ddah1	33.2022
Ddhd1	11.0988
Ddhd2	16.9002
Ddit3	19.5923
Ddit4	28.8425
Ddost	41.516
Ddr1	23.4193
Ddrgk1	34.5702
Ddt	33.3155
Ddx1	49.9105
Ddx17	38.3692
Ddx19a	10.2003
Ddx23	21.4346
Ddx25	18.9206
Ddx3y	11.5587
Ddx41	11.163
Ddx42	24.1683
Ddx46	11.1596
Ddx47	16.9406
Ddx50	21.0794
Ddx54	11.0628
Deaf1	15.423
Decr2	17.3691
Def8	11.5078
Dek	12.9354
Dennd1a	15.0522
Dennd5b	12.2923
Denr	22.6846
Derl1	33.0063
Dexi	19.3062
Dffa	12.2434
Dgat2	34.5164
Dgcr2	37.5358
Dgcr6	23.1899
Dgkd	24.9842
Dgke	19.2674
Dhcr24	30.1636
Dhcr7	15.6945
Dhdds	25.1345
Dhps	15.7044
Dhrs1	31.2208
Dhrs3	16.9358
Dhrs7	14.2927
Dhrs7b	12.1788
Dhx15	23.8748
Dhx30	23.6095
Dhx33	18.1757
Dhx36	20.5808
Dhx9	35.544
Diaph1	16.8379
Dio2	23.7122
Dip2a	14.6391
Dip2b	11.8528
Dip2c	16.7884
Diras1	33.8799
Dirc2	19.5996
Dixdc1	21.9986
Dlat	37.5368
Dlc1	10.6616
Dlg1	22.836
Dlg3	44.0842
Dlgap2	13.22
Dlgap4	48.5121
Dlst	47.2636
Dmap1	11.5387
Dmtf1	11.6519
Dmwd	46.1542
Dmxl2	35.8674
Dnaja3	31.0875
Dnaja4	29.1531
Dnajb1	17.0098
Dnajb11	18.5664
Dnajb12	20.7904
Dnajb14	15.3372
Dnajb2	30.8619
Dnajb4	25.1356
Dnajb5	43.1175
Dnajb6	41.316
Dnajb9	28.1249
Dnajc10	25.6443
Dnajc11	20.5148
Dnajc14	12.5705
Dnajc15	30.825
Dnajc16	17.6252
Dnajc18	27.3193
Dnajc2	10.3078
Dnajc21	12.5257
Dnajc27	36.4417
Dnajc3	19.0312
Dnajc30	22.4395
Dnajc8	41.9753
Dnajc9	11.1861
Dnal1	32.0653
Dnal4	24.4551
Dner	47.288
Dnlz	11.9453
Dnm2	11.4997
Dnm3	21.5233
Dnpep	11.4768
Dnttip1	13.3385
Doc2b	23.5486
Dock10	13.3913
Dock3	20.339
Dock4	47.7203
Dock9	30.1161
Dohh	32.1858
Dok6	32.8457
Dopey2	18.2597
Dpcd	22.3773
Dpf1	18.2274
Dpf2	12.7239
Dpm2	27.2181
Dpm3	12.8166
Dpp10	12.7557
Dpp3	11.9587
Dpp9	24.6072
Dpy19l1	16.9001
Dpy19l3	12.2404
Dpy30	14.9047
Dpysl3	12.4448
Dpysl4	11.9793
Dr1	26.3751
Drg1	45.6154
Drg2	27.4529
Drosha	20.5761
Drp2	11.1941
Dscaml1	16.973
Dscr3	11.9023
Dst	12.5872
Dstyk	16.3315
Dtd1	26.4177
Dtna	21.926
Dtnb	13.8252
Dtnbp1	34.2174
Dtx1	19.6653
Dtx4	12.089
Dtymk	11.0456
Dus3l	12.7995
Dusp1	13.2417
Dusp11	11.1837
Dusp14	12.2075
Dusp19	10.5355
Dusp26	16.5653
Dusp28	12.6056
Dusp6	22.9707
Dusp7	23.5529
Dusp8	32.8986
Dvl1	20.9676
Dvl3	13.4453
Dym	19.9544
Dync1i2	34.8195
Dync1li1	40.1509
Dync2li1	12.9783
Dyrk1a	21.1301
Dyrk2	12.1806
Dzank1	42.8601
Dzip1	12.4766
Dzip3	15.6163
E030024N20Rik	16.764
E2f4	10.2197
E2f6	11.4368
Eapp	13.1473
Ebag9	13.7859
Ebna1bp2	11.7429
Ecd	10.8209
Ece1	11.1527
Ech1	34.5519
Echs1	31.9096
Eci1	12.9745
Eci2	15.5326
Ecsit	18.7552
Edc4	13.7538
Edem2	10.6956
Edem3	12.22
Edil3	41.2134
Ednrb	21.7592
Eef1akmt1	18.5312
Eef1d	21.6136
Eef1e1	20.1331
Efcab14	15.856
Efhd1	20.0848
Efhd2	47.9239
Efna3	28.3104
Efnb2	12.345
Efnb3	48.7006
Eftud2	32.631
Egln1	28.497
Egln2	32.3966
Egr1	42.0591
Egr3	33.2149
Egr4	11.1594
Ehd1	29.6568
Ehd3	47.4678
Ehmt2	47.5974
Ei24	44.3831
Eid2	24.056
Eid2b	12.912
Eif1a	16.4437
Eif2a	16.3506
Eif2ak1	26.9188
Eif2b1	10.3577
Eif2b2	14.8951
Eif2b4	10.5926
Eif2b5	21.6906
Eif2s1	13.1483
Eif2s2	23.6264
Eif2s3x	39.7695
Eif2s3y	10.7257
Eif3a	38.2261
Eif3b	35.0778
Eif3d	32.5265
Eif3e	49.705
Eif3g	41.1609
Eif3l	31.1569
Eif3m	48.1822
Eif4a3	30.209
Eif4e	26.1519
Eif4e2	11.7725
Eif4ebp2	13.2094
Eif4enif1	12.6419
Eif4g3	32.2891
Eif5a2	18.0059
Eif6	21.9351
Elavl1	24.3484
Elavl2	24.3974
Elavl3	36.997
Elavl4	14.7014
Elfn2	31.579
Elk1	31.0748
Elmo2	36.2601
Elmod3	10.1687
Eloa	10.789
Elof1	24.3463
Elovl4	29.4321
Elovl5	37.383
Elovl6	13.2984
Elp2	35.9788
Elp3	32.2109
Elp5	33.2961
Emb	10.6473
Emc1	19.9343
Emc2	48.321
Emc3	39.4807
Emc6	19.7695
Emc8	15.575
Emc9	14.165
Emd	16.6023
Emg1	12.0406
Emp2	10.5844
Emsy	10.6186
Enah	21.6725
Endod1	33.4616
Endov	10.6254
Enho	35.5678
Enoph1	25.2388
Enpp4	10.8719
Entpd4	26.2899
Entpd5	10.8448
Entpd6	31.2358
Eny2	20.9146
Ep400	10.7713
Epas1	37.307
Epb41l2	19.453
Epb41l3	41.3128
Epc2	12.0901
Epha5	15.3705
Epha6	25.3112
Epha7	17.9833
Ephb6	20.4966
Ephx1	16.6415
Ephx2	11.2126
Ephx4	30.9434
Epm2aip1	34.0083
Epn2	48.8238
Epop	12.3867
Eprs	19.0195
Eps8	12.0605
Erbin	24.4275
Erc1	10.5582
Erc2	39.0309
Ercc3	11.9446
Erh	37.8819
Erlec1	14.1512
Erlin2	18.9972
Ermn	29.8167
Ermp1	21.3293
Ero1l	17.1591
Erp44	14.5278
Errfi1	18.5005
Esd	26.7324
Esrra	15.5386
Esyt2	13.5254
Etf1	28.9939
Etfa	21.4326
Etfb	28.0112
Etfdh	12.4804
Etfrf1	10.466
Ets2	25.432
Etv1	24.6879
Etv5	24.1764
Evi2a	12.8098
Evi5	13.2837
Evi5l	22.1099
Evl	17.1451
Ewsr1	36.0819
Exd2	18.2697
Exoc1	13.153
Exoc2	12.6379
Exoc3	27.1202
Exoc4	14.9228
Exoc5	16.3559
Exoc6	13.4664
Exoc6b	30.7332
Exoc7	10.9985
Exosc10	11.1437
Ext2	15.2569
Extl1	19.4593
Extl2	31.3303
Extl3	26.6124
Ezh1	20.5059
Ezr	28.5358
F3	25.864
Fa2h	14.674
Faah	41.2778
Fabp3	48.7814
Fabp7	48.9178
Faf2	14.1559
Fah	11.9152
Faim	19.8431
Fam102a	34.1078
Fam102b	10.7851
Fam103a1	38.4082
Fam104a	10.4051
Fam110b	13.7965
Fam114a2	10.2705
Fam117b	20.5908
Fam118a	12.3908
Fam120a	38.8563
Fam120aos	12.1647
Fam120b	13.1359
Fam120c	17.1933
Fam126b	23.2083
Fam131b	37.846
Fam133b	12.2982
Fam134b	13.9999
Fam134c	26.6653
Fam136a	15.3755
Fam13b	19.5895
Fam13c	17.0499
Fam155a	30.3589
Fam162a	36.0382
Fam163b	41.3755
Fam169a	17.3385
Fam171a1	25.4752
Fam171a2	24.8003
Fam172a	15.4575
Fam173a	29.5543
Fam174a	24.2601
Fam174b	15.0937
Fam175b	11.1373
Fam179b	12.9682
Fam188a	26.9999
Fam189a1	26.4339
Fam189b	15.6817
Fam192a	20.4578
Fam195b	35.7633
Fam19a1	27.2048
Fam19a2	17.2121
Fam19a5	45.4858
Fam207a	14.2835
Fam20b	35.9985
Fam20c	12.2638
Fam210b	13.8302
Fam212b	22.0738
Fam214a	12.1413
Fam216a	18.24
Fam217b	17.5759
Fam219a	46.9081
Fam219aos	47.6506
Fam220a	26.7531
Fam32a	41.9605
Fam3c	18.892
Fam45a	24.6103
Fam49b	29.5935
Fam50a	10.5195
Fam53a	10.3649
Fam53c	25.6744
Fam57b	15.2207
Fam63b	13.0888
Fam65a	25.1161
Fam65b	14.3001
Fam69b	27.1507
Fam76a	20.6282
Fam81a	36.7151
Fam84a	32.8287
Fam89b	13.8204
Fam8a1	20.8416
Fam91a1	16.103
Fam92a	21.4961
Fam96a	14.8745
Fam96b	17.0001
Fam98b	22.5229
Far1	18.1128
Farp1	13.8272
Farsa	14.0168
Farsb	22.6412
Fasn	43.3953
Fastk	27.8659
Faxc	13.9232
Fbf1	12.0309
Fbl	20.8305
Fbll1	15.1532
Fbrs	15.4609
Fbxl19	16.0278
Fbxl2	10.3855
Fbxl3	22.0889
Fbxl5	31.2623
Fbxl6	10.2315
Fbxo10	12.4562
Fbxo11	40.9686
Fbxo18	13.4012
Fbxo21	49.2128
Fbxo22	14.8526
Fbxo25	28.1254
Fbxo28	11.8128
Fbxo3	14.1585
Fbxo31	40.3764
Fbxo33	14.6509
Fbxo34	19.3462
Fbxo38	12.8563
Fbxo41	24.1172
Fbxo44	31.7852
Fbxo45	21.8661
Fbxo9	29.9109
Fbxw11	44.0617
Fbxw2	12.9043
Fbxw4	11.598
Fbxw5	30.9027
Fbxw7	40.1394
Fbxw8	11.706
Fcf1	13.9487
Fcho1	13.6806
Fchsd2	10.8752
Fdft1	22.5051
Fdps	37.3016
Fech	23.1562
Fem1a	11.4799
Fem1b	36.8546
Fermt2	30.4812
Fezf2	11.127
Fgf1	24.1815
Fgf12	15.496
Fgf14	11.0352
Fgfr1	35.2276
Fgfr1op2	47.9438
Fgfr2	14.2982
Fgfr3	30.6945
Fh1	39.7055
Fhl1	20.576
Fhl2	12.8488
Fibcd1	43.4664
Fibp	17.1867
Fig4	13.4722
Fip1l1	18.3715
Fitm2	11.8223
Fjx1	22.9731
Fkbp1b	19.5798
Fkbp3	49.0148
Fkbp4	47.9026
Fkbp5	19.0526
Fkbp9	17.551
Fkrp	19.2256
Fktn	12.8587
Flad1	10.6028
Flcn	10.8349
Flii	13.8047
Flot1	42.2911
Flot2	37.8938
Flrt2	10.0724
Flrt3	14.9931
Fmc1	21.2203
Fmn2	16.8462
Fmnl1	36.3454
Fmnl2	16.6527
Fmo1	10.554
Fmr1	19.9857
Fn3krp	20.1253
Fnbp1	24.212
Fndc10	10.3532
Fndc3a	11.3295
Fndc4	34.5046
Fndc5	34.8942
Fnip1	11.3559
Fnta	25.2518
Fntb	10.6594
Focad	10.2167
Fopnl	24.5543
Fos	12.8499
Fosl2	14.4323
Foxg1	37.692
Foxj3	21.0845
Foxk1	13.6347
Foxk2	26.1144
Foxo1	10.3541
Foxp1	10.9719
Foxp4	10.3746
Foxred1	10.0908
Frg1	15.3955
Frmpd3	11.3877
Frmpd4	16.1947
Frs2	15.6893
Fry	26.9707
Frzb	17.694
Fscn1	45.3205
Fsd1	14.8912
Fstl1	10.6989
Fstl5	10.425
Fubp1	12.6604
Fuca1	13.2158
Fundc1	17.787
Fundc2	16.6396
Furin	11.141
Fut8	26.6807
Fut9	10.6253
Fxr1	24.9281
Fxr2	38.9229
Fxyd1	36.117
Fxyd6	48.6673
Fxyd7	49.411
Fyn	36.279
Fyttd1	24.1804
Fzd3	12.9853
Fzr1	24.9457
G3bp1	27.9121
G6pc3	30.254
G6pdx	10.0104
Gab1	10.4916
Gabra3	20.7203
Gabra4	31.91
Gabrb1	18.3494
Gabrb2	40.2228
Gad2	29.6526
Gak	26.044
Gal3st3	29.417
Galnt1	17.5788
Galnt11	18.012
Galnt14	10.2325
Galnt18	18.2934
Galnt2	16.0342
Galnt9	31.742
Gamt	10.2475
Ganab	38.1921
Gapvd1	15.95
Garem1	11.0981
Gars	48.2041
Gart	11.5821
Gas2l1	11.8186
Gas5	31.4068
Gas6	32.845
Gatad1	26.4295
Gatad2b	16.9575
Gatc	14.7367
Gatsl2	27.5613
Gba	12.2551
Gba2	20.066
Gbas	33.2103
Gbf1	17.6544
Gcc2	12.1384
Gcdh	10.1145
Gclc	16.0172
Gclm	15.7508
Gcn1l1	13.5545
Gcsh	39.6435
Gdap1	32.1991
Gdap1l1	27.6155
Gdap2	13.5891
Gdpd1	26.7516
Gemin7	18.449
Get4	17.7838
Gfm1	17.4352
Gfod1	32.7135
Gfpt1	16.01
Gfra1	21.6219
Gfra4	25.1292
Gga1	22.0835
Gga3	21.3851
Ggact	17.4918
Ggh	11.031
Ggnbp2	23.4054
Ggps1	11.9805
Ggt7	41.6241
Gid4	24.1282
Gid8	14.4166
Gigyf1	10.9038
Gigyf2	12.4334
Gipc1	25.451
Gjb6	32.5938
Gjc3	17.6744
Glb1	10.2766
Gldc	14.71
Gle1	17.1551
Glg1	36.3329
Glmp	23.7404
Glod4	28.5822
Glrx	25.6603
Glrx2	16.4238
Glrx5	25.4285
Gltp	24.7797
Gltscr1l	10.5666
Gltscr2	33.5369
Gm10845	20.8376
Gm12657	30.8771
Gm13889	11.0864
Gm15421	12.7183
Gm15645	10.4718
Gm15800	29.8316
Gm1673	12.2519
Gm1943	10.7784
Gm20300	20.5516
Gm2115	24.9892
Gm2a	18.9209
Gm5069	16.0091
Gm5148	28.2845
Gm5176	14.6569
Gm5643	13.0424
Gm5803	14.0405
Gm6498	23.3117
Gm6654	12.5623
Gm6981	38.1935
Gm8580	17.3755
Gm8624	30.9029
Gm996	25.9056
Gmppa	14.359
Gmpr	25.3197
Gmpr2	13.7009
Gmps	16.7715
Gna12	33.1292
Gna13	15.3295
Gnai3	14.0317
Gnal	26.0404
Gnaz	23.9634
Gnb5	38.7704
Gng10	41.1456
Gng11	13.5457
Gng12	21.1065
Gng13	28.3028
Gng5	36.1597
Gnl2	12.3816
Gnpat	19.7391
Gnpda2	10.2058
Gnptab	21.2165
Gnptg	28.7944
Gns	32.2924
Golga2	20.3947
Golga4	11.4953
Golga7b	37.0009
Golm1	30.4083
Golph3	38.4456
Golt1b	13.4161
Gon4l	11.8831
Gopc	16.2672
Gorasp2	46.095
Gosr1	16.5393
Gosr2	35.2577
Gpaa1	13.7118
Gpalpp1	13.0778
Gpam	16.106
Gpat4	26.5191
Gpatch8	11.6538
Gpbp1	35.1754
Gpc4	21.7825
Gpc5	19.2443
Gpcpd1	18.3177
Gpd1	43.0897
Gpd1l	35.3191
Gpd2	43.6359
Gphn	21.0771
Gpkow	13.4478
Gpld1	19.276
Gpn1	13.5821
Gpr107	13.2803
Gpr137	32.0586
Gpr155	21.6252
Gpr158	28.4783
Gpr161	12.7186
Gpr17	10.7216
Gpr22	30.8594
Gpr26	14.5817
Gpr37	33.8116
Gpr85	11.7092
Gpr89	14.4359
Gprasp2	35.5096
Gprin1	41.1287
Gpt2	24.5586
Gpx1	39.2072
Gramd1a	23.0846
Gramd1b	29.7625
Grasp	20.031
Grb14	14.3419
Grhpr	15.8385
Gria3	37.7165
Gria4	11.185
Grid1	20.83
Grik2	15.4149
Grik4	28.1147
Grin2a	21.8212
Grin2b	25.2738
Grin2c	12.3703
Gripap1	24.0528
Grk3	25.7844
Grk6	19.2504
Grm1	13.928
Grm2	12.7121
Grm3	16.2128
Grm5	45.1599
Grm7	13.9095
Grn	25.7864
Grp	21.874
Grsf1	35.0127
Gse1	19.9513
Gsk3b	36.5391
Gskip	12.5892
Gsn	21.788
Gspt1	24.1048
Gspt2	14.605
Gsr	13.7738
Gsta4	46.2975
Gstm7	19.0423
Gsto1	18.2402
Gstz1	11.5274
Gtdc1	20.2428
Gtf2a1	13.1789
Gtf2b	21.1047
Gtf2f1	24.0035
Gtf2f2	10.4532
Gtf2h1	12.7685
Gtf2h5	47.3452
Gtf3c1	26.0226
Gtf3c2	11.8539
Gtf3c6	16.499
Gtpbp1	17.2879
Gtpbp2	13.2039
Gtpbp4	12.7848
Gucy1b3	49.274
Gyg	27.6451
Gzf1	12.8943
H1f0	33.9434
H1fx	16.1427
H2-K1	11.038
H2-Ke6	12.9707
H2-Q4	11.3596
H2afv	15.7184
H2afx	15.1031
H2afy	36.2748
Hacd2	13.5105
Hadh	13.5465
Hadha	19.9727
Hadhb	45.2512
Hagh	47.0733
Haghl	15.7457
Hap1	42.312
Hars	40.6841
Hax1	30.1308
Hbp1	10.3864
Hccs	10.2078
Hcfc1	18.8338
Hcfc1r1	39.6047
Hcn1	14.7618
Hcn2	38.7662
Hdac1	11.8898
Hdac2	32.7275
Hdac3	29.6518
Hdac4	13.1358
Hdac5	36.5838
Hddc2	10.2955
Hddc3	17.4654
Hdgf	46.6879
Hdgfrp2	23.1975
Hdgfrp3	20.2765
Hdhd2	19.3384
Hdhd3	10.2385
Hdlbp	37.6607
Hebp1	20.605
Heca	10.015
Hectd1	21.1387
Hectd3	11.4539
Hepacam	41.7139
Herc1	17.0407
Herc2	22.2658
Herc3	41.3571
Herpud1	26.4375
Herpud2	16.9374
Hexa	30.2583
Hexb	45.409
Hexim1	22.9444
Hey1	21.8623
Hgs	21.1203
Hgsnat	22.5147
Hibadh	31.8823
Hid1	34.4951
Hif1a	18.3647
Higd1a	35.9402
Hint2	13.5724
Hint3	13.8976
Hip1r	13.1783
Hipk1	29.4703
Hipk2	15.3327
Hipk3	16.9638
Hipk4	13.1284
Hira	14.7634
Hist1h2bc	22.9621
Hist3h2a	20.8984
Hist3h2ba	12.2556
Hivep2	38.5552
Hlf	32.8997
Hmbox1	11.7454
Hmg20a	27.1387
Hmgcr	26.5863
Hmgn1	37.7472
Hmgn2	43.0827
Hmgn3	25.2063
Hmgxb3	11.5109
Hmox2	32.9298
Hn1	44.0106
Hnmt	13.3866
Hnrnpa0	47.3074
Hnrnpa3	38.1158
Hnrnpab	43.507
Hnrnpd	24.6046
Hnrnpdl	32.6571
Hnrnpf	29.1415
Hnrnpll	19.5956
Hnrnpm	34.2575
Hnrnpr	10.7045
Hnrnpul1	27.8528
Hnrnpul2	49.95
Homer1	18.3182
Homer2	15.1722
Homer3	13.2836
Hopx	47.9652
Hp1bp3	39.8712
Hpcal1	20.9573
Hpf1	23.9975
Hras	37.3817
Hrh3	16.6567
Hrk	15.5785
Hs2st1	14.2046
Hs6st1	16.1129
Hs6st3	12.1663
Hsd11b1	18.558
Hsd17b10	19.7679
Hsd17b11	26.9848
Hsd17b12	42.8907
Hsd17b4	23.7238
Hsdl1	18.1897
Hsdl2	15.9366
Hsf1	10.5359
Hsf2	11.4527
Hspa13	18.0678
Hspa1b	11.5022
Hspa2	37.1641
Hspa4l	36.9551
Hspb1	10.3634
Hspb8	12.4283
Hspbp1	38.4216
Htatsf1	22.3439
Htr1a	12.2892
Htr2c	14.6684
Htt	18.8762
Huwe1	30.6118
Hyou1	36.1439
Hypk	39.1898
Iars	15.2951
Iars2	16.4833
Ica1	16.5997
Ice1	12.2545
Icmt	15.5067
Id1	10.0195
Id3	26.0758
Id4	32.4035
Ide	10.9944
Idh1	25.9983
Idh2	19.0474
Idi1	23.2601
Ier3ip1	25.3296
Ier5	10.1727
Iffo1	14.9051
Ifi27	25.2425
Ifngr2	32.8997
Ifrd1	19.4002
Ift122	11.7757
Ift172	10.4117
Ift20	20.3954
Ift22	30.6446
Ift46	11.0996
Ift52	13.0326
Ift57	11.2387
Igbp1	17.3029
Igdcc4	13.2161
Igf2	21.1884
Igfbp2	30.3445
Igfbp4	31.5169
Igfbp5	46.198
Igsf11	14.3359
Igsf21	14.3125
Ik	49.2879
Ikbkap	13.6854
Il16	11.6959
Il18	15.4374
Il33	26.1328
Il34	28.1311
Il6st	19.0109
Ildr2	23.3826
Ilf2	28.658
Ilf3	17.5938
Ilk	30.3428
Ilkap	17.878
Immp1l	16.1397
Immt	44.0624
Imp3	21.4314
Impa1	18.7158
Impad1	26.6669
Impdh1	13.1067
Impdh2	30.5365
Ina	49.781
Inafm1	11.2343
Inafm2	27.8447
Inf2	25.1252
Ing4	16.6326
Ino80c	10.7963
Ino80e	12.2537
Inpp1	12.7668
Inpp4a	21.48
Inpp5a	13.6911
Inpp5f	27.617
Inpp5j	19.9714
Inpp5k	14.1737
Insig1	25.5699
Insig2	20.8251
Ints1	12.8911
Ints3	22.4283
Ipmk	11.9331
Ipo11	18.1265
Ipo13	28.5366
Ipo4	20.1446
Ipo5	38.9177
[truncated: 2,958 more rows]

## Sheet: Tab5
Gene Name	FPKMs
1110004F10Rik	51.2284
1110008P14Rik	74.8098
1700020I14Rik	65.7957
2010107E04Rik	169.345
2010300C02Rik	73.591
2210016L21Rik	54.9885
2610507B11Rik	64.4821
2900011O08Rik	85.2852
2900097C17Rik	520.125
3110035E14Rik	76.6167
3300002P13Rik	74.3192
4833439L19Rik	58.3772
6030419C18Rik	84.9636
6330403K07Rik	106.691
AF357359	81.2614
Aamp	70.8193
Aatk	63.9482
Abat	77.6221
Abhd12	154.681
Abhd17a	71.4861
Abhd8	117.306
Abi1	55.071
Abi2	60.5005
Abr	129.321
Aco2	225.835
Acot13	59.152
Acot7	138.762
Acox1	61.2192
Acsbg1	62.5437
Acsl3	55.705
Acsl6	60.6813
Actb	578.291
Actg1	694.594
Actr1a	82.5405
Actr1b	99.5401
Actr2	136.79
Actr3	105.331
Actr3b	57.3619
Adam11	58.3717
Adap1	72.084
Adcy1	94.9031
Add1	102.81
Adgrb2	118.425
Adgrl1	81.2621
Adora1	62.5039
Adprh	52.0624
Adrbk1	75.0396
Aes	271.191
Agap2	295.787
Agap3	82.3758
Agpat1	53.2644
Agpat3	65.1713
Agtpbp1	51.6585
Ahcyl1	110.129
Ahcyl2	60.2077
Ahsa1	83.8828
Ak5	122.611
Akap11	51.6057
Akr1a1	195.71
Akt1	58.3254
Akt3	58.3614
Aldoa	1004.17
Aldoc	308.669
Alg2	63.4784
Amfr	67.6501
Amph	99.7179
Ank	77.5604
Ank2	66.7873
Ankrd46	113.901
Anp32a	79.8071
Ap1s1	166.21
Ap2a1	77.1326
Ap2a2	87.8789
Ap2b1	115.568
Ap2m1	192.062
Ap2s1	153.437
Ap3m2	57.1598
Apba2	62.6144
Apbb1	112.894
Aplp1	562.908
Aplp2	158.536
Apod	81.7872
Apoe	1012.65
App	598.035
Aqp4	52.9416
Arc	62.0329
Arf1	223.178
Arf3	514.086
Arf4	52.3754
Arf5	96.0033
Arhgdia	92.0826
Arhgef25	114.089
Arhgef4	119.409
Arhgef9	89.4679
Arl1	77.4259
Arl2bp	68.4714
Arl3	61.324
Arl6ip1	173.561
Arl6ip5	100.312
Arl8a	106.686
Arl8b	111.46
Arnt2	52.3792
Arpc1a	101.866
Arpc2	140.587
Arpc3	148.203
Arpc4	56.7552
Arpc5	86.7653
Arrb1	53.8494
Asna1	63.4518
Asphd2	54.5423
Asrgl1	79.8159
Astn1	66.2845
Atcay	53.9595
Atox1	54.0426
Atp1a1	165.352
Atp1a2	186.402
Atp1a3	931.426
Atp1b1	793.688
Atp1b2	199.537
Atp1b3	57.0248
Atp2a2	216.95
Atp2b1	151.468
Atp2b2	63.5097
Atp5a1	395.012
Atp5b	608.781
Atp5c1	112.955
Atp5d	152.791
Atp5e	158.61
Atp5f1	120.309
Atp5g1	130.825
Atp5g2	130.054
Atp5g3	268.94
Atp5h	260.718
Atp5j	116.001
Atp5j2	79.6293
Atp5k	252.618
Atp5l	207.714
Atp5o	186.108
Atp6ap1	176.285
Atp6ap2	115.934
Atp6v0a1	168.04
Atp6v0b	141.252
Atp6v0d1	150.131
Atp6v0e2	250.413
Atp6v1a	225.457
Atp6v1b2	308.765
Atp6v1c1	132.316
Atp6v1d	134.079
Atp6v1e1	282.425
Atp6v1f	106.381
Atp6v1g1	90.3677
Atp6v1g2	263.362
Atp6v1h	85.2347
Atp8a1	51.5498
Atp9a	126.93
Atpif1	51.1609
Atxn10	128.029
Atxn7l3	74.1003
Atxn7l3b	74.9255
B2m	70.7577
B3gat1	70.5828
B3gat3	82.165
B4gat1	54.1399
BC005537	79.1025
BC031181	81.7196
Baalc	56.1998
Bag1	69.2546
Bag6	50.3637
Baiap2	62.8031
Basp1	191.449
Bcan	65.1961
Bcas1	58.6619
Bcl2l2	50.6014
Bex2	131.735
Bex3	94.3178
Bin1	93.4712
Blcap	51.7966
Bnip3	60.3236
Bnip3l	59.5935
Bola2	51.1044
Brinp1	76.1547
Brk1	108.732
Brsk1	95.4792
Bsg	211.278
Bsn	53.9876
Btbd1	53.3526
Btbd3	84.5331
Btf3	80.5904
Bzw1	58.182
Cab39	59.2077
Cabp7	123.979
Cacnb3	86.6215
Cacng7	65.0585
Cacng8	95.8686
Cadm1	57.1665
Cadm3	131.13
Cadm4	71.1227
Cadps	60.3206
Calm1	919.706
Calm2	1094.88
Calm3	879.893
Calr	300.395
Caly	87.4853
Camk1d	53.3514
Camk2a	1123.39
Camk2b	303.808
Camk2n1	216.374
Camk2n2	58.0906
Camkk1	62.3697
Camkv	244.456
Camta1	51.1437
Camta2	128.85
Canx	139.513
Cap1	97.5898
Cap2	61.4846
Capns1	95.8155
Capza2	164.249
Capzb	95.5034
Car2	148.581
Cbarp	76.5631
Cbx3	80.8209
Cbx6	95.7709
Cck	274.872
Ccni	104.162
Cct2	80.6842
Cct3	64.5355
Cct4	61.0401
Cct5	84.7971
Cct6a	79.2196
Cct7	67.7357
Cct8	66.7668
Cd81	212.194
Cd9	52.6466
Cdc42	95.1063
Cdc42se2	76.936
Cdip1	78.7813
Cdipt	55.7568
Cdk14	96.6803
Cdk16	65.0235
Cdk17	60.3346
Cdk5r1	66.1506
Cdk5r2	65.0293
Cds2	115.995
Celf2	53.4956
Celf4	94.2376
Cend1	129.137
Cenpb	62.0009
Cfl1	664.389
Chchd10	62.6589
Chchd2	169.379
Chd3	156.524
Chd3os	51.631
Chga	65.6706
Chgb	292.922
Chmp1a	52.4146
Chmp2a	50.3907
Chmp4b	85.5933
Chmp5	54.1654
Chn1	209.351
Chp1	72.7284
Chst1	115.644
Cisd1	79.292
Ckb	581.075
Ckmt1	117.193
Clcn3	50.2864
Clcn4	51.8324
Cldn11	81.7907
Clip3	171.126
Clstn1	278.823
Clstn2	51.2579
Clstn3	107.043
Clta	115.746
Cltb	52.5415
Cltc	136.686
Clu	580.399
Cmip	80.8661
Cmtm5	58.229
Cnbp	97.9932
Cnih2	267.801
Cnksr2	60.4374
Cnn3	54.573
Cnp	133.436
Cnr1	57.8527
Cntn1	105.549
Cntnap1	68.5313
Coa3	66.0445
Copa	53.429
Cope	56.9436
Copg1	69.6287
Cops6	66.1324
Cops7a	50.7949
Cops8	50.8622
Cops9	84.2809
Coro2b	83.389
Cotl1	54.218
Cox17	52.8476
Cox4i1	517.234
Cox5a	158.189
Cox5b	260.383
Cox6a1	435.84
Cox6b1	310.356
Cox6c	353.802
Cox7a2	144.452
Cox7a2l	124.086
Cox7b	98.2805
Cox7c	153.077
Cox8a	604.879
Cpe	1694.58
Cplx1	306.201
Cplx2	349.785
Cpne4	54.2776
Cpne6	195.518
Cpne7	76.9398
Crmp1	71.7511
Crtc1	58.391
Cryab	113.534
Crym	191.216
Cs	117.987
Csde1	70.7349
Csnk1a1	120.636
Csnk1g2	53.8987
Cspg5	68.7669
Csrp1	160.035
Cst3	1410.78
Ctbp1	75.535
Ctnnb1	173.191
Ctsb	118.797
Ctsd	208.07
Ctss	68.4631
Ctxn1	224.182
Cx3cl1	193.86
Cxcl14	50.8467
Cxx1a	61.4318
Cxx1b	68.4271
Cxx1c	82.1095
Cyb5b	54.4474
Cyc1	96.6206
Cycs	60.2333
Cyfip2	204.135
Cyp46a1	57.2907
D10Jhu81e	55.0423
D17Wsu92e	91.5336
D430019H16Rik	58.9189
Dact3	58.3405
Dazap2	74.5397
Dbi	179.447
Dbn1	85.3246
Dcaf7	59.6264
Dclk1	56.2493
Dctn1	89.5299
Dctn2	101.721
Ddb1	72.0285
Ddn	705.931
Ddx24	65.4628
Ddx39b	62.3126
Ddx3x	58.4424
Ddx5	223.298
Ddx6	50.5164
Degs1	54.3224
Dennd5a	81.6423
Desi1	57.5685
Dgkb	52.2849
Dgkg	76.7405
Dgkz	113.491
Diras2	95.8765
Disp2	98.309
Dkk3	163.839
Dld	53.4628
Dlg2	78.0617
Dlg4	324.94
Dlgap1	74.4269
Dlgap3	74.3202
Dmtn	53.3703
Dnaja1	100.024
Dnaja2	64.984
Dnajc5	90.0032
Dnajc6	90.1354
Dnajc7	50.2045
Dnm1	356.879
Dnm1l	60.4258
Dpp6	68.7167
Dpp8	60.4327
Dpysl2	83.076
Drap1	107.706
Dstn	122.637
Dtx3	53.6808
Dusp3	50.7241
Dync1h1	53.6356
Dync1i1	53.9423
Dync1li2	65.8418
Dynll1	134.673
Dynll2	223.06
Dynlrb1	75.2887
Dynlt3	79.5532
Edf1	101.68
Eef1a1	1399.35
Eef1a2	468.42
Eef1b2	68.7948
Eef1g	187.128
Eef2	431.607
Efr3a	50.5802
Efr3b	57.896
Eid1	107.369
Eif1	246.584
Eif1ax	56.7296
Eif1b	102.224
Eif3c	60.9856
Eif3f	73.4739
Eif3h	83.6351
Eif3i	57.8632
Eif3k	54.3826
Eif4a1	153.055
Eif4a2	202.128
Eif4b	61.6837
Eif4g1	61.8392
Eif4g2	99.3338
Eif4h	145.267
Eif5	72.8303
Eif5a	117.941
Elmod1	103.575
Elob	178.024
Eloc	54.7858
Emc10	91.7821
Emc4	56.0563
Emc7	55.7523
Eml2	55.715
Enc1	262.73
Eno1b	115.874
Eno2	389.489
Enpp2	232.838
Enpp5	55.5316
Ensa	106.331
Epb41l1	100.053
Epdr1	74.9832
Epha4	91.6888
Epn1	191.955
Eps15	82.8555
Ergic1	51.5923
Ergic3	62.33
Eri3	61.1252
Erp29	55.3581
Etnk1	72.1367
Fabp5	95.0612
Fads1	85.508
Fads2	84.1678
Faim2	147.745
Fam107a	125.214
Fam131a	159.773
Fam134a	79.9331
Fam168a	62.4892
Fam168b	75.7762
Fam171b	76.4852
Fam213a	86.5803
Fam213b	59.1053
Fam234b	53.5851
Fam49a	55.2654
Fau	147.245
Fbxl16	326.764
Fbxo2	58.4384
Fez1	130.598
Fgf13	95.7063
Fis1	78.0692
Fkbp1a	360.157
Fkbp2	57.5906
Fkbp8	159.439
Flywch1	68.7983
Frrs1l	52.8892
Fth1	1440.29
Ftl1	251.567
Fto	58.6375
Fus	80.1754
G3bp2	103.036
Gaa	117.353
Gabarap	108.638
Gabarapl1	327.29
Gabarapl2	146.929
Gabbr1	170.095
Gabbr2	63.455
Gabra1	61.7982
Gabra2	55.8897
Gabra5	75.3463
Gabrb3	80.7241
Gabrg2	50.0019
Gad1	79.1155
Galnt16	84.3575
Gap43	81.4206
Gapdh	917.818
Gas7	74.8105
Gatm	59.8559
Gda	56.8642
Gde1	115.723
Gdi1	207.092
Gdi2	88.2318
Gfap	118.076
Ghitm	158.021
Git1	136.812
Gja1	128.458
Glo1	75.5172
Glrb	77.1171
Gls	71.6867
Glud1	122.019
Glul	849.52
Glyr1	64.7279
Gm10012	51.7925
Gm12070	385.938
Gm12338	57.9101
Gm14295	82.2392
Gm1821	562.674
Gm20594	787.578
Gm5523	71.4393
Gm6548	66.6513
Gmfb	80.6197
Gna11	51.6151
Gnai1	81.3
Gnai2	81.3493
Gnao1	94.1098
Gnaq	64.8076
Gnas	178.81
Gnb1	232.192
Gnb2	121.974
Gng2	90.3812
Gng3	82.019
Gng7	69.0323
Gnl1	64.9411
Gnl3l	67.5463
Golga7	51.5749
Got1	166.035
Got2	127.937
Gpc1	55.1499
Gpi1	244.065
Gpm6a	543.71
Gpm6b	310.416
Gpr162	68.3507
Gpr37l1	103.073
Gprasp1	100.771
Gprc5b	53.9792
Gps1	52.3411
Gpx4	128.111
Grb2	61.1375
Grcc10	110.124
Gria1	191.036
Gria2	101.525
Grik5	73.0054
Grin1	72.0208
Grina	259.099
Gsk3a	59.4587
Gstm1	183.959
Gstm5	137.599
Gstp1	112.464
Gstp2	73.8296
Gtf2i	58.9493
Guk1	76.4268
H2afz	85.5551
H3f3a	121.074
H3f3b	78.6795
Habp4	67.4583
Hacd3	87.4738
Hapln4	85.7872
Hdac11	78.4824
Higd2a	81.3341
Hint1	193.597
Hk1	128.887
Hmgb1	70.414
Hnrnpa2b1	102.003
Hnrnpc	96.171
Hnrnph1	69.7021
Hnrnph2	58.7099
Hnrnpk	130.773
Hnrnpl	67.0019
Hnrnpu	89.9968
Hpca	949.038
Hpcal4	369.196
Hprt	89.483
Hs3st4	53.4381
Hsbp1	155.323
Hsp90aa1	503.186
Hsp90ab1	789.726
Hsp90b1	158.078
Hspa12a	58.6581
Hspa4	71.2337
Hspa5	171.138
Hspa8	1182.18
Hspa9	72.3582
Hspd1	84.2717
Hspe1	59.6968
Hsph1	121.657
Htra1	108.723
Icam5	92.1423
Id2	50.5102
Idh3a	102.062
Idh3b	111.131
Idh3g	64.5782
Ids	207.134
Igip	59.6934
Igsf8	67.8098
Impact	83.3603
Ip6k1	77.6776
Ip6k2	50.2921
Isca1	101.76
Iscu	57.362
Itfg1	89.3051
Itm2b	422.713
Itm2c	502.768
Itpka	81.1193
Itpr1	67.5093
Jph3	80.3326
Jph4	132.351
Kcnab2	237.625
Kcnip2	89.942
Kcnj10	62.0161
Kcnq2	105.064
Kctd12	53.5563
Kctd13	72.0788
Kctd17	50.7901
Khdrbs3	90.8121
Kidins220	56.3081
Kif1a	182.618
Kif1b	85.8425
Kif1bp	80.8988
Kif5a	472.233
Kif5b	60.069
Kif5c	188.736
Kifap3	92.6423
Kifc2	159.382
Klc1	164.279
Klc2	69.4731
Klhdc2	63.4455
Klhdc3	66.1317
Klhl2	122.853
Lamp1	175.319
Laptm4a	113.879
Laptm4b	55.8813
Large1	51.7033
Lars2	880.581
Ldha	138.822
Ldhb	243.579
Lgi1	64.1086
Lingo1	61.5338
Lmo3	56.0325
Lmo4	62.5973
Lrp11	71.8803
Lrpap1	65.5199
Lrrc4b	62.8484
Lrrn2	81.5779
Lsamp	60.3595
Ly6e	77.9224
Ly6h	113.246
Lynx1	143.769
Lztr1	54.1909
Madd	51.1028
Mag	67.6076
Maged1	189.713
Magee1	60.6696
Mal	109.354
Mal2	76.2029
Malat1	269.131
Map1a	178.835
Map1b	129.764
Map1lc3a	99.5606
Map1lc3b	129.765
Map2	232.899
Map2k1	148.78
Map2k4	74.1155
Map3k10	56.0061
Map4	85.8488
Map7d1	60.2513
Mapk1	160.784
Mapk10	66.3529
Mapk3	97.6788
Mapk8ip1	120.698
Mapk8ip2	112.683
Mapk8ip3	98.7658
Mapre2	80.3461
Mapre3	91.87
Mapt	94.1196
March6	72.2717
Mast3	84.9207
Matr3	115.727
Maz	72.0066
Mbd3	56.3356
Mbnl2	57.6026
Mbp	428.739
Mdh1	288.012
Mdh2	217.64
Meg3	88.8737
Mff	74.4094
Mfge8	102.313
Mgea5	65.9514
Mgrn1	66.6757
Mgst3	67.2466
Mical2	57.0861
Mien1	53.1666
Mif	164.378
Mink1	92.8038
Mir6236	2004.36
Mir6240	471.84
Mlc1	108.59
Mlf2	229.095
Mllt11	103.352
Mmd	244.904
Mmd2	128.331
Mmp17	68.0306
Mobp	57.2797
Morf4l1	130.432
Morf4l1b	50.7711
Morf4l2	103.943
Mpc1	59.652
Mpc2	58.0132
Mpped1	68.7829
Mras	57.5758
Mrfap1	290.824
Mrgpra6	116.812
Mrpl20	55.2254
Mrps21	61.83
Mrps33	54.5467
Msmo1	52.5992
Mt1	226.925
Mt2	149.36
Mt3	369.959
Mtch1	203.874
Mtfp1	64.2753
Mtpn	120.995
Mtss1l	62.5539
Mturn	68.1636
Myl12b	198.066
Myl6	206.719
Myo5a	51.8299
Nap1l1	52.6124
Nap1l5	129.088
Napa	98.3338
Napb	176.956
Napg	64.5472
Nars	74.7229
Nat8l	57.3691
Nbl1	79.979
Ncald	134.082
Ncdn	728.053
Nckap1	208.106
Ncs1	149.017
Ndfip1	325.974
Ndn	141.466
Ndrg1	56.6263
Ndrg2	433.414
Ndrg3	185.946
Ndrg4	474.412
Ndufa1	97.1436
Ndufa10	93.3404
Ndufa12	123.918
Ndufa13	72.4698
Ndufa2	67.1445
Ndufa3	139.254
Ndufa4	371.782
Ndufa5	83.2072
Ndufa6	75.6911
Ndufa8	107.798
Ndufa9	70.8475
Ndufab1	65.7628
Ndufb10	120.87
Ndufb11	97.0785
Ndufb2	87.4547
Ndufb3	60.5004
Ndufb4	125.062
Ndufb5	79.2698
Ndufb6	71.9575
Ndufb7	76.2794
Ndufb9	232.659
Ndufc1	85.6683
Ndufc2	91.2271
Ndufs2	124.865
Ndufs3	79.895
Ndufs6	57.1423
Ndufs7	69.8216
Ndufs8	57.2763
Ndufv1	87.3453
Ndufv2	57.5989
Necab2	52.9454
Necap1	94.6441
Nedd4	102.129
Nedd8	91.9645
Nefl	203.104
Nell2	322.876
Neurl1a	71.047
Neurod6	99.7885
Nfe2l1	77.509
Nisch	96.8295
Nlgn2	63.3428
Nme1	92.3305
Nme2	59.7207
Nmnat2	54.1074
Nmt1	60.0711
Nnat	259.347
Nono	52.4161
Npdc1	115.454
Npm1	67.7916
Nptn	237.738
Nptx1	211.185
Nrcam	61.7731
Nrgn	691.887
Nrip3	96.9486
Nrn1	156.214
Nrsn1	204.273
Nrsn2	50.0333
Nrxn1	63.1696
Nsf	402.495
Nsg1	126.008
Nsg2	360.909
Nsmf	389.214
Nt5dc3	75.2445
Ntrk2	64.6454
Ntsr2	81.8426
Nucks1	51.4592
Nudc	86.4632
Nudt3	111.278
Oat	50.0669
Oaz2	96.7648
Ociad1	97.4437
Ogfrl1	68.7857
Olfm1	378.702
Olig1	54.7691
Omg	53.3099
Opcml	63.626
Orai2	58.3261
Otub1	103.353
Oxct1	107.097
Oxr1	55.9301
P4hb	50.8775
Pabpc1	62.1312
Pacsin1	100.061
Pafah1b1	132.743
Pafah1b2	65.0297
Paip2	68.9205
Pak1	115.815
Palm	92.1373
Pam	54.1261
Paqr8	55.4217
Park7	85.1716
Pcbp1	84.4356
Pcbp4	52.0537
Pcdh1	58.8692
Pcnp	71.1604
Pcp4	76.9252
Pcsk1n	165.313
Pcsk2	68.1945
Pde1a	56.4505
Pde2a	100.905
Pdha1	77.7586
Pdhb	69.6905
Pdia3	103.97
Pdia6	64.8364
Pdk2	63.6279
Pdxp	92.7882
Pea15a	261.659
Pebp1	409.101
Peg13	64.1437
Pfdn2	61.9512
Pfdn5	160.18
Pfkl	73.2662
Pfkm	115.963
Pfkp	58.5949
Pfn1	133.869
Pfn2	280.379
Pgam1	335.637
Pgbd5	84.8778
Pgk1	277.072
Pgm2l1	90.6923
Pgrmc1	164.85
Phactr1	69.4108
Phyh	53.1914
Phyhip	235.328
Phyhipl	53.5066
Pianp	62.0118
Pink1	126.535
Pip5k1c	97.8556
Pitpna	76.3926
Pja1	62.575
Pja2	200.811
Pkia	67.7048
Pkm	572.387
Pkp4	89.0368
Pla2g7	127.344
Pld3	223.09
Plekhb1	172.506
Plekhb2	57.632
Plk2	60.812
Plp1	505.081
Plpp3	108.186
Plppr2	110.998
Plppr4	74.3142
Pls3	98.2451
Pmm1	79.8481
Pnkd	51.9249
Pnmal1	66.7066
Pnmal2	126.75
Polr2g	63.7818
Polr2m	73.232
Pomp	100.175
Ppia	1016.44
Ppm1e	81.9775
Ppme1	62.952
Ppp1ca	101.834
Ppp1cb	117.608
Ppp1cc	86.9371
Ppp1r9b	412.234
Ppp2ca	178.224
Ppp2r1a	259.415
Ppp2r2c	192.611
Ppp3ca	324.086
Ppp3cb	134.926
Ppp3r1	450.075
Ppt1	53.9408
Praf2	62.6643
Prdx1	104.446
Prdx2	139.456
Prdx5	167.339
Prdx6	100.599
Prelid1	67.8803
Prepl	101.902
Prickle2	53.2969
Prkaca	93.004
Prkacb	85.4346
Prkar1a	250.048
Prkar1b	223.115
Prkca	61.3691
Prkcb	153.878
Prkce	145.888
Prkcg	223.811
Prkcz	50.6232
Prnp	368.462
Prrc2a	82.5388
Prrc2b	88.2411
Prrt1	59.5137
Prrt2	126.803
Psap	704.106
Psat1	52.1847
Psd	163.102
Psd3	114.736
Psenen	51.2975
Psma2	69.4128
Psma4	65.366
Psma6	65.5928
Psmb1	92.607
Psmb3	62.7184
Psmb4	98.6108
Psmb5	76.0218
Psmb6	64.2936
Psmb7	93.8162
Psmc1	70.7866
Psmc2	52.9563
Psmc3	74.4075
Psmc5	87.9389
Psmd2	71.9944
Psmd4	53.597
Psmd7	51.0178
Psmd8	58.2134
Ptgds	324.72
Ptges3	80.6524
Ptk2b	249.976
Ptma	200.757
Ptms	324.161
Ptn	66.2662
Ptov1	59.9719
Ptp4a2	52.7483
Ptpa	79.8912
Ptpra	62.5809
Ptprn	117.437
Ptprn2	90.2482
Ptprs	86.4962
Puf60	57.0943
Purb	120.27
Pygb	106.588
Qdpr	151.188
Qk	57.7182
R3hdm4	157.064
Rab10	64
Rab11a	58.6177
Rab14	92.6273
Rab15	89.1704
Rab1a	83.9972
Rab1b	77.9972
Rab2a	161.944
Rab3a	351.802
Rab3c	64.1131
Rab5b	72.747
Rab5c	66.8142
Rab6a	204.748
Rab6b	218.162
Rab7	122.909
Rabac1	89.5149
Rabl6	51.6457
Rac1	167.26
Rack1	130.941
Rad23b	57.7781
Ran	92.8352
Rangap1	76.361
Rap1gds1	100.901
Rapgef4	97.842
Rapgefl1	51.7026
Rasgef1a	94.5705
Rasgrf1	113.911
Rasgrp1	145.557
Rasl10b	102.316
Rbbp7	54.4804
Rbfox1	71.7245
Rbfox2	53.0003
Rbm39	52.409
Rbx1	50.4152
Rcn2	58.0977
Reep5	180.082
Reps2	51.2812
Rgs4	61.9548
Rgs7bp	54.3248
Rheb	61.0094
Rhoa	76.4619
Rhob	143.014
Rian	101.448
Rn45s	1026.92
Rnasek	174.98
Rnd2	67.8328
Rnf10	88.8898
Rnf11	130.575
Rnf112	95.3175
Rnf14	103.616
Rnf157	97.561
Rnf187	182.142
Rnf208	65.6612
Rnf7	52.2778
Rogdi	79.77
Rph3a	73.4203
Rpl10	337.312
Rpl10a	126.677
Rpl11	295.628
Rpl12	237.399
Rpl13	298.185
Rpl13a	214.536
Rpl14	137.599
Rpl14-ps1	55.184
Rpl15	117.64
Rpl17	251.039
Rpl18	127.283
Rpl18a	115.737
Rpl19	316.319
Rpl21	145.289
Rpl22l1	75.8893
Rpl23	144.914
Rpl23a	298.973
Rpl24	184.034
Rpl27	112.282
Rpl27a	197.095
Rpl28	233.383
Rpl29	101.378
Rpl3	335.362
Rpl31	104.31
Rpl31-ps12	71.6535
Rpl32	198.317
Rpl35	220.088
Rpl35a	214.449
Rpl36	165.395
Rpl36a	132.675
Rpl36al	83.2033
Rpl37	125.534
Rpl37a	201.549
Rpl38	280.888
Rpl39	188.99
Rpl4	305.657
Rpl41	405.636
Rpl5	112.293
Rpl6	183.514
Rpl7	222.28
Rpl7a	207.795
Rpl8	239.569
Rpl9	439.734
Rplp0	155.199
Rplp1	878.148
Rplp2	263.025
Rpn2	52.0889
Rps10	214.236
Rps11	205.744
Rps12	325.036
Rps13	170.252
Rps14	266.481
Rps15	377.123
Rps16	191.038
Rps17	273.747
Rps18	221.963
Rps19	178.784
Rps2	310.782
Rps21	389.781
Rps23	166.774
Rps24	278.79
Rps25	228.677
Rps26	140.955
Rps27a	225.192
Rps28	176.279
Rps29	518.016
Rps3	122.985
Rps3a1	271.529
Rps4x	239.966
Rps5	182.785
Rps6	187.856
Rps7	181.011
Rps8	295.432
Rps9	227.083
Rpsa	250.161
Rraga	62.6778
Rrp1	112.673
Rtcb	50.7842
Rtn1	306.891
Rtn3	291.084
Rtn4	105.069
Rundc3a	106.42
S100a1	65.7252
S100b	90.2396
S1pr1	58.7269
Sar1a	53.9782
Saraf	151.731
Sbf1	53.6855
Scamp1	85.0665
Scamp5	160.055
Scd1	70.95
Scd2	426.194
Scg2	76.3616
Scg3	131.554
Scg5	245.278
Scn1b	256.654
Scn2b	92.4478
Scn3b	65.7343
Scoc	77.4692
Scp2	50.6555
Sdc3	55.5004
Sdcbp	126.262
Sdf4	54.3933
Sdha	152.879
Sdhb	93.0782
Sdhc	67.7679
Sdhd	69.7663
Sec11c	77.4145
Sel1l	50.4794
Selenof	99.2772
Selenok	86.5968
Selenom	61.9401
Selenop	132.213
Selenot	86.6682
Selenow	839.72
Sem1	65.5067
2003-09-01	139.311
2004-09-01	75.6725
2005-09-01	199.576
2007-09-01	139.283
Serinc1	423.787
Serinc3	83.4939
Serpina3n	51.861
Serpine2	101.218
Serpini1	67.1189
Set	58.3524
Setd3	55.7262
Setd7	61.1396
Sez6	52.6574
Sez6l	78.1615
Sez6l2	133.268
Sf3b2	68.278
Sfpq	53.1484
Sfr1	51.516
Sfxn5	75.3042
Sgta	50.6899
Sh3bgrl	62.363
Sh3bgrl3	113.455
Sh3gl2	155.346
Sh3glb2	55.6245
Shank1	97.5133
Shank3	60.9157
Shisa4	60.0044
Sipa1l1	68.4973
Sirpa	118.67
Sirt2	50.0629
Skp1a	283.353
Slc12a5	95.7181
Slc17a7	691.391
Slc1a1	58.7892
Slc1a2	556.306
Slc1a3	230.61
Slc22a17	256.317
Slc24a2	75.0868
Slc24a3	71.1254
Slc25a12	54.2197
Slc25a22	116.967
Slc25a23	159.339
Slc25a3	200.553
Slc25a4	432.556
Slc25a5	169.486
Slc30a9	62.889
Slc48a1	62.5136
Slc4a10	54.5306
Slc6a1	115.552
Slc6a11	60.6144
Slc6a17	113.746
Slc8a2	93.9205
Slit1	52.3216
Smap2	51.5695
Smarcc2	54.2723
Smdt1	111.172
Smim10l1	61.0624
Smim13	81.2187
Sms	63.2474
Snap25	1136.36
Snap47	160.79
Snap91	117.335
Snca	225.282
Sncb	203.701
Snhg11	79.3374
Snn	96.3503
Snord91a	53.7374
Snph	122
Snrpd2	67.1986
Snu13	77.4514
Snx10	56.3213
Snx3	79.8394
Sod1	214.076
Sod2	57.8901
Sort1	138.488
Sowaha	58.2302
Spag9	60.3602
Sparc	126.491
Sparcl1	587.782
Spcs1	65.1165
Sphkap	50.5147
Spin1	68.0327
Spock1	71.3924
Spock2	202.857
Spop	76.5117
Sprn	68.4737
Spryd3	70.1855
Sptan1	157.105
Sptbn1	125.864
Sptbn2	186.693
Sqstm1	192.61
Srcin1	51.531
Srgap3	84.2155
Srp14	101.137
Srsf2	52.8951
Ssbp4	59.4466
Ssr3	76.841
Sst	187.213
St13	76.4583
St6galnac5	66.4841
St6galnac6	58.7685
Stip1	77.5906
Stk25	62.6172
Stmn1	214.851
Stmn2	181.773
Stmn3	303.069
Stmn4	96.7627
Strap	52.3474
Strn4	67.3613
Stum	161.094
Stx12	55.5565
Stx1b	133.348
Stxbp1	191.956
Sub1	65.7347
Sucla2	65.6951
Suclg1	64.7425
Sult4a1	180.578
Sumo1	65.5658
Sumo2	163.742
Susd4	51.0871
Sv2a	117.629
Sv2b	146.611
Svop	68.1745
Swi5	127.639
Syn1	229.948
Syn2	157.744
Syngap1	70.1955
Syngr1	128.519
Syngr3	81.0085
Synj1	109.633
Synpr	57.5786
Syp	637.485
Syt1	440.14
Syt11	200.759
Syt13	81.5123
Syt4	66.0004
Syt5	63.0918
Syt7	54.4023
Tagln3	129.557
Taldo1	66.0675
Tbc1d9b	58.7741
Tbca	68.9469
Tcaf1	50.5123
Tceal3	66.5796
Tcf25	145.258
Tcf4	65.2382
Tcp1	61.8358
Tecr	201.021
Tef	122.088
Thra	315.276
Thy1	430.186
Timm8b	75.5064
Timp2	108.841
Tm9sf2	59.5579
Tma7	67.1589
Tmbim6	143.954
Tmcc2	85.8216
Tmed10	58.7013
Tmed2	66.7346
Tmed9	70.0227
Tmem106b	52.0043
Tmem130	67.3935
Tmem151a	55.6959
Tmem179	57.1657
Tmem256	51.6361
Tmem30a	167.744
Tmem38a	60.0306
Tmem47	52.7093
Tmem50a	55.4642
Tmem50b	57.5467
Tmem59	120.405
Tmem59l	134.804
Tmem9b	67.3458
Tmod2	89.9401
Tmsb10	50.2863
Tmsb4x	883.234
Tmx2	116.12
Tmx4	76.9887
Tnfrsf21	51.9857
Tnk2	53.1134
Tollip	52.2975
Tom1l2	57.1047
Tomm20	100.059
Tomm34	50.4571
Tomm70a	62.4666
Tpi1	383.033
Tppp	145.755
Tprgl	85.551
Tpt1	461.461
Trf	158.191
Trim2	67.122
Trim32	66.0665
Trim35	60.6451
Trim37	81.5
Trim44	73.6375
Trnp1	85.3915
Trp53inp2	60.4293
Trpc4ap	53.9513
Tsc22d1	63.4614
Tspan13	133.48
Tspan3	197.533
Tspan5	63.3986
Tspan7	691.891
Tspyl1	88.4409
Tspyl4	156.655
Ttc3	143.126
Ttll7	52.76
Ttr	925.454
Ttyh1	150.849
Ttyh3	53.3382
Tuba1a	479.996
Tuba1b	353.075
Tuba1c	199.166
Tuba4a	177.506
Tubb2a	334.086
Tubb2b	167.386
Tubb3	124.281
Tubb4a	349.962
Tubb4b	173.991
Tubb5	170.094
Tusc3	107.019
Txn2	74.2235
U2af2	58.1051
Uba1	97.2523
Uba52	236.65
Ubald1	59.3489
Ubb	653.538
Ubc	308.159
Ube2b	68.6852
Ube2d2a	72.6859
Ube2d3	94.314
Ube2i	55.253
Ube2l3	73.727
Ube2m	58.2649
Ube2n	60.7516
Ube2ql1	82.5398
Ube2v1	93.6535
Ubl3	68.7916
Ubqln1	63.3857
Ubqln2	86.2512
Uchl1	423.505
Uqcc2	85.7892
Uqcr10	144.263
Uqcr11	200.749
Uqcrb	116.475
Uqcrc1	115.491
Uqcrc2	101.371
Uqcrfs1	79.239
Uqcrh	245.282
Usmg5	287.117
Usp22	81.6497
Usp5	65.5212
Vamp2	648.381
Vapa	72.3221
Vcp	110.832
Vdac1	252.622
Vdac2	106.036
Vdac3	92.2349
Vgf	75.2517
Vps28	60.0744
Vps35	71.121
Vps41	58.0023
Vsnl1	216.179
Vti1b	74.5884
Wasf1	173.44
Wbp11	66.9972
Wbp2	224.649
Wbscr17	55.8127
Wdr1	79.0499
Wdr13	61.2288
Wdr7	53.0832
Wipf3	134.16
Wsb2	121.552
Wscd1	54.3415
Ypel3	87.3032
Ywhab	302.63
Ywhae	424.497
Ywhag	479.043
Ywhah	692.38
Ywhaq	216.912
Ywhaz	417.258
Zbtb18	147.55
Zc3h15	52.587
Zcchc18	75.3309
Zer1	60.5179
Zfp365	129.534
Zfp706	74.474
Zfr	95.3363
Zmat2	81.0094
Zmat5	112.827
Zmiz2	60.4013
Zwint	191.589
