# Supplementary material for: Neuron type‐specific increase in lamin B1 contributes to nuclear dysfunction in Huntington’s disease
Source: EMBO Mol Med. 2020 Dec 28;13(2):e12105. doi: 10.15252/emmm.202012105 (PMC7863407; doi:10.15252/emmm.202012105)
Supplement: Supplementary file 10 — Source Data for Figure 9 [file EMMM-13-e12105-s008.zip › Figure 9B.xlsx]

## Sheet: Figure 9b
Table containing mean gene expression levels (FPKMs) for genes located in common and WT-specific LADs
Common LADs			WT-specific LADs
WT	R6/1		WT	R6/1
5.694311	5.182839		12.00529	11.29727
5.606137	5.093974		11.6165	11.11205
5.454066	5.303461		11.56504	11.44264
5.286861	5.375411		11.29928	11.59454
5.105569	5.136215		10.82747	11.00692
5.616104	5.104231		11.65154	11.25336
5.230516	5.149562		11.11224	11.08774
5.288548	5.286336		11.24667	11.1292
5.292397	5.156221		11.14425	11.229
