# Supplementary material for: Neuron type‐specific increase in lamin B1 contributes to nuclear dysfunction in Huntington’s disease
Source: EMBO Mol Med. 2020 Dec 28;13(2):e12105. doi: 10.15252/emmm.202012105 (PMC7863407; doi:10.15252/emmm.202012105)
Supplement: Supplementary file 10 — Source Data for Figure 9 [file EMMM-13-e12105-s008.zip › Figure 9C.xlsx]

## Sheet: Figure 9C
Table containing mean average accesibility levels (FPKMs) for genes located in common and WT-specific LADs
Common LADs			WT-specific LADs
WT	R6/1		WT	R6/1
1.803152	1.21398		2.633584	1.877296
1.448475	1.56705		2.171812	2.323061
1.380498	1.495095		2.042653	2.21852
