# Supplementary material for: Neuron type‐specific increase in lamin B1 contributes to nuclear dysfunction in Huntington’s disease
Source: EMBO Mol Med. 2020 Dec 28;13(2):e12105. doi: 10.15252/emmm.202012105 (PMC7863407; doi:10.15252/emmm.202012105)
Supplement: Supplementary file 10 — Source Data for Figure 9 [file EMMM-13-e12105-s008.zip › Figure 9E.xlsx]

## Sheet: Figure 9E
Table containing lamin B1 ChIP-seq signal (Log10(LB1/Input) for WT and R6/1 mice hippocampus at regions with unchanged, decreased or increased chromatin accessbility between WT and R6/1 mice hippocampus
Unchanged			Decreased accessbility			Increased accessbility
WT	R61		WT	R61		WT_up	R6/1_up
-0.3878	0.0920		0.0558	0.0466		0.062385752	-0.128156132
-0.0219	-0.0593		-0.1655	0.0309		-0.062256031	0.002133323
0.1107	0.1560		-0.1027	0.0599		0.11703061	-0.13992635
0.0305	-0.1747		-0.0060	0.0267		0.128419198	-0.104454032
0.1676	0.2574		-0.0620	0.1744		0.004501131	0.063729394
0.2490	-0.1560		0.3433	0.1429		0.168682378	0.111277793
0.1407	-0.1909		-0.3733	-0.1484		-0.014248305	0.024003869
0.7987	-0.0556		0.0337	0.0119		0.165539099	0.109204784
-0.0306	0.0625		0.0069	0.0711		0.032209096	0.106538757
0.1521	0.1172		-0.2207	-0.0011		-0.065400828	0.049129886
-0.1830	0.0994		-0.1781	-0.2079		-0.06586907	0.056394934
0.0930	0.1487		-0.0691	-0.1142		0.172436027	0.010793319
-0.0384	-0.0726		0.1463	-0.0341		-0.097585511	-0.031538672
0.2868	-0.3840		-0.1843	-0.0527		0.231734124	0.101517955
0.2868	-0.0234		-0.0252	-0.2165		-0.130753874	0.026553194
-0.0510	-0.1718		0.2792	0.1242		-0.182652736	-0.10118044
-0.3153	-0.1484		0.1196	-0.0234		-0.052036866	0.085723688
-0.3153	0.2019		0.0764	0.0792		-0.19580246	-0.115635673
0.0649	-0.0534		-0.0142	0.0655		-0.028646126	-0.05257901
0.2356	0.1414		-0.2361	0.0735		-0.241700932	-0.058585198
0.5878	-0.4036		0.0470	-0.2453		-0.035787983	-0.172859846
0.1184	-0.0814		0.3711	0.4817		0.106045526	0.038727125
0.0205	-0.0524		-0.1732	0.1665		0.060385313	0.367785845
-0.2061	-0.3245		0.1107	-0.0148		0.106045526	0.071554732
-0.1342	-0.0396		-0.1392	0.1349		-0.100885434	-0.035159185
-0.0406	-0.1747		0.3614	-0.3479		0.150985026	-0.032760808
0.3537	-0.1484		-0.1144	0.0457		-0.001659178	0.003313472
-0.0556	-0.1937		0.1090	-0.0601		0.016565642	-0.128156132
-0.1362	-0.2831		0.0566	-0.0343		-0.361035791	-0.14080638
0.1455	-0.0814		0.0827	0.0668		0.001263861	0.060900104
-0.0490	0.0423		0.3614	0.0558		-0.111158318	0.008371053
-0.0142	-0.0436		-0.1060	0.1580		0.128842694	-0.179494927
-0.1627	0.1015		0.2042	-0.0692		0.067938451	0.073489232
0.0205	-0.0497		0.0505	-0.0132		-0.084381422	-0.137019592
-0.1526	-0.0655		-0.0520	-0.0234		-0.008644428	-0.245269531
-0.0585	0.2319		-0.1536	-0.1764		-0.019780794	-0.133833265
-0.2516	-0.2125		-0.2361	-0.3851		0.211816929	-0.267723153
-0.0142	-0.0234		-0.2013	-0.0514		0.197381279	0.056985556
-0.2951	0.0857		0.0225	-0.1932		-0.095553245	-0.120330794
-0.0219	0.0394		-0.1392	0.0558		0.165539099	0.005542915
-0.0265	-0.0108		-0.2695	-0.0841		-0.078706294	-0.214235297
-0.0626	0.0046		-0.0600	-0.0234		-0.174545297	-0.007626514
-0.0142	-0.1426		-0.0020	0.1015		0.120450269	-0.229894669
-0.0142	0.4537		0.0350	0.0223		-0.173949148	0.09687305
-0.2152	-0.0717		-0.0853	0.0144		0.113538274	-0.053384005
0.1918	0.3446		0.0624	0.0760		-0.102384394	-0.069178272
0.0997	-0.1203		-0.1903	-0.0032		-0.205473307	0.022336709
0.2223	-0.2064		0.3091	0.1933		-0.090224411	-0.246691118
0.1853	0.1807		0.2009	0.1349		-0.239777538	-0.163299868
0.0674	-0.1341		0.2320	0.3175		0.106573865	0.082632611
0.2605	0.2940		-0.1342	0.1779		-0.019852183	-0.056661714
-0.3323	-0.1437		-0.0836	-0.1848		0.049616183	0.132083947
0.0066	-0.0122		-0.1845	-0.1521		0.032495098	-0.013875463
0.0982	0.0359		0.1796	0.1611		0.054467507	0.041520026
-0.2251	0.2155		0.0129	-0.0879		0.047021352	-0.213084848
0.5693	0.2265		-0.1539	-0.1661		0.041269023	-0.046588646
-0.0457	-0.2071		0.2508	-0.1543		-0.028488744	-0.181359778
0.1532	0.0240		0.0812	0.0060		-0.075700784	-0.126640268
-0.0477	0.0693		0.0615	-0.0490		0.021224013	0.049129886
-0.0600	0.2776		-0.0812	0.2148		-0.05564099	-0.079536723
-0.0472	0.1315		0.0101	-0.0130		0.273816713	0.046617085
-0.2516	0.0877		0.0872	-0.1426		0.258752967	0.110661335
0.6141	0.4537		-0.0142	-0.0234		-0.142192552	-0.094915199
-0.3452	0.1379		-0.1014	-0.2503		-0.133724146	-0.006715088
-0.0030	0.0418		-0.1004	-0.3245		-0.118983656	-0.298121838
0.0507	-0.1289		0.0649	0.0123		0.082661708	0.073489232
0.2151	-0.0785		-0.0577	0.3190		-0.168697639	-0.068447751
-0.0402	-0.0785		-0.0250	0.0947		-0.045282539	-0.054455015
-0.1781	-0.2243		0.1820	-0.3245		-0.122255877	-0.081412728
-0.0391	-0.1249		-0.1130	-0.0874		0.002785034	-0.096849699
-0.1903	-0.0096		0.0157	0.1665		0.184408782	0.057098815
0.1485	-0.0841		-0.2905	0.1984		-0.087825674	-0.303261478
0.0401	0.0512		-0.4334	-0.1755		-0.022366195	-0.04316484
0.0200	-0.0370		0.0568	-0.3022		0.226232556	-0.091020155
0.3167	-0.0856		-0.0639	0.0983		-0.039071889	0.3619301
-0.1270	-0.0767		0.1984	0.0046		-0.275161078	-0.230546274
0.1940	-0.1306		0.0674	-0.3245		-0.236097055	-0.25950997
-0.1112	-0.0234		0.2612	-0.0919		-0.440217037	0.187432584
-0.1569	-0.0092		0.4779	-0.0027		-0.115705946	-0.127509379
0.2868	-0.2787		-0.1247	-0.1157		-0.014248305	-0.012425397
-0.0812	0.1363		0.0021	-0.0514		0.056815051	-0.232304554
0.0080	0.1685		-0.1169	-0.0998		-0.053756846	-0.006715088
0.0997	0.1140		0.1929	0.1101		-0.063653161	-0.018775876
-0.0067	-0.0064		-0.0142	0.1641		-0.190339564	-0.19951204
-0.0142	-0.1026		0.1618	-0.0419		-0.10766999	-0.041519003
0.4117	0.1807		0.0554	-0.1695		-0.207372903	0.168464745
-0.2427	-0.3438		0.2772	0.0240		-0.029225461	0.101517955
-0.0496	-0.0963		0.1297	0.1933		0.303172107	-0.169548817
-0.4402	-0.4628		-0.0453	0.2776		-0.108518222	-0.048244365
0.1023	0.3190		0.2344	0.0462		-0.386634209	0.226456692
0.0262	0.2910		0.1506	0.1849		0.125930398	0.060900104
0.0888	-0.1633		-0.0900	0.0180		0.387451852	0.08303455
0.0583	0.0683		0.0666	-0.0027		-0.082301578	-0.276924264
-0.2661	-0.0758		0.3625	0.0700		-0.156000541	-0.307851515
0.1618	-0.1695		-0.2819	0.0014		-0.097794357	0.191694586
-0.1526	-0.0057		0.2076	0.2553		0.001545962	0.043526008
-0.2739	0.0046		-0.1661	0.0366		0.221840884	0.247645991
0.1618	-0.3914		-0.1993	-0.1710		-0.27748974	-0.206690625
-0.2951	-0.0118		0.2599	-0.1026		-0.007617726	-0.210507425
-0.2474	-0.0283		-0.0423	0.1342		-0.05564099	0.013562785
-0.2230	-0.1900		0.0775	0.0346		0.205476751	0.182341148
0.1393	0.0650		-0.0320	-0.0561		0.016511059	-0.146575965
0.2868	-0.4494		-0.3053	-0.1203		0.042790196	0.128670201
-0.0838	-0.1783		-0.0968	0.1306		-0.093429551	0.061590008
-0.1234	0.1292		-0.2033	-0.0582		0.00802809	-0.036784743
0.4117	-0.1861		-0.0035	0.2712		0.076832164	-0.10933541
-0.1308	0.0491		0.0401	-0.1484		-0.09722254	-0.132565251
0.0827	-0.0601		0.0437	-0.0514		0.060385313	6.03E+00
0.2288	-0.1374		0.1359	0.0369		-0.240644682	0.05723515
0.1564	0.0293		-0.1243	0.0711		-0.086250967	-0.186737752
-0.0934	0.0200		-0.1478	0.0792		-0.26952081	-0.009180342
-0.1903	-0.3914		-0.0693	-0.3245		0.079432738	-0.067326267
0.3405	0.1946		0.2265	0.1831		-0.088577048	-0.023420781
-0.0142	-0.2079		-0.1014	0.1718		0.13984866	-0.107741667
-0.0483	-0.0734		0.1966	0.0668		-0.179874131	-0.070845431
0.2151	0.2895		-0.1806	0.1263		-0.061672955	-0.240548892
0.0827	-0.1415		-0.2105	-0.0514		-0.026147528	0.039630964
-0.0261	-0.0344		-0.1501	-0.2425		-0.387160308	-0.218397385
-0.2008	-0.1148		-0.0240	0.2218		0.010575279	-0.174688457
-0.1223	0.0284		0.0900	-0.0234		-0.091853163	-0.19951204
-0.0040	-0.0940		-0.1360	0.0845		-0.328243278	-0.123123695
-0.1112	-0.5517		0.1035	0.0890		-0.063234766	0.051643898
-0.1372	0.1083		0.0354	-0.0419		0.003242427	-0.009632497
-0.1642	-0.1962		0.1107	0.2910		-0.027213282	0.030264078
-0.1223	-0.0629		0.0000	-0.0234		-0.139187042	-0.023420781
0.0253	0.0402		-0.0626	0.3224		-0.230456787	-0.19951204
-0.2225	-0.1617		-0.3153	-0.1203		-0.067933164	-0.090367571
-0.0968	-0.0673		0.1031	-0.1581		-0.268945966	-0.249817159
0.0742	0.0650		-0.3048	-0.0234		-0.279805983	-0.009410067
-0.0722	0.2776		0.0827	-0.2575		0.133553314	0.027731741
0.0025	-0.0589		0.0868	-0.1721		-0.083884233	0.363969045
-0.0670	-0.1484		0.0350	-0.0234		-0.148584816	-0.208357448
-0.0060	0.1665		-0.0396	-0.1861		0.125120147	0.177494061
0.0315	-0.1995		-0.0911	0.0824		0.124054393	0.101517955
-0.0859	-0.0451		-0.0934	0.1656		0.228789744	0.20702814
0.0138	-0.0981		0.1336	0.0585		-0.06422228	-0.169548817
0.1107	-0.2153		-0.0023	-0.1484		-0.299484034	0.030936881
0.2868	0.2454		-0.0142	-0.0998		0.00505685	-0.061209342
0.1170	-0.3422		0.0792	0.1128		-0.03691229	-0.110570957
-0.0549	0.0527		0.0905	0.0530		0.001263861	-0.297798582
0.1319	-0.1484		0.0771	-0.0562		-0.198308494	-0.19951204
0.0649	-0.0692		-0.1420	-0.1452		0.147832239	-0.076666293
-0.0377	0.1414		-0.0142	0.0905		-0.03980241	0.194634979
0.0266	0.0931		-0.0886	-0.0529		-0.086798972	-0.000854953
0.0060	-0.4116		-0.0779	0.0362		0.003480462	-0.004115626
-0.2609	0.0402		-0.2573	-0.2600		0.161842954	-0.148359518
0.2721	-0.1106		-0.0675	0.0128		0.129439867	0.126965077
-0.0787	-0.2721		0.2683	-0.0436		0.080538014	-0.169548817
0.0827	-0.3245		0.3923	0.1128		-0.112858103	-0.109132895
0.2546	0.2085		0.1044	-0.1128		0.054467507	0.308643448
0.1560	-0.0419		0.2130	0.1749		0.029657181	0.001402802
0.2588	0.0735		0.0962	-0.0332		0.247629567	0.152670478
-0.0505	-0.2415		0.0381	0.0940		-0.0365247	0.068349592
-0.0280	0.0660		-0.3583	-0.0917		0.176083393	0.171153883
-0.0742	-0.1538		0.0914	-0.4027		0.089292287	0.0394785
0.0668	0.1198		0.0977	-0.0328		0.085285852	0.015731343
0.0997	0.0435		-0.1489	-0.0011		-0.025529316	-0.276677995
0.0615	-0.5005		0.3167	-0.1661		-0.204865817	0.110327476
0.1023	0.0620		0.1300	0.0366		-0.361035791	-0.176030945
-0.0585	0.2695		-0.0859	-0.1203		-0.028726128	-0.173183102
-0.2775	-0.2952		0.0759	0.0677		-0.00402914	-0.245269531
-0.1778	-0.0676		-0.1604	-0.1177		0.116519975	-0.023420781
0.7128	0.2776		-0.0889	0.0277		-0.071391191	-0.043942449
0.0341	0.0402		-0.2013	-0.1077		-0.133434713	0.1463303
-0.1392	-0.2626		0.1583	-0.0731		0.121971442	-0.211411264
0.2162	0.0435		-0.1282	0.2988		-0.006279375	0.189870165
-0.2269	0.0588		-0.0986	-0.1241		0.126678537	0.195074326
-0.0670	-0.3010		-0.0398	-0.0658		0.042233051	-0.034416166
0.2783	0.0290		0.0759	0.2541		0.175631238	-0.023420781
0.1542	-0.0234		0.0024	0.0123		0.133071211	-0.158119355
0.4629	-0.0746		-0.3291	0.0096		0.161842954	-0.227540764
0.0827	-0.2761		0.0742	-0.3408		-0.065400828	-0.238536148
0.0792	0.1278		0.0759	-0.0234		-0.10766999	0.047160293
0.3837	-0.0746		-0.0142	-0.0451		-0.069295871	-0.184788784
-0.0320	-0.2554		0.0634	-0.0482		-0.21962894	0.03823612
-0.1044	-0.1802		0.1448	0.0857		-0.1058076	-0.122552254
0.0502	-0.1282		-0.0972	0.0905		-0.578519736	-0.359212883
-0.1126	-0.1503		0.0097	0.0298		0.025004994	-0.123315648
0.1138	0.1468		0.0827	0.1729		-0.024713739	-0.014080755
-0.0773	-0.0587		0.0964	-0.1203		0.068286583	-0.023420781
-0.0184	0.0074		0.0964	-0.2548		0.108468971	-0.156632044
0.2994	-0.0092		0.2697	-0.2608		-0.203304541	-0.047332939
0.2076	0.6298		-0.0252	0.0240		0.088414037	0.049129886
-0.2483	0.2024		0.2115	0.1255		0.195701221	-0.145154378
0.1853	-0.2153		0.0982	0.0755		0.01105756	0.087277516
-0.2447	0.0637		-0.0391	-0.0887		-0.190339564	-0.162789233
0.0851	0.0668		-0.1799	-0.1525		-0.054676962	-0.207945208
-0.1066	-0.1096		0.0803	-0.1136		0.180977964	0.028967288
0.0092	0.0537		0.0479	0.4129		-0.088881923	-0.007030365
-0.1903	-0.0717		-0.2775	0.0491		0.106795388	0.055760465
0.2317	-0.0834		-0.2675	0.1334		-0.020408614	0.113606455
-0.1972	-0.0871		0.2868	-0.2589		-0.151421498	-0.210507425
-0.1604	-0.2665		-0.0295	-0.0118		-0.248331511	0.088071232
0.0117	-0.1768		0.1034	0.3540		-0.014248305	0.040696718
0.4215	-0.1261		-0.0336	0.1227		-0.103648716	0.030936881
0.1899	-0.1673		-0.1392	-0.1560		0.116085463	0.51169242
0.0437	-0.0234		-0.1323	-0.1338		0.228789744	0.046215147
-0.2038	-0.2858		-0.1619	0.0011		0.067938451	-0.061209342
0.0701	0.2710		-0.2406	0.0772		-0.063936089	0.085723688
0.1714	-0.6255		-0.0505	0.1211		-0.081195095	-0.030482636
0.0527	-0.0904		0.0701	0.0877		0.011687429	-0.103827118
0.2605	-0.0767		0.0262	0.0660		0.056682865	-0.081412728
0.0129	0.3024		0.3739	-0.0879		-0.215575388	-0.141520093
-0.0848	-0.0076		0.1205	0.0088		-0.257286354	0.004607942
-0.0142	-0.1512		0.2104	0.0346		-0.170595506	0.19570511
0.0649	-0.0814		-0.1806	-0.1026		-0.187792375	-0.117519817
0.0381	0.0088		-0.2433	-0.0326		-0.072240252	-0.272743954
0.2162	0.4102		-0.1308	0.1629		-0.00352444	-0.046901877
-0.0396	-0.0648		0.0147	-0.1802		-0.062940229	0.019131569
-0.0556	0.0966		0.0548	0.2337		-0.076803809	-0.023420781
-0.3664	-0.6255		0.0896	0.0534		-0.119483707	-0.121907183
0.0548	-0.0419		0.3749	-0.2295		0.094896164	-0.004115626
-0.3153	-0.1415		-0.0663	-0.3695		-0.190339564	0.030936881
-0.2291	0.0373		-0.0142	-0.1358		-0.094767902	-0.000355477
0.4724	-0.1484		-0.0432	0.3110		-0.240027348	0.391552567
-0.0532	0.0801		-0.1112	0.0277		-0.046432989	0.005350961
0.1867	-0.0847		0.1220	0.0293		0.02604629	-0.055605465
0.1049	-0.2733		-0.2069	0.1040		-0.092674912	-0.033521108
-0.0495	-0.1164		0.2125	0.2051		0.135514015	-0.249817159
0.2038	-0.4901		0.8888	0.1984		0.140653655	-0.04974972
-0.3153	0.0491		0.3001	-0.1365		0.214231023	-0.059632954
-0.0900	0.0104		-0.0919	-0.4021		-0.023588331	0.078036859
-0.0313	-0.2897		0.4085	-0.1415		-0.03805122	-0.016471921
0.0785	-0.0118		0.3215	0.2019		-0.002666433	0.195074326
-0.3045	-0.2325		0.1768	-0.0524		-0.119591486	-0.023420781
-0.1489	0.4537		-0.2095	-0.0469		-0.055084559	-0.173183102
0.0077	-0.0814		-0.1655	-0.1152		-0.082705686	-0.099299392
0.1803	-0.1106		-0.1732	-0.0672		-0.044211529	0.060900104
-0.0600	0.1842		-0.3346	-0.1484		-0.050971112	0.141389467
-0.1342	-0.0871		0.2115	0.0708		-0.041400551	0.038727125
-0.1014	-0.0746		-0.0758	0.0381		0.018751955	-0.066172762
-0.3282	-0.1640		0.1796	0.0620		0.07046543	0.016450731
-0.2982	-0.0432		0.0629	0.1408		0.126370636	-0.213300325
-0.1070	0.0857		-0.0300	-0.0423		-0.090101608	-0.112110464
-0.1979	0.0421		0.0369	-0.0545		-0.071153156	-0.171840614
-0.1822	-0.1695		0.0315	0.0193		-0.089499258	-0.084118622
-0.0193	0.0387		0.0350	0.0558		-0.136242661	0.008763902
0.0578	-0.1695		-0.0051	-0.1525		-0.201334948	0.030936881
-0.3334	-0.2794		-0.1308	-0.1603		-0.072240252	-0.148359518
-0.0354	0.1128		0.1338	-0.0756		0.03868777	0.052669388
0.0747	-0.0746		-0.4402	0.1101		-0.026482762	0.14291064
-0.1953	-0.2586		-0.2666	-0.0564		0.118962957	0.033306843
-0.0142	0.1527		0.0021	-0.0648		-0.050971112	0.058249265
-0.3567	0.4025		0.0800	-0.2048		-0.377426208	0.385243093
0.0341	0.1379		-0.1112	0.0776		0.0267533	-0.012827708
0.2288	0.3916		-0.0686	-0.1818		-0.063234766	0.173604385
-0.0261	0.1527		-0.0972	-0.0427		-0.116237844	-0.35813389
0.2605	-0.0076		0.0621	0.3288		0.226485789	-0.023420781
0.1714	0.2362		0.3537	0.0065		-0.032890415	-0.194816919
0.2171	-0.1177		0.0604	-0.0469		0.130966387	0.039861054
-0.0005	-0.0834		-0.1014	-0.0011		0.103851007	-0.099141495
0.0464	0.1446		0.1107	-0.3840		-0.184944532	-0.171840614
0.2231	-0.3245		-0.0221	-0.0124		-0.037313609	0.03823612
-0.1178	0.2634		0.0282	0.0152		-0.020497254	-0.054455015
0.1425	-0.0856		-0.3346	-0.0234		0.319781951	0.011341325
-0.1210	-0.0234		-0.0432	-0.1821		-0.118144439	0.156565522
0.0759	0.2776		0.2620	0.0931		-0.25458046	-0.19951204
-0.0585	0.1255		-0.0142	0.2398		0.215425782	-0.258949228
-0.0423	0.2438		0.1144	-0.1142		0.189871678	0.325033864
-0.0142	0.0014		0.1836	0.0491		0.161842954	0.219617267
0.1011	0.3745		0.1434	0.0155		0.179571721	-0.182344015
0.3722	0.0893		-0.2758	-0.0112		0.016785929	-0.240548892
0.3770	0.1922		-0.0953	-0.0304		0.092961665	0.039966198
0.2410	-0.0904		-0.4642	0.0958		0.082661708	0.040248299
0.1039	0.1685		-0.0900	-0.0398		0.16595952	0.059114107
-0.0972	-0.2752		-0.0464	-0.0108		-0.083574797	-0.09951095
-0.0401	-0.0778		-0.3945	0.4537		-0.114918467	-0.146380952
0.1899	0.1278		-0.0449	-0.0756		-0.150468052	0.038727125
0.3448	-0.1995		-0.1211	-0.0629		0.075928325	-0.159897431
-0.1791	0.0637		-0.0313	-0.3022		0.136395832	0.132467092
-0.1539	-0.0234		-0.0585	-0.0057		0.096449992	-0.046901877
-0.0142	0.0435		-0.3733	0.1069		0.075152106	-0.241476542
0.1687	0.1263		0.0113	0.1792		-0.222524248	-0.227540764
0.0827	-0.0940		0.2997	-0.1072		-0.023793623	-0.15208739
-0.3567	0.1015		0.0604	-0.0734		0.124054393	-0.092747273
0.2868	0.2969		0.0604	0.0655		0.107967573	-0.137821527
-0.1511	-0.0767		0.1776	0.1049		-0.22510167	0.019131569
-0.0077	-0.0298		-0.0058	-0.0827		-0.084448252	-0.176388242
0.2961	0.1775		0.0629	-0.1617		-0.093429551	-0.099141495
0.0235	0.1263		-0.0252	0.1057		-0.162474386	-0.122630682
0.0271	0.0076		0.0265	-0.0510		-0.014248305	-0.126961373
-0.0327	-0.0795		-0.0142	-0.2712		0.023540256	-0.035320005
0.1776	-0.1254		-0.0570	0.0362		-0.444912159	-0.239629264
-0.3153	-0.1484		0.1279	0.4415		-0.008984065	-0.109487928
-0.0543	0.0191		0.0527	0.1101		-0.088350026	0.033805889
-0.0934	0.0402		-0.1988	-0.2258		0.155212375	-0.242546673
-0.0812	-0.4088		-0.2516	0.2591		-0.218368288	0.055760465
-0.1469	0.2349		0.2032	-0.3245		-0.175099598	-0.143994713
-0.1692	0.0637		-0.0626	-0.1715		0.121971442	0.152670478
0.0292	-0.1695		-0.2400	-0.0234		0.056332769	-0.089099557
-0.4020	-0.3575		0.1226	-0.0234		0.149253827	-0.31662544
-0.1134	-0.1755		-0.0588	-0.1818		0.46287295	0.43083759
-0.4914	-0.6518		-0.1840	-0.1162		-0.050460478	0.006542442
0.0729	-0.1695		0.0215	-0.1311		0.023540256	0.079798706
-0.0510	0.0890		-0.0341	-0.1671		-0.032473125	-0.175709126
0.1687	0.0683		-0.0556	0.0886		-0.066636375	-0.181783273
-0.0982	-0.1898		-0.0830	0.1315		-7.87E-01	-0.023420781
0.2288	0.1527		0.1107	-0.3658		-0.081195095	-0.014277402
0.2076	-0.3245		-0.0964	-0.1531		-0.125740318	-0.090367571
0.0859	-0.2981		0.1370	0.1576		-0.123392775	-0.453545473
-0.0464	0.2038		-0.4042	0.1584		-0.008257941	-0.017511922
0.1496	-0.0640		0.1583	-0.2091		-0.125398757	0.325033864
-0.0186	-0.0681		-0.1032	0.1042		-0.340832405	-0.162789233
-0.3153	-0.1299		0.1319	0.0805		-0.176975603	0.025797241
-0.2516	0.1363		0.0060	0.1792		0.042656546	-0.082542233
0.0422	-0.0082		0.0896	-0.2906		-0.106018678	0.238979812
-0.2235	-0.0582		0.2198	-0.0234		0.101145114	-0.400839123
-0.2493	0.0009		-0.1348	-0.2058		-0.070729661	-0.17907088
0.1974	-0.3157		-0.1881	-0.0164		-0.008174157	-0.092501701
-0.0568	0.0051		-0.2573	-0.0234		0.018751955	-0.240904726
-0.0572	-0.0637		0.0086	0.2107		0.024209947	-0.010259335
-0.1972	-0.2600		0.2288	-0.1995		-0.203304541	-0.063849438
-0.1439	-0.0234		0.0717	0.2233		-0.16551598	0.170399245
-0.1261	-0.1967		0.0010	0.1329		-0.02446747	-0.087089861
0.2288	-0.0234		0.1205	0.1858		-0.147787213	-0.095971449
0.0494	0.0472		-0.0418	-0.1718		-0.070729661	0.142205044
0.2288	0.1984		0.1485	0.0479		0.018544208	0.045295031
-0.3945	-0.0022		0.2198	0.0277		-0.111158318	0.088552978
0.1165	0.3234		0.0157	-0.1573		0.309445675	-0.072269349
-0.2020	-0.0915		-0.0722	0.0915		0.147602515	-0.064813467
-0.0617	-0.0082		0.1911	0.1587		0.121630418	0.004017467
-0.1462	-0.1124		0.4909	0.3190		0.006940994	0.395708526
-0.0490	-0.1326		-0.2146	-0.1484		0.06872593	0.011907181
-0.2905	0.1429		0.0629	0.0491		-0.119591486	-0.159640528
0.0977	0.2265		-0.3664	0.1637		0.082661708	-0.051449505
-0.2436	-0.0387		-0.1678	0.2776		0.139941112	-0.178322741
0.0905	-0.2519		-0.2853	-0.1848		0.034264121	0.051481667
-0.0142	0.0780		0.0028	0.0076		0.036904217	-0.167913054
0.0282	-0.1093		0.0827	-0.2218		0.043743642	-0.006387442
0.3379	0.5409		-0.0345	-0.1026		-0.000884344	-0.019264822
-0.1647	-0.1358		-0.0972	0.1556		0.103851007	0.029824731
-0.2695	0.1729		-0.1585	0.0346		-0.169150265	-0.143714613
-0.0418	-0.0680		-0.1112	0.0857		-0.186409271	-0.342179544
-0.2472	-0.0746		-0.1564	-0.0509		-0.118983656	-0.15695969
-0.0654	-0.1995		0.0225	-0.1484		-0.147787213	0.083789188
0.2987	-0.2453		0.0235	0.1807		-0.176975603	-0.160948645
-0.0934	-0.0234		-0.1092	-0.0160		0.080307802	0.101517955
-0.2184	-0.1695		0.1259	0.1015		-0.079515037	-0.046283664
-0.0142	-0.0146		0.0934	0.2289		0.165539099	0.172873864
-0.2427	-0.0325		0.0640	0.0136		0.186111529	0.146840934
-0.3610	0.0136		0.1170	0.1393		-0.109034625	-0.179494927
-0.0742	-0.0648		0.1370	-0.1106		0.177637221	0.223251552
-0.0487	-0.0612		-0.2602	-0.0234		-0.366430823	-0.22123129
0.0626	-0.0514		0.2018	-0.0308		0.024669761	0.042080767
0.0437	0.0200		0.1618	0.1527		-0.164010625	-0.16172348
-0.1323	-0.1995		-0.4914	-0.0669		-0.129202821	0.024883898
-0.1362	-0.0451		0.0859	-0.0132		-0.033843861	-0.122030579
0.0554	0.0128		-0.1014	-0.1434		0.072320875	-0.064165749
0.1618	-0.0064		-0.0432	0.1685		0.286781691	0.060900104
-0.1855	-0.2261		0.1455	0.1527		0.157433835	0.046215147
-0.2645	-0.2376		-0.0278	0.1107		0.040974486	0.022336709
0.1832	-0.3824		0.0172	0.0152		-0.004488468	-0.151739259
-0.1066	0.1468		-0.1604	0.0558		0.04903353	-0.109606929
-0.0290	0.0223		0.1681	0.2265		-0.034143134	-0.014646857
0.2076	-0.1661		-0.0005	-0.1695		0.047899602	-0.19951204
-0.1051	0.0637		0.4159	0.1393		-0.139187042	-0.3188469
-0.5194	-0.1995		0.0930	-0.0326		0.138361858	-0.036582227
-0.2905	-0.4494		0.1984	0.0757		0.187397058	-0.005195961
0.2520	-0.1077		-0.0457	-0.0330		0.131879731	0.060900104
0.0437	0.3648		0.1229	0.1656		0.191806177	0.06012527
-0.1060	0.0558		0.0196	0.1192		0.028503675	0.034571166
-0.1903	0.0001		-0.1489	-0.3719		-0.081195095	-0.395031851
-0.1627	0.1255		-0.0497	0.0637		0.015714918	-0.205264369
0.0701	-0.0234		0.0949	0.0381		-0.022520831	-0.002899114
0.0271	-0.1995		0.2645	0.1422		-0.021197165	-0.071193563
-0.2184	0.2107		0.2459	0.1079		0.075561367	-0.057725013
-0.0327	-0.0234		-0.2317	0.2978		-0.032731711	-0.107741667
-0.3330	-0.0514		0.0132	-0.2563		0.066574888	-0.070417344
-0.4914	-0.4384		0.4251	0.2428		0.13984866	0.009371732
-0.1215	-0.3074		0.1049	-0.0827		0.194027637	-0.190368661
0.3215	-0.0556		-0.1703	-0.1173		0.056815051	-0.174688457
-0.1112	0.0877		-0.0742	-0.0234		-0.211737709	-0.095971449
-0.1073	-0.2622		0.0271	-0.3422		0.00802809	-0.136652758
-0.1678	-0.0612		-0.2483	0.0857		-0.392444256	-0.276146097
0.2076	0.3320		0.0205	-0.1484		-0.09722254	-0.080459282
0.0717	-0.0998		-0.1257	0.2541		-0.054866156	-0.209057358
-0.7546	0.1807		-0.0429	0.0071		0.281177813	0.269176047
-0.1655	0.0453		0.0315	0.0088		-0.053756846	0.168464745
-0.0142	-0.4494		-0.0038	-0.2153		0.028786327	-0.008180815
0.0479	-0.2554		0.2042	-0.1695		-0.43178387	-0.099141495
0.0747	-0.1581		-0.1219	-0.1655		-0.014248305	0.022336709
-0.1903	0.1227		0.0060	-0.0596		-0.085604214	-0.13105466
0.1978	-0.0556		0.0000	0.0735		-0.195479204	-0.079278599
0.0872	-0.0469		-0.0384	0.1052		0.112438098	-0.125167855
-0.1348	0.1128		-0.1077	-0.1077		0.105227536	-0.006715088
-0.0934	0.0958		-0.0856	0.0558		-0.044211529	-0.223780615
0.1618	-0.2230		0.1319	0.1168		-0.132347617	0.101517955
-0.0812	0.3161		-0.0880	0.1576		-0.283093617	0.009747582
-0.1840	-0.0519		0.0649	0.0588		0.11837726	-0.1388142
0.0479	0.2776		0.0121	-0.0032		-0.476646303	0.045295031
0.1438	0.0290		0.1471	-0.1173		-0.005293462	0.026553194
-0.0406	0.0180		0.2868	0.1387		-0.014248305	-0.039607542
0.0092	-0.3719		-0.6375	-0.0904		0.050692502	-0.064813467
-0.2573	0.3823		-0.1489	-0.2745		-0.061672955	-0.25950997
-0.5194	-0.1747		0.1355	0.3502		-0.058153791	-0.014465939
0.1407	0.1984		0.0859	-0.1926		-0.054866156	-0.113031556
-0.1609	0.1663		-0.0142	-0.1831		-0.255280371	-0.205502404
0.1220	-0.1374		-0.0382	0.0258		-0.054211605	-0.047780127
0.1319	-0.0134		-0.0825	-0.0315		0.061172792	-0.203628607
0.0574	-0.2487		-0.1692	0.2703		-0.095408117	0.029515294
-0.5671	0.0321		-0.0002	-0.1045		-0.05564099	-0.145415137
0.0789	0.0052		-0.3531	-0.1026		-0.187491721	0.008178205
-0.0142	-0.0446		0.2076	0.1729		-0.112379963	-0.124090943
-0.1392	-0.0118		-0.1077	0.1744		-0.151086265	-0.256334957
-0.0836	0.1128		-0.2138	-0.1882		-0.049010411	-0.062572905
-0.3595	0.1414		-0.1979	0.0014		0.000991661	0.020044912
1.0997	0.6755		-0.0423	-0.0234		0.13972864	0.085723688
0.1690	0.0896		-0.1979	0.1062		0.009232791	0.037848875
-0.2361	0.4817		-0.0142	0.3367		-0.098569191	0.090023669
-0.1339	-0.1995		-0.3037	-0.0814		-0.177565276	-0.075598793
-0.3416	0.8797		-0.1070	0.0256		0.058772632	-0.20447546
-0.0620	-0.2071		0.0327	-0.0746		-0.274442047	0.019613851
-0.0142	-0.0234		0.2177	-0.1617		-0.203741018	-0.10933541
0.0502	0.3687		-0.0142	-0.0132		-0.289873721	-0.28129386
-0.1859	-0.0336		-0.1027	0.0309		-0.135490896	-0.103940378
-0.0231	-0.0750		-0.1008	-0.0845		0.041867637	0.036164909
0.4380	-0.0446		-0.1292	-0.2111		-0.032473125	0.07964954
-0.1234	0.0668		-0.3401	-0.1995		0.131879731	-0.084690438
-0.1505	-0.4036		-0.0812	-0.0841		-0.181739392	0.106912987
0.2222	0.0491		-0.0577	-0.0514		-0.196091893	-0.16172348
-0.0410	-0.0357		-0.0490	0.1527		-0.027612267	0.091533734
-0.2361	0.1363		-0.1247	-0.2575		-0.1589311	-0.109049784
-0.0593	-0.0684		-0.0550	0.0052		0.224633784	-0.124090943
0.0797	-0.0871		-0.0686	-0.0234		-0.148946879	0.083789188
0.2683	-0.3438		-0.0722	-0.0411		-0.054365528	-0.032194706
-0.1903	-0.3756		-0.1066	-0.2686		-0.332537306	0.076949764
0.0369	0.2454		-0.2447	-0.1203		0.115385553	-0.072638804
0.1184	0.0303		-0.4914	0.4079		-0.184510021	-0.378808439
0.0807	0.1629		0.0868	0.0588		0.11837726	0.025427786
-0.0300	0.1685		-0.1561	-0.0638		0.132966826	-0.030482636
0.0421	-0.1411		-0.1669	0.0700		0.049420775	-0.080148406
-0.1360	-0.1695		-0.4665	0.1874		-0.081195095	-0.213300325
0.0188	0.0418		-0.0978	-0.1026		-0.218368288	-0.222461238
-0.1308	-0.0669		-0.1903	-0.3508		0.096164178	-0.137364134
-0.0833	-0.1429		-0.0142	0.0491		0.121971442	-0.206351465
-0.0664	0.0418		-0.0812	0.0346		0.049420775	0.073489232
-0.2361	-0.1647		0.2076	-0.1306		0.15084757	0.100028093
0.3475	-0.0692		0.0285	0.1595		-0.041041482	-0.007030365
-0.0142	0.1837		0.2198	-0.2423		0.062385752	-0.066455414
0.0306	0.0588		0.1984	0.3124		-0.053756846	0.085723688
0.2868	0.4772		0.0969	-0.0064		0.129439867	-0.346352618
-0.0388	-0.0616		-0.1499	0.0215		-0.499802727	-0.134119079
-0.1549	-0.0925		0.0827	-0.2733		0.060385313	-0.150906707
0.0401	0.5329		-0.1983	-0.3092		-0.004702987	-0.172359794
0.1271	0.2398		-0.0365	-0.0234		0.347479531	-0.034701792
0.2324	-0.0011		-0.1392	0.0616		0.107746051	0.224363702
0.2588	0.3568		-0.0853	-0.3180		0.23407534	-0.035655238
0.0035	-0.0082		-0.0142	-0.0534		0.106045526	-0.304247391
-0.0142	-0.1995		0.0437	-0.0469		0.057107603	-0.006387442
-0.2609	0.1656		0.0428	-0.0587		-0.123392775	0.012791391
-0.0812	-0.1282		-0.1465	0.1263		-0.115274884	-0.157314361
0.0292	0.2574		-0.1392	-0.0925		-0.09722254	-0.023420781
-0.0686	0.2776		0.0220	-0.4671		0.114070172	-0.19951204
0.1027	0.1079		0.0350	0.1372		-0.014248305	-0.15375455
-0.0749	0.1287		-0.0142	-0.0548		-0.030889976	-0.193437893
0.3489	-0.3508		0.0315	-0.1445		-0.030335125	0.076282132
-0.0903	-0.0562		-0.1262	0.2476		0.016420515	-0.214235297
-0.0600	-0.0234		-0.1414	-0.0160		0.137842678	0.095269006
-0.0698	0.0161		0.1063	-0.1106		-0.144207843	-0.143714613
0.0271	0.0705		0.0381	0.0065		-0.005474381	-0.110570957
0.2025	0.3598		0.3103	0.1566		-0.184944532	0.03589322
-0.1655	-0.1647		0.2344	-0.0960		-0.111158318	0.091972637
0.1074	0.2018		0.0092	-0.4336		-0.088881923	-0.165173017
-0.0722	0.0180		0.0884	0.0786		0.005955081	0.095765626
0.5140	0.1637		-0.0585	-0.0824		-0.062256031	0.110327476
-0.0812	0.1015		0.4771	0.0277		-0.306845133	-0.082398641
-0.2138	0.1227		0.0859	-0.4548		-0.097965305	-0.023420781
-0.3733	-0.0692		-0.0722	0.0523		-0.049576267	-0.023420781
0.5655	-0.0856		0.0357	-0.0935		0.103511847	0.117908371
-0.1710	-0.0960		0.0693	0.1527		-0.11655335	-0.016358927
0.0388	0.0509		0.0138	0.2444		-0.215893669	-0.061879033
-0.0868	-0.3245		-0.2522	0.1098		-0.060705706	0.110661335
-0.0142	-0.4494		-0.4702	-0.2197		0.00955461	0.049686317
-0.2695	-0.2197		0.0121	0.2574		0.101145114	0.077605798
-0.4122	0.1611		0.5421	-0.2064		-0.153295296	-0.055019767
0.2356	0.1429		0.0827	-0.0564		-0.27748974	-0.023420781
-0.0300	0.3666		0.0292	-0.0676		-0.171639066	-0.18649153
0.1761	-0.1747		0.0000	-0.1555		-0.190339564	-0.116174835
0.0949	0.1984		-0.1845	0.0001		-0.025529316	-0.088361588
-0.3664	-0.3245		-0.2982	-0.0497		-0.095408117	0.057884158
-0.0547	-0.1148		0.2675	-0.0856		-0.221856616	-0.137364134
0.0425	0.0947		0.0164	-0.1326		0.016134324	-0.359212883
0.2620	-0.0234		-0.0532	0.0172		-0.014248305	-0.064813467
0.1978	-0.1810		0.2776	-0.0524		-0.081195095	-0.084690438
-0.0447	0.1059		-0.2800	-0.0332		-0.045656769	-0.11155687
-0.0710	0.1441		0.1148	-0.1995		-0.014248305	-0.142110569
-0.0142	0.0813		-0.0228	0.0321		-0.014248305	0.006542442
-0.1234	-0.2665		0.1874	-0.0022		-0.128191657	6.03E+00
-0.5056	0.0462		-0.3406	-0.0761		0.131879731	-0.023420781
-0.2105	-0.1484		0.2051	0.1422		-0.035098444	0.009371732
0.2130	0.0321		-0.1044	-0.1070		-0.123392775	-0.076127132
-0.0406	0.2051		0.3448	-0.4548		-0.155577458	-0.182573618
-0.0686	0.1414		-0.0477	-0.3970		0.022268529	-0.158824952
0.1284	-0.2843		0.0138	0.6086		0.125413688	0.002133323
0.3038	0.0462		0.1241	0.0857		-0.044211529	-0.069178272
-0.0268	0.0180		0.1618	-0.0490		0.040109357	0.094678531
-0.1972	-0.2733		0.0205	0.3446		0.090487045	-0.023420781
0.0133	0.0920		0.0346	-0.0360		0.211530738	0.045660138
0.0179	-0.1995		0.0437	-0.0368		-0.154867246	0.30109031
0.1319	0.4159		0.0217	-0.0827		-0.024232526	0.034571166
-0.2447	0.3745		0.2368	-0.0082		0.047899602	-0.004397544
0.2557	0.0309		0.0255	-0.0769		0.016785929	-0.023420781
0.1564	0.1015		-0.3153	-0.2507		-0.120052031	-0.19951204
0.0997	0.0893		-0.2406	0.1079		-0.101398481	-0.120330794
-0.0906	-0.0904		0.0106	0.0637		0.140074209	0.041520026
-0.1002	0.1429		0.3263	0.1052		-0.203304541	-0.150999614
-0.0142	0.1278		0.1425	-0.0082		0.074692778	0.01847138
0.2868	0.0886		-0.1296	0.1749		0.038139764	0.051212837
-0.1357	-0.0981		0.0527	0.1527		-0.203304541	-0.076127132
0.1485	0.2139		0.0315	0.0462		0.154543715	0.038097257
-0.1234	0.2167		0.2448	0.4537		0.031509185	0.008763902
0.0540	0.0290		-0.0617	-0.0234		0.090487045	-0.26645883
-0.0968	0.1049		0.2410	0.0830		-0.111863915	0.092624242
0.0542	-0.0041		0.1319	0.1414		-0.057282937	0.088552978
0.1748	0.0277		0.0905	0.0240		-0.109732062	-0.305967371
0.0385	-0.0408		0.2440	-0.0904		0.066574888	-0.3114858
-0.0285	0.1062		-0.0679	-0.0830		0.080021612	0.159732332
-0.2214	0.1165		0.0031	-0.1010		0.041609512	0.066755849
0.0604	0.1611		0.0225	0.3039		-0.014248305	0.101517955
-0.0142	-0.1995		-0.2159	-0.1484		-0.079749854	0.0052244
-0.0654	0.1278		-0.1589	-0.1365		0.275199818	0.110472798
-0.1323	-0.1273		-0.0704	-0.1026		-0.146365626	-0.22123129
0.1011	-0.2042		0.1574	-0.0534		0.058302362	0.024883898
-0.2884	-0.1484		0.1820	0.0558		0.137483608	-0.16172348
-0.0496	0.2008		-0.1014	0.0170		-0.005648133	0.078774828
-0.0142	-0.0234		0.0253	-0.2153		0.00505685	-0.184788784
0.2467	0.0200		0.1665	0.0807		0.056332769	-0.229182711
-0.4122	-0.4794		0.2605	0.0415		-0.190339564	-0.139216139
0.0554	0.0180		0.0247	0.3060		0.251066138	0.053745173
0.2868	-0.3245		-0.2483	-0.1203		0.189871678	0.000712898
0.1703	0.2354		0.1807	0.0074		-0.238889955	-0.26645883
-0.0142	-0.0987		0.0341	0.1263		0.171827175	-0.191825212
-0.0358	0.0479		0.1867	-0.0092		0.060385313	-0.245269531
0.0473	0.0290		0.1428	-0.0234		-0.028606455	-0.153560712
0.0106	-0.1766		-0.0447	0.0958		-0.014248305	0.277609214
-0.3365	0.0180		-0.0892	0.0417		-0.202238787	-0.082398641
-0.1101	-0.1312		-0.0423	-0.0295		0.064932941	0.145721618
0.4007	0.0558		-0.1849	-0.1106		-0.081195095	0.043526008
-0.0142	-0.1995		-0.0199	-0.0927		-0.241492087	-0.066886475
0.1319	0.3124		-0.1392	0.0537		0.022474502	0.076694372
-0.3452	-0.1203		-0.0320	0.0223		-0.014248305	0.203823
0.1766	0.2196		-0.4122	0.2196		0.072901871	-0.09477669
0.0408	-0.0463		0.0235	-0.0387		-0.067767561	-0.173183102
-0.0381	-0.0627		-0.0230	0.0387		-0.065400828	0.057501126
-0.2298	-0.2172		-0.1532	-0.0642		-0.223132078	-0.113597412
-0.0474	-0.0153		-0.1511	-0.0497		0.058772632	-0.108242295
-0.0464	-0.1995		0.0390	-0.0960		0.010225464	0.113606455
-0.0197	-0.0072		-0.3153	0.1576		-0.070729661	-0.055605465
-0.6163	0.1874		-0.1262	0.0435		-0.131633904	0.231851724
0.1506	-0.1861		-0.4914	0.0582		-0.077039135	-0.053384005
-0.1999	-0.3719		-0.0787	-0.1631		0.049992591	0.021657593
-0.3072	0.0582		-0.0295	-0.1653		-0.089312985	0.023758296
0.3335	-0.0692		-0.0082	-0.0037		-0.03564645	0.122707254
0.1516	-0.3245		0.2790	0.0240		-0.033676857	-0.162528474
0.0507	0.0523		-0.1469	0.1473		0.066574888	-0.123791326
-0.3487	0.1527		0.2151	0.3106		0.060385313	0.011341325
-0.2483	-0.5005		0.1618	0.1685		-0.063234766	0.059916424
-0.1251	-0.0453		-0.0710	0.0647		0.265592391	-0.112361865
-0.0577	-0.2172		0.1220	-0.0875		-0.014248305	-0.177004699
-0.3774	0.0155		-0.1207	-0.1136		-0.134822236	-0.276146097
0.0341	-0.1026		0.0357	-0.1338		-0.032731711	0.149441508
-0.0142	0.2513		0.1441	-0.0419		-0.052036866	-0.042725937
-0.3272	-0.3914		-0.0812	-0.0568		-0.216352997	-0.055605465
-0.1077	0.0346		0.3468	0.0096		-0.288949362	-0.131514961
0.0513	-0.0360		-0.0401	0.0009		-0.074544207	-0.117976889
-0.1526	-0.0234		0.2772	0.0668		-0.169150265	-0.1388142
-0.0365	-0.3245		-0.1903	0.3540		-0.257286354	-0.118207101
0.0539	0.1227		-0.0255	-0.1341		0.012623841	-0.007030365
0.0969	-0.0573		0.0712	0.0180		0.038997207	0.032695161
-0.1392	0.0346		0.0872	0.0958		0.103137294	0.160223616
0.1532	-0.4336		0.1776	0.1858		0.078505748	0.017971904
-0.2930	0.3522		0.1776	-0.0482		-0.168662019	-0.040288707
-0.3822	0.2476		0.0595	0.1046		-0.333007068	-0.006715088
0.1154	-0.0234		0.0413	-0.0492		-0.09224133	-0.023420781
0.0069	-0.0419		0.1043	0.0155		-0.047931418	-0.107322666
-0.1112	-0.5101		0.0527	0.1073		0.085716547	-0.132565251
-0.1469	-0.0856		-0.1039	0.0046		0.189871678	-0.059632954
-0.0320	-0.2153		-0.0310	-0.0121		0.142098896	0.002908157
0.0119	-0.2087		-0.3286	-0.1755		-0.173949148	-0.193682497
-0.0214	-0.0364		-0.3899	0.4159		-0.020408614	-0.101413806
-0.1862	0.2097		0.0615	0.0180		0.113330528	-0.023420781
-0.0406	-0.0556		-0.0749	0.1149		0.30102213	-0.023420781
-0.5583	0.0735		-0.1112	0.2940		-0.023391685	-0.120330794
-0.1719	-0.1926		-0.1669	0.3407		0.040799261	0.184855161
-0.2550	-0.1732		-0.1132	-0.0011		0.232424028	0.022336709
0.0192	-0.1695		-0.0255	-0.0676		0.066574888	0.053745173
0.0827	0.0190		-0.0215	0.0277		-0.521332783	0.162889643
0.3593	0.1762		0.0419	-0.0865		-0.074946145	-0.284333554
0.0684	-0.1814		0.0235	0.0346		-0.063936089	-0.07710564
-0.0142	-0.2053		-0.0710	-0.0353		-0.267505519	-0.023420781
-0.1950	-0.0904		-0.1604	0.3490		-0.079515037	0.041520026
-0.0911	-0.1050		0.0960	0.2419		0.008317523	-0.0980544
0.0051	-0.3544		-0.2805	-0.2105		0.020513801	-0.247284822
-0.0349	0.0333		0.0649	0.0450		-0.041919732	0.112457941
-0.1014	-0.2197		0.0369	-0.0596		-0.236097055	-0.207065178
-0.0142	-0.0234		-0.2895	-0.0053		-0.154127392	-0.19139415
-0.0464	-0.1747		0.0055	-0.2153		-0.038381985	0.195074326
0.2546	-0.0612		-0.1983	0.0830		0.121414297	-0.116842467
0.0010	0.1101		-0.0635	0.0366		0.050477025	0.076949764
-0.0023	-0.1292		0.0747	-0.0648		-0.051496363	0.027731741
0.0205	-0.4628		-0.0686	0.1079		-0.083884233	0.010437486
0.0905	-0.0070		-0.0642	0.0170		-0.26952081	-0.099141495
-0.0142	-0.1484		0.2772	0.0346		0.033393329	-0.185501326
0.0300	-0.3456		0.0357	-0.0234		-0.089669402	-0.233531128
-0.2930	-0.2058		0.0425	0.0435		-0.151776169	-0.236314688
-0.2184	-0.1783		0.0877	-0.0635		0.216200616	-0.324450777
-0.1817	0.0530		0.1585	0.1015		0.18032636	0.064534389
-0.0922	-0.1235		-0.1791	-0.2085		0.165359528	0.115626209
-0.1739	0.2776		-0.1136	0.0277		0.053748774	-0.104076713
-0.0671	-0.0022		0.1170	0.2776		0.187856386	-0.152515478
-0.2739	-0.2453		-0.2096	0.2284		0.020513801	0.036164909
-0.1392	-0.5005		0.1107	0.0857		0.036904217	-0.166842924
-0.1257	-0.0931		-0.0414	-0.0234		0.018751955	-0.029669731
-0.1655	-0.2317		-0.3406	-0.1624		-0.079189112	-0.074573304
0.0855	0.1716		-0.1222	-0.0234		-0.276126177	0.034571166
0.0010	-0.1354		-0.1544	-0.2387		-0.093429551	0.104365798
-0.0758	-0.2071		0.1506	0.1250		0.090487045	0.227635239
-0.0142	0.1984		0.2246	-0.0662		-0.139187042	-0.214645784
-0.0142	-0.0368		0.0916	0.0346		-0.203304541	-0.108242295
0.0385	-0.0490		-0.1478	-0.1326		-0.157210146	-0.19951204
0.0479	0.2233		0.1434	0.2218		-0.041831827	-0.061879033
-0.2796	-0.0904		0.0583	-0.0234		-0.218368288	0.022947961
-0.5261	-0.2665		-0.0391	0.0491		-0.288949362	0.041520026
-0.0934	-0.0814		0.0827	-0.2528		-0.043350687	-0.166686899
-0.0142	-0.0377		0.0282	0.2008		-0.389258353	-0.134571233
-0.0354	-0.1695		-0.0083	0.0572		-0.184735687	-0.079278599
-0.1006	-0.0712		-0.0646	-0.0648		0.166487859	-0.107741667
0.1393	-0.2048		0.2633	-0.0591		0.102257264	-0.013201616
-0.2269	0.1874		0.3356	-0.0411		-0.325497466	-0.006387442
-0.1097	0.0803		0.1741	-0.4162		-0.126545561	-0.09305671
-0.4122	0.2776		-0.1734	0.0954		-0.077917385	-0.230546274
-0.1604	0.1149		0.0220	0.2024		-0.027213282	-0.03766122
0.6090	0.3916		0.2076	-0.5675		-0.207045258	-0.069178272
0.0527	-0.5549		-0.1817	-0.0473		-0.007717438	0.196136171
-0.3822	0.0223		-0.2361	-0.1747		-0.014248305	0.065520302
-0.0142	0.0558		0.0687	0.0875		0.021963868	-0.004115626
-0.0644	0.1079		-0.0142	0.1905		-0.063096873	0.032096546
0.1618	0.2776		-0.1514	-0.0451		0.032327837	-0.080148406
-0.1392	-0.3245		-0.2081	-0.1173		-0.005200176	0.01018782
0.1370	0.1179		0.2410	0.0277		0.35045077	-0.245269531
-0.2427	0.1984		-0.1367	-0.1374		0.084883168	-0.12541032
0.1407	-0.0446		0.0369	0.0113		-0.200143468	-0.102602027
0.0220	0.1263		-0.0635	-0.2502		0.075928325	0.126341539
-0.0142	-0.2665		0.0038	-0.0446		-0.127605169	-0.090367571
-0.2081	-0.1907		-0.0792	0.0327		-0.066636375	-0.093458648
0.1511	-0.1484		-0.2747	0.2518		-0.21054295	-0.03766122
-0.0994	-0.2102		0.2868	0.0620		-0.124319764	0.045036599
-0.0391	0.0249		-0.3153	-0.1008		-0.430413134	0.001402802
-0.0964	0.2553		-0.2231	-0.2317		-0.139187042	-0.324450777
-0.1604	-0.3914		0.2476	0.1363		-0.002349082	0.015497285
0.1455	0.0104		-0.0320	0.0479		-0.002967295	-0.245269531
0.1271	0.0214		-0.0764	-0.0101		-0.037729401	-0.110570957
-0.1296	-0.3415		0.0369	0.0378		0.018420812	0.031427887
0.6624	-0.4214		0.1220	-0.1617		0.00505685	0.069333272
0.0092	0.0693		-0.0712	0.1069		-0.128191657	0.173859777
-0.1112	-0.3245		-0.0600	-0.2531		-0.089969019	0.14008135
-0.0142	0.0735		-0.2105	-0.3245		0.130707545	-0.145415137
0.0192	-0.0871		-0.2670	-0.1665		0.361415309	0.043526008
0.0035	0.2776		-0.1763	-0.2385		-0.042277029	0.076694372
-0.2184	0.2265		-0.3627	-0.2512		-0.093429551	-0.237300601
0.2076	-0.4214		0.0464	0.2695		-0.193856138	-0.023420781
-0.1775	-0.1484		0.1271	-0.1026		-0.204127849	-0.087403092
-0.0067	-0.0045		0.0381	-0.1384		0.036904217	0.046402141
0.0437	0.0824		-0.0030	-0.1292		-0.186183604	-0.023420781
0.0247	0.0029		-0.5024	-0.2048		-0.190339564	0.040561529
-0.1234	0.2618		0.0775	0.0780		-0.197178989	-0.386943225
-0.0538	0.0931		-0.1903	-0.1388		-0.095553245	-0.119201289
0.0437	0.0277		-0.1604	-0.1617		0.110690431	0.062009414
0.0527	0.2591		0.0571	-0.1570		-0.118983656	-0.053384005
0.0997	0.0857		0.0385	0.1685		-0.19445613	-0.348584457
-0.0377	0.2163		-0.4064	-0.0960		-0.002349082	-0.009180342
0.0595	-0.0446		0.0300	-0.0064		0.025260236	-0.378808439
0.3148	-0.0789		0.1292	-0.1484		0.004235101	-0.077778444
0.1082	0.0448		-0.0142	0.0277		-0.072240252	-0.324450777
-0.0704	-0.1374		0.0574	0.1015		0.18532405	-0.22123129
-0.0005	0.0415		-0.0142	-0.2453		-0.190339564	-0.072026115
0.0872	0.1101		0.0527	-0.2495		-0.077917385	0.20702814
-0.1250	-0.0825		-0.1198	-0.2539		-0.069295871	-0.192881462
-0.1392	0.1527		0.0785	-0.2608		-0.073833995	-0.148359518
0.0922	0.0065		-0.0859	-0.1128		-0.060005796	-0.087089861
0.0560	0.0197		0.1384	0.4679		0.034600262	0.061590008
-0.0997	-0.0778		-0.0626	-0.2453		-0.334583456	-0.186922913
0.1748	-0.0758		0.0739	0.0076		-0.467369283	-0.035655238
-0.2483	-0.1106		-0.0023	-0.0717		0.083883353	-0.069178272
0.0369	-0.0057		0.1728	0.0249		0.315745386	-0.117325284
0.0080	0.1476		-0.0573	-0.0845		-0.105328774	-0.035655238
0.0775	-0.0940		0.3770	-0.2230		-0.207045258	-0.113597412
0.0121	0.0223		-0.2184	-0.2539		0.003480462	-0.067899053
0.0855	-0.2694		0.1846	0.1069		-0.10938206	-0.082542233
0.2697	0.2574		-0.1945	-0.1203		0.193360005	0.053745173
-0.2775	-0.3378		-0.1065	0.0841		-0.104424935	0.081314569
-0.0889	-0.2550		0.1154	-0.2251		0.071666324	0.039630964
-0.0272	-0.0845		0.1107	0.1113		0.020916112	-0.01135627
-0.0142	-0.0856		0.1407	0.0387		-0.152551003	-0.166088285
0.2656	0.0435		-0.0532	0.1905		-0.05802723	-0.017430418
-0.1157	0.1327		0.1267	-0.0234		-0.005975779	-0.011070343
0.0977	-0.1106		0.2014	-0.0234		0.085646561	-0.124878422
0.1929	-0.0556		-0.0556	0.1656		0.250569518	-0.232680404
0.2529	0.2221		-0.0843	-0.0814		0.186111529	-0.054829246
-0.0250	-0.1521		-0.0472	-0.1405		-0.195479204	-0.101413806
-0.0327	0.1611		0.0997	-0.2519		0.105727012	-0.069178272
0.0168	0.0208		0.0851	0.2370		-0.284401734	-0.081412728
0.0179	0.2776		-0.0142	-0.4384		-0.338759397	-0.023420781
-0.4024	-0.0904		0.1141	0.1782		-0.014248305	0.157315383
-0.1692	0.4772		0.1581	-0.0476		0.268298285	0.045295031
-0.1903	0.7547		0.0827	-0.5933		0.055387623	-0.09141786
-0.0066	-0.0405		-0.0142	0.1729		0.060385313	-0.023420781
-0.1357	-0.0767		-0.0221	-0.0436		-0.117467792	-0.061209342
-0.4318	0.0366		-0.2200	0.2180		-0.068917401	-0.01896644
0.1714	0.1393		-0.0830	0.1933		-0.077917385	-0.075808851
0.1063	-0.1346		0.0379	-0.1951		-0.049010411	0.032096546
-0.1207	-0.2487		0.0285	0.0677		0.054016526	0.108466815
0.0997	-0.3245		-0.0245	-0.0374		-0.034451691	-0.141060279
-0.0654	-0.1026		0.3061	-0.0680		-0.178440341	-0.023420781
-0.0142	-0.1346		0.0797	-0.0377		0.130243968	-0.151207361
-0.1141	-0.1374		0.1748	-0.1326		-0.133724146	-0.028883677
-0.0567	-0.0562		0.5421	0.0180		-0.14164764	-0.288735225
0.1718	0.1807		0.2288	-0.0234		-0.17632885	0.042080767
-0.1234	0.0596		-1.0556	0.4289		-0.089312985	-0.166088285
0.0739	-0.0360		0.0271	0.2776		-0.056652154	-0.023420781
-0.1308	0.0065		0.0244	0.1197		-0.262890231	0.033060575
0.1284	-0.0096		-0.0722	-0.1461		0.110690431	0.047935127
-0.0423	0.0660		0.0717	0.0359		0.135514015	0.036164909
0.0759	-0.1261		-0.1845	-0.0960		-0.3364676	-0.061209342
-0.0349	-0.1077		-0.0142	0.0046		-0.190339564	-0.108134516
-0.2184	-0.2363		0.0138	0.1278		-0.335481687	0.045295031
-0.0258	-0.0011		0.1254	0.0055		0.034056374	0.123898735
-0.0856	-0.3866		0.1284	-0.2867		-0.205062821	-0.095114006
0.1205	-0.0087		-0.1827	-0.0612		-0.088034519	0.036875121
-0.2805	0.3211		0.4151	0.1527		0.24402971	0.078036859
-0.1903	-0.5675		-0.2863	-0.2539		-0.27252632	0.063148398
0.1687	0.0792		0.0242	-0.3245		0.107173858	-0.023420781
-0.1817	-0.0509		0.0390	0.0180		0.043743642	-0.041904187
0.0315	0.0128		-0.1392	0.0838		0.036056813	-0.060562589
-0.2172	-0.1848		0.2317	-0.1873		-0.046432989	0.019331199
-0.0211	-0.0619		0.2410	0.0096		0.138361858	-0.112361865
-0.1710	-0.0847		0.2868	0.0821		-0.047931418	0.08303455
-0.0670	0.1656		-0.0274	-0.0789		0.067056635	-0.169548817
0.3070	0.3076		0.1148	-0.0374		0.040600363	-0.069178272
0.0080	0.0523		-0.0520	0.0711		0.104441482	0.147275446
-0.1681	0.0668		-0.2918	0.3678		-0.078706294	0.251280276
-0.0749	0.4079		0.0864	-0.1484		0.170276121	-0.120330794
-0.1112	0.0767		-0.0142	-0.2425		0.127080848	-0.023420781
-0.0556	-0.4494		0.1703	0.0144		-0.074946145	0.024883898
0.1107	0.0596		0.0637	0.3124		-0.078365805	-0.005322559
0.0415	-0.1800		0.0747	0.0144		0.124054393	-0.060404348
-0.5785	0.2776		-0.1678	0.2695		-0.249461016	-0.363548638
0.0126	0.0113		0.0116	-0.1001		-0.084286172	0.029824731
-0.1353	-0.2535		-0.2026	0.1905		-0.360090645	-0.399084395
0.3979	-0.0778		-0.1817	-0.0326		-0.155577458	0.064534389
0.1107	-0.3756		-0.1282	0.1015		0.034969718	-0.001881104
-0.0017	-0.0506		0.2433	0.0373		-0.09141426	0.152670478
0.0671	-0.0834		-0.1569	-0.1818		-0.239731339	-0.180685183
0.4117	-0.0692		-0.1806	-0.0960		-0.205062821	-0.310210338
-0.1585	-0.1374		0.0934	-0.0490		0.023076018	-0.056302008
0.1618	0.0813		0.2335	0.0873		-0.40119293	0.116757922
-0.0197	-0.2116		0.0024	-0.2218		-0.172114744	-0.245269531
-0.0577	-0.5933		0.1284	-0.0648		-0.258959938	-0.076127132
-0.1806	0.1527		-0.0442	-0.1182		0.021664251	-0.041149548
-0.0327	-0.2575		-0.0207	-0.1113		-0.007908127	-0.126640268
0.0884	-0.0234		0.0401	0.0001		-0.044560219	-0.124090943
-0.3153	0.1905		-0.3369	-0.1735		-0.115479692	-0.079176014
-0.1604	0.4817		0.1728	-0.2299		-0.288626106	-0.030973919
-0.1190	-0.1890		-0.0666	0.3341		-0.132008457	-0.148359518
0.0121	-0.1831		-0.0986	0.1527		-0.069096973	-0.140390588
-0.4536	-0.2373		-0.3015	0.0857		-0.06422228	0.107347499
0.0188	-0.0960		-0.1323	-0.0381		-0.126952585	-0.040679787
0.2557	0.0037		-0.1822	-0.0398		0.021963868	0.190459039
0.3302	0.2375		-0.0704	0.0387		0.223990861	-0.248730063
-0.0142	0.5049		0.0949	0.0457		0.099695047	-0.023420781
0.6390	0.2776		-0.0142	-0.1306		-0.025243689	-0.081412728
0.1618	0.1079		0.0571	-0.4321		-0.090882362	0.152670478
0.1407	-0.0814		-0.0442	0.2059		-0.326002166	-0.051449505
0.1157	-0.1089		0.1370	0.1527		-0.233608254	-0.126961373
0.0884	-0.6070		-0.0142	-0.0542		-0.185930445	-0.350779716
0.0271	-0.8016		-0.2298	-0.0662		-0.161375868	-0.172359794
-0.0722	0.0735		-0.0142	-0.2453		0.021467247	-0.013201616
-0.1476	0.0327		0.1485	0.0491		-0.035967555	-0.023420781
-0.0498	-0.0433		0.1075	0.2006		-0.081195095	-0.011186325
-0.2061	0.0596		0.0028	0.2337		-0.161851026	-0.134571233
0.3791	0.0591		-0.1082	0.1704		-0.234921697	-0.137723203
0.2520	-0.6255		-0.0142	0.3568		0.253613327	-0.077296162
0.0215	-0.2305		0.2721	0.2244		-0.136820308	0.053745173
0.1966	0.2776		-0.1770	-0.0717		-0.279280648	-0.023420781
-0.7132	-0.4036		0.0649	-0.2184		-0.004488468	0.017971904
-0.0398	-0.3914		0.0470	0.1015		-0.105167954	-0.091172566
-0.0654	-0.3508		0.2490	-0.0234		-0.330518267	0.051212837
0.4224	0.0180		0.0717	-0.1538		0.055078186	-0.100833005
-0.0600	0.3522		-0.0142	-0.2539		-0.102670208	-0.120330794
0.1082	0.0200		0.2426	0.1242		-0.32951874	0.058249265
0.0492	0.0046		-0.1778	0.0813		-0.024008142	-0.030973919
-0.0934	-0.2172		-0.3765	-0.1188		-0.073833995	-0.280545291
-0.1014	0.3011		0.0583	-0.1168		-0.053756846	0.060900104
-0.2269	0.0931		-0.0600	-0.0087		0.365962937	0.277609214
0.2038	-0.0234		0.0592	-0.2495		0.076832164	-0.148359518
0.0712	0.2638		0.0335	0.1429		-0.287249577	-0.110570957
-0.1014	-0.2343		-0.0675	0.0668		-0.322227161	0.05761247
0.1135	0.3469		-0.0812	0.1729		-0.000460021	-0.067624444
0.3475	-0.1647		-0.1817	0.3619		0.052698485	-0.084118622
0.1107	0.2528		-0.1144	-0.6255		0.078505748	0.295337981
0.0028	-0.2390		-0.2033	0.2319		0.186666538	0.008763902
0.0977	0.0258		-0.1827	0.1984		0.372696319	0.168464745
0.2605	-0.0234		-0.2573	-0.0234		0.107173858	-0.20748097
-0.0306	0.1393		-0.0300	0.1437
0.0844	0.0830		-0.1181	0.0266
-0.2831	0.1527		0.0157	0.0128
-0.0477	0.3234		0.0028	0.0530
0.0106	-0.0165		0.0701	0.0462
0.1532	-0.1760		0.0583	0.0387
-0.3878	0.1450		-0.1903	-0.0032
0.1445	-0.0377		0.0000	-0.0392
-0.0142	-0.0411		0.0926	-0.0234
0.0327	0.1149		-0.0964	0.1697
-0.3153	0.0527		-0.1282	-0.3387
0.0949	0.1874		-0.1254	0.0693
0.1618	0.3687		0.0949	0.2874
0.1107	0.6755		-0.1125	-0.0234
-0.2602	0.1363		-0.2121	-0.1798
0.6141	-0.0234		0.0315	0.1101
-0.0964	0.0700		0.0729	-0.1203
-0.0812	-0.0234		-0.2842	-0.4658
0.0604	0.4537		0.0141	-0.1557
0.0604	-0.5731		-0.0848	-0.0545
-0.1478	-0.1282		0.0759	0.1092
0.0025	0.0660		0.1259	-0.1918
0.2868	-0.1995		-0.0556	0.3568
0.0649	0.0873		0.0985	0.0530
0.1820	0.4203		-0.1796	-0.0960
-0.2138	0.0558		-0.0779	-0.0315
0.1455	-0.0746		-0.0056	0.0543
-0.0643	0.0358		0.1496	0.0558
0.0179	-0.3456		0.0097	-0.1093
-0.1903	0.0462		0.0235	-0.1617
-0.0745	-0.0308		-0.0779	0.0309
0.0369	0.0065		-0.2620	-0.0514
0.0649	-0.1445		-0.2310	-0.0169
0.1506	0.2059		0.0315	0.0321
-0.0986	-0.1399		-0.0588	-0.1448
-0.1719	0.2496		0.0977	0.0001
0.1226	-0.0497		-0.0027	-0.0712
0.1205	0.0065		-0.1979	0.1782
-0.1044	-0.0234		0.0759	0.2961
-0.0934	0.0435		0.1259	-0.1136
-0.0142	-0.0045		-0.2361	0.1984
-0.0782	-0.1679		0.0321	0.0425
-0.0710	-0.1553		0.0401	-0.1695
0.0042	-0.0234		0.1284	0.1292
0.4831	0.0113		0.0514	0.1746
0.4506	0.4793		0.0649	-0.0379
0.1803	0.1863		-0.1329	-0.1818
-0.0406	-0.0717		-0.1903	-0.1026
-0.1014	-0.1581		0.0930	-0.4356
0.2410	0.0813		-0.0316	0.0558
-0.6426	-0.1374		0.1259	0.0258
-0.0600	-0.1995		0.0800	-0.0106
-0.1125	0.0346		0.1899	0.0717
-0.0906	-0.1484		0.0759	0.1674
0.0381	-0.2885		-0.0418	0.0269
0.1259	-0.2945		-0.0567	-0.2399
0.1407	0.1527		0.0015	-0.0638
-0.4122	-0.0234		0.1319	0.0677
-0.0477	-0.0629		0.0285	0.0530
-0.0142	-0.1203		-0.2427	-0.0948
0.0338	-0.1214		-0.1311	0.0161
-0.0142	-0.1128		0.0554	-0.1261
-0.0268	-0.0568		0.2171	0.2878
0.0419	-0.1747		0.1542	-0.0234
-0.0276	0.1697		0.0259	-0.2360
0.1107	-0.0904		-0.1723	0.0233
-0.3733	-0.0482		-0.0457	-0.0134
-0.0961	-0.1250		0.2231	-0.1898
-0.3696	-0.2373		-0.1207	0.1892
-0.0354	-0.0981		-0.1692	0.1278
0.4117	-0.8016		-0.2872	-0.0234
-0.3945	-0.4794		-0.0338	-0.1995
-0.0418	0.0270		0.0629	0.2666
-0.0848	0.1527		0.0649	-0.0092
-0.1604	-0.5005		0.1853	-0.1724
0.0687	0.1015		0.0527	0.0780
0.4215	0.3745		0.0803	0.0133
0.0918	0.0240		0.1007	-0.0070
-0.0551	-0.1026		0.1338	0.2398
-0.0338	-0.0589		0.1355	-0.0506
-0.1002	-0.2383		-0.2573	0.0857
0.0100	0.1237		-0.0362	-0.1657
-0.1329	-0.1042		-0.1827	-0.1760
-0.0142	-0.1089		0.0827	-0.0132
-0.1587	-0.0879		0.0809	-0.0045
-0.0812	0.4995		-0.0986	-0.0307
-0.3227	0.0298		-0.1181	-0.1715
-0.2540	-0.4336		-0.0069	-0.0575
-0.1112	-0.4146		0.1205	0.1454
-0.1930	-0.1437		0.0297	-0.0234
-0.1739	0.1393		-0.0398	0.1928
-0.0306	0.1255		0.1161	0.1669
-0.2775	-0.3658		0.1057	0.2528
-0.1082	-0.1715		0.2076	-0.1898
-0.0759	-0.0793		0.3660	0.1527
0.1254	0.2155		0.0855	0.1270
-0.2239	0.1393		0.2710	0.1917
0.0649	-0.1244		0.0118	-0.0482
0.0315	0.0180		0.1205	0.1208
0.0042	0.0588		-0.0247	0.1762
-0.1060	-0.2787		0.3779	0.1463
-0.0384	-0.0096		-0.1806	0.5506
-0.1296	0.1101		0.3310	0.6608
-0.2361	-0.0648		0.0494	-0.1077
-0.0740	-0.1168		0.2162	-0.1440
0.0188	0.0359		0.0179	0.1015
-0.0142	-0.0150		0.2076	0.0144
-0.0496	-0.0234		0.0928	-0.0603
-0.1070	0.1476		-0.1719	0.1255
0.1796	0.0472		0.0668	0.2237
-0.0453	-0.1636		0.0747	-0.1484
0.0604	0.2252		-0.0049	0.0335
-0.3416	0.1946		-0.1267	0.0333
-0.3015	-0.0234		-0.1215	-0.1831
0.1455	-0.2275		0.0084	-0.2817
-0.4042	-0.1783		0.0215	-0.0234
0.4629	-0.5353		-0.2975	-0.0998
-0.1190	-0.1313		-0.0247	-0.1306
0.1618	-0.1617		0.1390	0.0966
-0.4914	0.0668		-0.4479	-0.2373
0.0913	-0.0534		0.3032	-0.2964
0.0060	0.1874		-0.3641	0.1037
0.5298	0.1227		0.2715	-0.0635
0.0179	-0.1484		-0.1181	0.0415
-0.0142	-0.0482		-0.3153	-0.1003
-0.0377	-0.0596		0.0406	0.0760
0.2568	0.0886		-0.0972	-0.1552
-0.2235	-0.0436		-0.0698	0.0574
-0.0040	0.1134		-0.1334	0.0007
-0.0142	-0.0641		0.3739	0.0144
-0.2027	-0.0168		0.0527	-0.0948
-0.0663	0.0540		0.0649	0.0167
0.0803	-0.1056		0.2948	-0.0357
-0.1234	0.1079		0.0188	-0.2560
0.2868	-0.5005		0.1485	0.1298
0.0563	-0.1783		0.1407	0.3171
0.0827	0.1646		0.2341	-0.0814
-0.1770	-0.0234		-0.0833	0.0055
0.0425	-0.0723		0.1589	0.0233
-0.1903	0.1069		0.1384	0.0055
-0.4334	0.5206		0.2162	0.1062
-0.2401	-0.2809		-0.0654	0.1933
0.0315	-0.2733		-0.1412	-0.0803
0.1485	0.0100		-0.2341	0.1128
-0.0848	0.2319		-0.0142	-0.0432
-0.0755	0.1637		-0.0035	-0.0591
-0.1756	-0.3877		0.0215	0.1334
-0.2582	-0.1415		-0.1840	0.1457
0.0747	0.0152		0.1011	-0.1695
-0.0184	0.0026		-0.0812	0.1637
-0.0391	0.0298		-0.0142	0.0402
0.2076	-0.2079		0.2215	-0.0353
-0.2088	0.1984		-0.0520	0.1478
-0.1262	0.1179		-0.0900	0.1468
-0.1536	-0.1945		-0.4363	0.1450
-0.1100	-0.0692		0.0527	-0.0648
0.0247	0.0249		-0.2714	0.1192
0.1966	0.0920		-0.0391	0.1227
-0.0505	-0.1326		0.1996	0.4079
0.1940	-0.2453		0.1133	0.1284
-0.2796	-0.5286		-0.1840	0.1897
0.0005	-0.1177		0.3433	0.2638
0.1319	0.2030		0.0737	0.2134
-0.2653	0.1227		-0.0142	-0.1282
-0.0365	0.0735		-0.0997	-0.1299
0.2868	0.1922		-0.1604	-0.2197
0.1434	0.1984		-0.0142	-0.0568
0.1396	-0.1755		-0.1329	-0.0017
-0.0381	0.1083		-0.1549	-0.0049
0.0051	0.1168		-0.2138	-0.0612
-0.0142	-0.0234		-0.0320	0.0572
-0.0300	0.0716		-0.0923	0.0870
0.0315	-0.4494		-0.0453	-0.2589
0.0185	0.0161		0.2506	-0.0856
0.2462	0.1044		-0.0442	-0.0746
0.1080	0.0065		-0.4318	-0.0904
-0.0142	-0.1783		-0.3433	0.1149
0.2270	0.1363		0.0000	0.0060
0.1142	0.0092		-0.0911	-0.2415
-0.6511	-0.2197		0.1271	0.0857
-0.0698	-0.1374		-0.0520	-0.3314
0.0369	-0.0076		0.0172	-0.1374
0.0084	0.0798		-0.1770	0.1527
-0.1446	-0.2468		-0.1245	0.1494
0.2868	0.0065		0.1618	0.0327
-0.0055	0.0760		0.1319	-0.0070
0.0437	0.1685		-0.4359	0.0572
-0.1004	0.1787		0.0264	0.1629
-0.3006	-0.2197		-0.0217	-0.1848
-0.1657	-0.0657		-0.1060	0.4289
0.0949	0.2776		0.1205	0.1669
0.1297	0.0558		-0.2872	0.2528
-0.0857	-0.1062		-0.2982	-0.1995
-0.2074	-0.2655		0.2436	0.0258
-0.6025	0.0735		-0.0327	0.1278
-0.0956	-0.1282		0.3593	0.0309
-0.1469	-0.1695		0.1205	-0.1261
0.0315	0.0346		-0.0142	0.1015
-0.0675	0.1015		-0.2775	0.1255
-0.0142	-0.0387		-0.0654	0.0601
-0.0600	0.0886		-0.1756	-0.3087
0.2076	0.1015		-0.0934	-0.0332
-0.1692	-0.1484		-0.4729	-0.3397
0.0315	-0.1695		-0.0265	-0.3756
0.0303	0.1216		-0.0490	0.0037
-0.0812	-0.0234		0.2368	-0.0830
-0.0779	0.1602		-0.0292	-0.1840
0.0719	-0.1695		0.1560	-0.2453
0.1007	-0.1388		-0.2695	-0.0904
-0.2775	-0.0746		0.3010	-0.5797
0.0957	-0.0566		-0.0255	0.1315
0.0453	-0.1203		-0.2483	-0.0234
0.2032	0.0208		0.0242	0.0596
0.2610	-0.1173		0.0138	-0.0411
-0.2033	0.2051		0.0000	-0.2665
-0.2041	-0.0372		-0.0354	0.0180
-0.1604	0.0813		0.0425	0.2853
0.2076	0.2244		0.0192	0.1476
0.0527	0.1527		0.2666	0.3218
0.2970	0.2591		0.1618	0.2414
0.1506	0.4237		0.1796	0.4102
0.0785	-0.0457		0.2376	-0.0648
0.2042	-0.2180		0.1336	0.2671
0.0282	0.0236		0.2768	0.0188
0.2376	-0.2507		-0.0582	-0.2882
0.3379	-0.5005		0.0393	0.1346
0.1574	-0.1853		-0.1314	0.1342
0.1564	0.0457		0.0827	0.1363
-0.0234	0.2173		0.0421	0.2288
0.1796	0.3704		0.1649	-0.2823
0.1820	0.0346		-0.0848	-0.0635
-0.0654	-0.0514		-0.1719	0.1092
-0.1604	0.0088		-0.1719	-0.0234
-0.2138	-0.0778		0.0545	-0.1084
-0.9173	0.0558		0.0126	0.0591
-0.0934	-0.0692		-0.4311	0.0435
0.0179	0.2319		-0.2294	-0.2030
-0.0745	-0.0406		0.0884	-0.0841
-0.0830	-0.0904		-0.2849	-0.0017
-0.2046	-0.1346		-0.1640	0.0233
-0.2361	-0.1484		-0.0833	-0.0987
-0.1675	0.1685		-0.1029	-0.0310
0.4506	0.1527		-0.1190	-0.0344
-0.2614	0.0359		-0.0556	0.2265
0.3121	-0.1299		-0.2968	0.3957
0.2025	-0.1531		0.1766	0.0233
-0.0654	0.2776		0.1441	0.1393
0.5007	-0.2665		0.0341	-0.1861
-0.0340	-0.0405		0.0142	0.0387
0.1015	-0.0234		-0.1539	-0.0234
-0.1791	0.0387		-0.1014	0.3124
0.1066	0.0435		0.2125	-0.0702
-0.1207	-0.2453		0.1072	0.0623
0.0759	0.3598		-0.0142	-0.1056
-0.1469	-0.4066		0.2951	0.0763
-0.0142	-0.1026		-0.0142	-0.0591
0.2032	0.1179		0.0778	0.2014
0.0341	0.0193		-0.0647	-0.1061
0.1853	-0.0387		0.0803	0.1015
-0.2159	0.1729		0.1220	-0.1538
0.2981	0.0966		0.2213	0.2121
0.2076	-0.1547		-0.0377	0.1775
0.0413	-0.1484		-0.0142	-0.0849
-0.2641	0.2398		0.0583	0.0309
0.1220	-0.0032		-0.1442	-0.1876
0.0545	-0.1636		-0.1234	0.1669
0.2162	-0.2623		-0.1446	-0.0856
-0.1112	0.1611		0.0542	-0.1006
-0.1021	0.0369		0.0742	0.1149
0.3581	-0.5207		-0.0292	0.0309
0.1157	-0.0490		-0.0508	-0.0827
0.0701	-0.4214		-0.0853	0.1775
-0.1903	-0.0841		0.1703	-0.1354
0.1583	0.1092		-0.3437	-0.1064
-0.0749	0.1315		0.0396	-0.0441
0.1138	0.1422		0.0905	-0.1261
-0.1362	0.1441		0.2588	-0.1995
0.1455	0.1250		-0.0532	0.1527
-0.2061	-0.0767		0.1455	-0.4309
0.1714	0.0029		0.1922	0.1113
0.0106	0.5506		-0.3260	-0.1861
-0.0365	0.0249		0.2721	-0.0482
-0.0142	0.1015		-0.0290	-0.0506
-0.0142	0.5409		-0.1201	-0.1124
0.1796	-0.1831		-0.1514	-0.1995
-0.1469	-0.4264		-0.0423	0.1744
-0.0429	-0.0476		0.0674	0.0637
0.1455	0.0387		-0.1710	0.0418
-0.3153	-0.0234		-0.2105	0.0155
-0.0227	0.1616		-0.2839	-0.0392
0.1618	0.1807		-0.0654	0.0920
0.2288	0.1187		0.0174	-0.0427
0.6390	0.7362		0.5148	-0.1995
-0.6675	0.4537		0.1226	0.1128
0.0000	-0.0076		-0.1308	-0.1249
-0.1604	-0.3042		0.1789	0.0254
0.1023	-0.1484		0.0051	0.0373
0.1455	0.4025		0.0000	0.0504
-0.0020	-0.1399		-0.2456	-0.1273
-0.0142	-0.0953		-0.3794	-0.0027
0.1820	-0.1831		-0.0795	-0.0629
0.0827	-0.0234		-0.1254	0.0735
0.3602	-0.1617		-0.1368	0.0807
-0.0285	0.0104		0.0510	-0.1168
0.0527	0.0735		0.1776	0.2599
0.1820	-0.0234		0.0164	-0.1596
0.2734	-0.1631		0.3080	-0.2519
0.2868	0.2107		0.0687	0.1527
0.0099	-0.0914		-0.1763	0.2121
0.1241	-0.3914		0.0997	0.0072
-0.0211	-0.2042		-0.0797	0.0769
-0.3153	0.4995		-0.1497	0.0913
-0.0722	-0.0814		0.1297	0.1057
0.0759	-0.0234		0.0827	-0.0576
0.1083	-0.0726		0.2356	0.2196
0.2868	-0.4494		-0.1282	0.1149
-0.0142	0.1984		0.0729	-0.0182
0.2957	-0.1732		0.0396	0.2003
0.0315	0.2895		0.8608	0.1527
0.1618	-0.0648		0.1347	0.1128
-0.2695	-0.0612		-0.1678	0.0596
-0.1719	0.1179		-0.0056	-0.0629
0.2954	0.0223		-0.0911	0.1287
0.2868	-0.1026		-0.0710	0.0805
0.1723	0.0947		0.0527	0.0161
-0.1903	0.0596		0.0814	0.0618
0.0877	-0.0103		0.0060	-0.0524
-0.1604	-0.1695		-0.1296	-0.0234
0.0827	-0.0112		0.3123	0.1622
-0.1112	0.1179		-0.1526	0.0588
0.1425	0.3678		-0.1044	-0.0112
0.5172	0.5206		0.0729	-0.0022
-0.1972	-0.1647		-0.0654	-0.0692
0.1284	-0.0534		-0.2273	-0.0341
0.0010	0.1227		0.0315	-0.1254
0.1753	0.0435		-0.2239	-0.2223
-0.3279	0.2953		-0.1201	-0.0795
0.1220	0.2244		-0.1950	0.1287
0.0200	0.1252		-0.0934	-0.3157
0.1462	0.1739		-0.0142	-0.0234
0.3040	-0.0234		-0.1801	0.1334
-0.0142	-0.1510		-0.2889	-0.0604
-0.2695	0.1292		0.0977	0.0435
-0.5194	0.1227		-0.0142	-0.0234
0.1319	0.2196		-0.0707	-0.1261
-0.0520	-0.0234		-0.1203	-0.2373
0.0759	-0.1766		-0.0056	-0.0234
0.2076	-0.0011		0.0893	-0.0708
0.0437	0.1656		0.0922	0.1782
-0.0787	-0.0234		-0.1692	-0.0234
0.0253	-0.0398		0.3335	-0.0364
0.0464	-0.0234		0.2710	-0.1084
-0.2361	0.0100		0.0926	0.0479
-0.0391	-0.0405		-0.0228	-0.0482
-0.1719	0.1729		0.1157	-0.1156
0.0729	-0.0234		-0.0953	-0.1093
0.0977	-0.2453		-0.1961	0.0100
0.0687	-0.1399		-0.2310	-0.2299
0.0922	0.0113		0.0229	-0.1774
-0.0245	-0.1203		-0.0142	0.2953
0.3190	-0.0856		-0.0215	-0.2632
-0.0414	-0.0887		0.3837	0.2638
0.1776	0.0346		0.1832	0.0986
-0.0654	-0.2638		0.0674	-0.0234
-0.0934	0.0628		-0.1526	-0.0497
0.3459	-0.2380		-0.0365	0.0780
-0.1085	-0.2539		0.0697	0.0009
-0.0347	-0.1235		0.1714	-0.5316
0.0649	-0.0998		-0.2235	0.0735
-0.2074	-0.0746		0.4117	-0.0234
-0.0354	0.0637		0.0827	-0.0981
-0.0142	-0.1203		-0.1296	-0.0981
0.5086	-0.0904		0.0583	-0.0064
-0.0976	-0.0320		-0.0738	-0.1738
0.0595	-0.1617		-0.1392	-0.0234
-0.0764	-0.0904		0.0905	0.0435
-0.1604	0.0462		0.1342	-0.1798
-0.0142	-0.0234		0.0315	0.1729
-0.1770	0.2169		0.3195	-0.0514
-0.8272	0.2776		0.0479	0.1227
-0.5194	-0.1326		-0.4850	0.0574
-0.0142	-0.1695		0.2213	-0.1089
0.1271	0.0491		0.1271	-0.0635
-0.1526	-0.2197		-0.0556	0.0689
-0.2661	-0.2299		-0.0340	-0.1712
-0.1827	0.0298		-0.0626	-0.0234
0.0747	-0.3544		-0.0868	-0.0234
-0.1357	-0.0931		0.0775	0.4627
0.3379	0.0637		0.1049	-0.2519
0.4094	0.0677		-0.0142	-0.2133
-0.0526	0.0113		0.0086	-0.0560
0.0893	0.0223		-0.2061	0.2776
-0.0360	-0.0353		0.0604	0.1363
-0.1234	-0.0360		-0.0570	0.1393
0.1966	0.1441		-0.0654	-0.3342
-0.3718	-0.2897		0.0982	-0.1026
-0.1655	-0.1954		0.1005	0.0637
0.0571	0.3190		-0.0331	-0.0778
-0.0839	-0.0234		-0.0369	-0.1995
-0.0142	-0.1587		-0.2447	-0.2694
0.1929	0.0223		0.0859	0.1837
0.0484	0.1179		-0.1112	-0.1136
0.2324	-0.0234		-0.0919	-0.1522
-0.1851	-0.1609		-0.0142	-0.0717
-0.4122	0.5206		-0.0626	-0.3022
-0.1632	0.2591		0.2752	-0.3914
0.1748	-0.5240		-0.0749	-0.2686
-0.2361	0.2398		0.0604	0.0609
-0.1243	-0.0350		0.1259	0.1946
-0.0142	0.0277		0.0457	0.1128
-0.0290	-0.0427		0.1955	-0.1405
-0.0600	-0.1203		0.1966	0.0558
-0.3591	-0.1203		-0.0357	-0.0066
0.1423	-0.2503		0.2768	0.2496
-0.3718	-0.1440		-0.1136	0.0021
0.0010	-0.4628		0.0905	0.0947
-0.3701	-0.1326		0.2410	-0.1136
0.1694	0.1941		0.0282	0.0369
-0.2589	-0.2533		-0.0252	0.0616
-0.2406	0.2051		-0.0142	0.0620
-0.2573	0.0249		-0.1903	0.1762
0.0615	-0.0234		0.0759	-0.1588
-0.3690	-0.5605		0.0539	0.0662
-0.0030	-0.2689		-0.1321	-0.0146
-0.1556	0.1849		0.0332	-0.0921
0.0080	-0.1878		0.2177	0.2969
-0.1855	-0.1100		-0.1392	0.0886
0.0451	-0.0582		-0.0142	0.2252
-0.0142	-0.1560		0.0408	0.0518
-0.0142	0.3190		-0.1085	-0.1047
-0.1661	0.0543		-0.0053	0.0507
-0.1065	0.0695		0.0413	0.4102
0.0527	0.1729		-0.0142	0.2454
0.0327	-0.0960		0.3837	-0.0364
-0.1145	-0.0799		-0.3153	0.2196
-0.0066	-0.0344		-0.0722	-0.1948
-0.0142	0.1363		-0.0236	0.0896
0.0008	0.0242		-0.0142	0.0415
-0.1308	-0.2632		-0.0320	0.1762
-0.0508	-0.0919		-0.0414	0.0857
0.0922	0.1984		-0.0577	0.0196
-0.2239	-0.0291		-0.0472	-0.0524
-0.1019	-0.1149		-0.2361	-0.0556
-0.2447	0.2244		0.2683	0.0976
-0.0906	0.0966		0.1618	0.1200
-0.1254	-0.0761		0.1154	0.1729
0.1039	0.3106		0.0701	-0.0234
-0.0227	-0.0780		0.0949	-0.1617
0.3080	-0.0234		0.0303	-0.1512
0.5209	-0.1136		0.2568	-0.0469
0.1107	-0.3592		-0.1864	0.0052
0.1319	-0.2275		-0.2629	0.2398
-0.0956	0.0801		0.0179	0.1165
-0.1560	-0.0022		-0.2184	-0.1538
0.2076	0.0029		-0.0432	0.0167
-0.0738	-0.0096		-0.5479	-0.1617
0.1068	0.1473		0.2454	-0.0814
-0.2483	0.0293		-0.1868	-0.2373
0.0060	0.0331		-0.0345	0.2528
0.1529	-0.0556		0.0785	0.1128
-0.2069	0.0491		0.1241	-0.0234
0.1455	-0.1089		0.1618	-0.0556
0.1434	0.0931		0.1455	-0.0648
0.0354	0.0609		0.1618	0.0491
-0.0336	0.0792		0.1485	0.0180
0.1496	0.1602		-0.0432	0.2196
-0.1446	-0.1093		-0.1827	0.4265
0.0451	-0.0731		-0.0142	0.7248
0.0315	-0.0398		-0.3500	0.2776
-0.1903	-0.2694		0.0884	0.0792
0.0453	-0.1026		0.0315	-0.2787
0.1768	-0.0234		0.1776	0.3648
-0.0848	-0.0234		-0.1556	0.2454
0.0922	-0.3592		0.0121	-0.2197
-0.1429	-0.3245		-0.2225	-0.1203
0.2324	0.2398		-0.2831	-0.2665
0.2868	-0.1783		-0.0391	0.1858
0.1455	0.1933		-0.1604	-0.0234
-0.1903	0.3619		0.0687	0.1637
0.1506	0.0249		-0.0142	-0.1399
-0.0142	0.1298		0.5086	-0.1647
-0.0505	0.2284		-0.0538	0.3250
-0.1569	-0.0545		-0.7924	0.3745
-0.3722	-0.1695		-0.1884	-0.1049
0.0949	-0.6766		-0.5309	0.1807
-0.0320	0.0705		0.0157	-0.0746
0.3215	-0.1326		0.0437	-0.3074
0.1049	-0.2039		-0.4536	0.0065
0.2255	0.1426		-0.3531	0.1263
0.0494	0.1570		0.1853	0.0208
-0.0247	0.0847		0.0464	0.0144
0.0485	0.2213		-0.2184	-0.5549
-0.0417	-0.0357		-0.2516	-0.2105
0.2868	0.7547		0.3979	0.1113
0.1532	0.3234		0.4976	-0.4036
0.0827	-0.0234		0.2546	0.1984
0.0502	-0.0234		0.5024	0.1527
-0.1791	0.0321		0.1023	-0.2867
0.1349	0.2362		-0.1348	-0.0767
0.6847	0.1984		0.0775	0.0128
0.0997	-0.0612		0.0369	-0.0648
0.1170	-0.3592
-0.7924	-0.4214
-0.2033	0.0735
0.2454	-0.2172
-0.0142	0.0169
0.1748	0.1874
0.1347	0.1149
0.0244	-0.0446
0.2666	0.1984
0.0827	0.0144
0.4329	0.0223
-0.0986	0.1092
0.0401	-0.2153
-0.2695	0.5206
0.0595	-0.1760
-0.2775	-0.5675
-0.0934	0.0046
0.0060	0.2375
-0.1604	-0.5005
-0.1277	-0.1203
-0.0049	0.1292
-0.1979	0.0029
0.0884	0.3745
0.0527	-0.2275
0.1151	-0.0401
0.5298	-0.0234
0.0583	-0.2125
0.0872	0.0359
0.4357	-0.0778
-0.0722	0.1527
0.2255	0.0223
-0.2775	-0.0692
0.2151	0.3786
-0.0079	0.0108
0.0747	0.2233
-0.1270	-0.0234
-0.0313	-0.0534
0.0099	-0.1581
-0.0538	-0.0692
0.1984	-0.2125
0.0138	-0.1581
0.0390	0.0920
-0.2251	-0.2701
0.0077	-0.3083
-0.1784	-0.1456
-0.0544	-0.0717
-0.7739	-0.3107
0.0527	-0.5463
-0.1845	-0.0234
-0.0142	0.1227
-0.3153	0.0512
0.2162	-0.1560
0.0015	-0.0960
0.0150	0.0980
-0.0490	0.1315
-0.2592	-0.1995
-0.2251	-0.1617
0.0997	-0.2831
-0.2361	0.1015
0.0729	0.1227
-0.0278	-0.1228
-0.2138	0.1611
-0.3664	0.3039
-0.0868	0.0123
0.1039	-0.1077
0.0922	0.1527
0.0649	-0.2153
-0.0738	0.0336
0.0687	0.1637
-0.0265	-0.0108
-0.1040	-0.1311
-0.0365	0.1527
0.0527	0.1984
0.1748	0.0683
0.2568	-0.5797
-0.0142	-0.3245
0.0379	-0.2706
0.0649	-0.0931
-0.3531	-0.3245
-0.3286	-0.0096
0.0797	-0.1995
0.1319	0.1656
-0.1556	0.0504
0.0253	-0.3756
-0.1999	0.1270
-0.0812	-0.5975
0.3537	0.0277
-0.7132	0.1984
0.0051	-0.3658
0.0527	-0.1249
-0.0986	0.1527
0.0649	0.2284
-0.1692	0.0772
-0.1675	-0.1349
0.0437	0.0947
-0.1640	-0.3042
0.0855	-0.1124
-0.0429	-0.1006
-0.1446	-0.1152
0.2410	-0.2453
0.0205	0.1015
-0.1392	-0.0904
0.0390	0.0588
0.0634	-0.1798
-0.3030	-0.2138
-0.3239	0.0346
-0.0754	-0.1417
-0.6163	0.4289
0.1396	-0.1508
0.0649	-0.0726
0.1176	0.0331
0.1577	-0.0368
0.1418	0.0983
0.2356	-0.3338
0.0129	-0.0032
0.0425	-0.2843
-0.0755	-0.0746
-0.3153	0.0735
0.0679	-0.2761
-0.0398	-0.2401
-0.1308	-0.0656
0.0174	0.1649
-0.1903	0.0655
-0.2061	0.4695
-0.0672	-0.1265
0.1899	-0.4214
-0.1348	-0.1647
-0.0290	-0.0785
-0.2013	-0.0234
0.0080	0.0931
0.2014	-0.2665
0.1319	0.1015
0.3423	-0.1560
-0.0377	-0.3097
-0.2872	-0.3719
-0.4402	-0.0814
0.0000	0.0387
0.1407	0.3056
-0.1392	-0.2079
-0.0234	-0.0415
-0.2109	-0.1896
0.2076	-0.5353
0.0381	-0.1026
-0.1234	-0.1118
-0.0600	0.2155
0.0717	-0.0087
0.0922	-0.2787
-0.1112	-0.1995
-0.2573	0.0792
0.0253	0.0931
-0.2251	-0.2197
-0.1392	0.1807
-0.1544	0.0530
0.0315	-0.1484
-0.2968	-0.0814
-0.1213	-0.1354
-0.0298	-0.1357
-0.1739	-0.0497
0.0470	0.0976
0.1049	-0.0676
0.0335	0.2139
-0.1132	-0.1783
-0.2573	0.4352
-0.1469	0.0277
-0.4402	0.5206
-0.2013	-0.0746
-0.0242	0.0655
0.4007	-0.5877
-0.2061	-0.0234
0.2546	0.2218
-0.4122	0.0435
-0.1681	0.0240
-0.2361	0.0491
-0.0944	-0.0192
0.0354	-0.0311
-0.0779	-0.0589
0.2365	-0.1311
-0.0250	-0.1909
-0.1903	-0.1831
0.0413	0.2284
-0.1686	-0.0881
-0.1945	-0.1920
-0.0142	-0.0334
-0.1439	-0.2153
-0.2214	-0.0234
0.0121	0.1168
-0.0142	-0.0234
-0.2930	0.3218
-0.1933	-0.0234
0.0612	0.0286
-0.1870	-0.1349
-0.3330	-0.1831
0.1618	0.4885
-0.0903	-0.3245
0.1694	-0.1661
-0.1999	0.1637
0.1107	-0.1042
0.0385	-0.1647
-0.0626	-0.1755
-0.0432	-0.2945
-0.1207	0.0915
-0.1701	-0.0112
-0.0280	-0.2079
0.0729	-0.0234
-0.1308	0.4159
-0.1190	-0.0841
-0.1764	-0.3356
-0.0600	-0.1445
-0.0403	-0.0170
0.1506	0.0309
-0.0142	0.3356
0.0744	0.3159
-0.1526	0.0637
0.1618	0.0435
0.1455	-0.1747
-0.0520	0.0293
0.2130	0.0905
-0.1903	0.1678
0.1370	0.1463
0.0164	0.0821
-0.1190	-0.1162
-0.1806	-0.1261
-0.0945	-0.2991
0.1618	0.1255
0.3154	-0.1106
-0.2396	0.0059
0.1455	-0.0234
0.9858	0.1527
0.2162	-0.1241
-0.0544	0.2438
-0.2995	-0.4036
-0.0265	0.0249
-0.4750	-0.6467
-0.3076	-0.1453
-0.0142	0.1057
-0.1489	-0.0234
-0.4665	-0.4384
0.0179	-0.5877
-0.0142	0.5206
0.2111	-0.0234
-0.1392	-0.0904
0.1271	-0.1926
-0.0261	-0.0708
-0.2764	-0.0497
-0.2573	0.0249
-0.3696	-0.2275
-0.0142	-0.1484
-0.3853	-0.1026
0.0381	0.0905
-0.0654	-0.0514
-0.2831	-0.0234
-0.0654	-0.1926
0.0021	0.1874
0.3282	0.3154
0.2142	0.0088
-0.1254	-0.2317
-0.1056	-0.0134
0.0035	0.0421
0.0488	0.0534
-0.1217	-0.0803
0.1899	-0.4384
0.1241	-0.1374
0.2490	0.0104
0.1046	-0.2787
0.0595	-0.0669
0.1284	0.2618
-0.2184	-0.0234
0.2198	0.0402
-0.1446	-0.2172
-0.0520	-0.0234
-0.2061	0.6456
-0.0902	-0.1230
0.0205	0.0263
-0.2573	-0.5005
-0.0713	0.1527
-0.2573	0.1527
0.0106	-0.1426
-0.3230	-0.0801
0.0271	-0.1932
0.3379	0.1015
0.1205	0.0335
-0.0538	-0.4036
-0.2951	0.3476
-0.1085	-0.0377
-0.1489	0.0596
-0.0734	-0.1177
-0.0600	0.1379
0.1214	0.2671
0.0470	0.0055
0.0827	0.0378
-0.6675	0.0558
-0.0704	-0.2906
0.0977	-0.1484
0.0747	0.2155
0.0701	0.0813
-0.1076	0.0103
-0.1791	0.2928
-0.1604	0.4537
-0.3153	0.1315
0.1370	0.4714
-0.3153	-0.2665
0.2035	-0.0146
0.0352	-0.0539
0.0985	-0.0387
-0.0520	0.3568
-0.1599	-0.1197
-0.1492	0.0441
0.1618	-0.2492
-0.1178	0.1779
-0.1169	0.0167
0.3379	0.5786
0.0545	-0.3352
-0.0142	0.6755
-0.3330	0.2107
-0.1426	-0.1106
0.1309	-0.0686
0.1776	-0.2761
-0.2889	-0.2752
0.0661	-0.0746
-0.0285	-0.2817
-0.4024	0.0857
-0.0570	0.1471
-0.4334	-0.2197
-0.0934	-0.0940
-0.0836	-0.1292
0.1039	0.1255
-0.1219	0.1984
0.1107	0.0830
-0.1112	-0.6255
0.0985	-0.1203
-0.0585	-0.2180
0.5421	-0.0234
0.1107	0.0857
0.1899	0.0014
-0.0252	-0.0124
0.1407	-0.0904
0.1226	0.1729
0.0527	-0.3544
0.0292	-0.0931
0.1796	0.0813
-0.1296	-0.0332
0.0847	-0.0463
0.0220	0.0842
0.0701	0.1315
-0.0654	-0.9777
-0.0792	0.2419
0.2138	-0.0105
-0.1392	-0.3245
0.0235	-0.0619
0.0554	0.1379
-0.0142	0.0088
-0.1770	-0.0092
-0.0853	-0.1098
-0.1251	-0.1292
-0.2225	-0.1941
-0.0946	0.1491
-0.3006	0.1101
-0.1604	-0.1042
0.1319	0.1807
-0.2298	-0.1136
0.0437	-0.0485
0.1618	-0.1760
-0.0268	0.0857
0.0413	0.4025
-0.0142	-0.0234
0.0179	0.1984
0.0527	0.3407
0.1319	-0.0497
-0.0970	0.0282
0.0649	0.0309
-0.1817	0.1669
0.0827	-0.0446
0.0744	0.0052
-0.1966	-0.2401
-0.0142	0.2776
-0.0384	-0.1162
0.2317	-0.0692
0.0422	0.0596
0.1170	0.5506
-0.0382	-0.0145
0.1748	0.0029
-0.2930	0.2196
0.0649	0.0767
-0.1112	0.0088
-0.2298	-0.1203
0.0827	0.2155
0.7261	-0.2665
0.0527	-0.0364
0.0464	-0.0328
0.1899	-0.1995
0.0007	-0.1430
-0.1751	0.1015
0.1138	-0.1136
0.1899	-0.1282
0.0060	0.0655
0.0527	-0.2305
0.1681	-0.1890
0.2546	0.0240
0.1555	-0.1531
-0.1014	0.0331
0.0708	-0.0141
0.1879	0.1729
0.0872	0.2398
-0.2752	-0.2938
-0.1392	-0.0469
0.1853	0.1315
-0.1392	-0.0234
0.3167	-0.0960
0.0527	0.1527
0.1196	-0.0746
-0.1392	0.0123
0.3038	0.0537
-0.1077	0.1450
0.0138	0.0223
0.1035	0.0065
0.4329	0.0088
0.1229	-0.0573
-0.3822	-0.6255
-0.2070	0.0786
0.0300	0.0877
-0.0490	-0.0676
0.0855	0.1646
-0.1342	-0.1560
-0.1903	-0.1070
0.1471	-0.0482
-0.2602	0.2139
-0.5583	0.1113
-0.1365	-0.0234
-0.0529	0.2118
-0.0556	-0.7504
-0.0848	0.3341
0.1841	-0.1747
0.2868	-0.0717
-0.0142	0.6134
0.0527	0.1015
-0.2013	-0.1484
-0.2081	-0.0076
-0.2399	-0.1946
-0.2006	-0.1445
-0.1112	0.3745
0.0271	-0.1995
-0.0812	-0.0931
0.0785	0.2878
-0.0934	-0.0534
0.3837	-0.0234
0.1585	-0.0539
-0.2609	0.0523
0.1496	-0.0372
0.0527	-0.2665
-0.4729	-0.1617
0.0864	0.1101
-0.0972	-0.0556
0.2868	0.0512
0.2868	0.3446
0.3632	0.6417
0.0464	0.4289
0.1618	-0.0234
-0.0556	0.1637
0.5571	0.1905
-0.1044	-0.0011
0.0649	-0.2539
0.1414	0.0196
0.1841	0.1527
0.0369	-0.0234
0.1555	0.1807
0.0949	-0.1136
0.2076	-0.0778
-0.0142	0.1363
-0.0406	0.2070
-0.1215	-0.0998
-0.0142	-0.0814
0.0502	0.1168
0.0527	0.2507
0.0558	0.0182
0.0510	0.0648
0.1467	0.0421
0.0615	0.3745
-0.7132	-0.3245
-0.1282	0.0029
0.3711	-0.0234
0.2076	-0.1995
0.1618	-0.0814
0.0558	-0.1089
-0.0848	0.4289
-0.1308	-0.0360
-0.0142	0.1729
0.0679	0.0088
-0.1112	-0.1484
0.2868	-0.3914
0.0271	0.1622
-0.1455	0.1984
0.0292	-0.0778
-0.0679	-0.0925
0.3282	0.1315
0.2076	0.2196
0.0629	0.1342
-0.1505	0.0055
0.2115	0.0886
0.0977	0.0504
-0.2184	-0.1326
-0.5149	0.1278
0.0401	-0.1261
-0.1526	-0.0629
0.3537	-0.3824
0.1922	-0.0981
0.0253	0.1905
-0.1556	-0.0948
0.0157	0.2196
-0.1392	0.1729
0.0032	-0.1171
0.1618	0.3745
-0.1526	-0.2770
0.1336	0.1831
-0.0868	0.1113
0.0350	0.2953
-0.1845	-0.0064
-0.4914	-0.1026
0.0015	0.2553
0.0080	0.0558
0.1107	0.3745
0.0827	-0.0648
0.1560	0.2196
0.0292	0.0088
0.2546	-0.0377
0.2335	0.0915
-0.0877	0.0942
0.1241	0.2776
0.0905	-0.2519
0.0483	-0.0087
0.1618	0.2319
-0.2361	-0.2275
-0.0377	0.0472
-0.0654	0.3745
0.2637	-0.2498
0.2637	0.0579
-0.1655	0.1278
0.0247	0.0193
0.1284	0.2496
0.3131	-0.3658
0.5053	-0.0234
0.0225	0.1937
0.0010	-0.2528
-0.1739	0.0435
0.4194	-0.3245
0.2710	-0.4036
0.3632	-0.0234
0.2580	0.1165
0.1657	0.0735
0.1703	-0.0032
-0.0686	-0.0814
0.0855	0.1227
0.0629	0.0144
0.0259	-0.0568
-0.2739	-0.1661
0.0437	-0.1241
-0.3567	-0.0856
-0.0292	-0.0970
0.0893	0.1349
0.1350	-0.1882
0.2313	-0.0234
-0.3153	-0.2453
0.3837	-0.0904
0.6178	0.3356
0.2797	0.1208
0.3903	-0.1093
0.1107	-0.0469
0.0712	-0.1326
0.2599	-0.0127
0.2666	-0.1647
-0.2184	0.2776
0.0905	-0.1484
-0.1455	0.0208
-0.4122	0.9308
0.2467	0.1334
0.2620	0.3063
0.0121	0.0558
0.1170	-0.1168
0.0479	0.1527
0.1618	-0.1282
-0.1392	-0.3438
-0.2573	0.1149
0.1455	0.2196
-0.0398	0.0309
-0.0934	0.1278
0.2410	-0.2275
0.2162	0.1984
0.0977	0.0359
-0.2516	0.2553
0.0969	-0.1106
-0.0142	-0.0064
0.2868	0.1905
0.2288	0.0596
0.2446	0.1263
-0.0040	0.0415
0.1107	0.5294
-0.4729	-0.1995
0.0827	-0.1647
-0.3023	-0.1560
0.0046	-0.0360
0.0416	-0.0317
-0.1207	-0.0789
-0.2361	0.2776
-0.0722	-0.5933
0.0868	0.0579
-0.1392	0.0021
-0.1569	0.2776
-0.2361	-0.0726
-0.0049	-0.1677
-0.0274	0.1149
0.0097	0.0857
0.1297	0.0208
-0.1501	0.1304
0.1107	-0.1617
-0.0917	-0.2352
0.2868	0.6456
-0.2525	-0.0234
0.2208	0.1149
0.1996	0.0223
-0.4012	0.0830
-0.1853	-0.2255
-0.2872	-0.0234
0.2868	-0.0234
-0.0027	-0.0676
-0.0747	-0.0502
-0.1756	0.2030
-0.0934	0.0357
-0.1692	0.2319
0.2683	-0.4088
-0.1234	-0.0514
-0.0639	0.5206
-0.1967	-0.2091
-0.5940	-0.0368
-0.2105	-0.2767
-0.1739	-0.1484
0.0583	0.0055
-0.2275	-0.2572
-0.6675	0.5786
0.0106	0.0029
0.1319	-0.3245
0.0113	0.0180
0.0157	-0.2401
-0.0313	0.3154
-0.0142	-0.2701
0.0121	-0.0234
-0.0345	0.2051
-0.1526	-0.1168
-0.0142	-0.5005
-0.1640	-0.1282
0.0225	-0.0387
0.0099	-0.0482
0.0583	0.2139
-0.1845	-0.2327
-0.1392	-0.4706
0.1068	-0.1538
-0.0836	-0.0492
0.1525	0.1015
0.1496	0.1015
-0.1564	-0.0814
0.3537	0.0947
-0.4614	-0.0427
0.2490	-0.0556
-0.1710	0.0180
0.2683	-0.1586
0.3614	-0.1106
0.0341	0.2030
0.4007	0.0065
0.1966	0.1922
-0.5371	0.0558
0.0962	0.1584
0.0292	0.1069
0.0851	0.0596
-0.0427	0.0113
0.2637	0.2688
0.1527	0.0940
0.1803	0.1101
-0.1112	0.2398
0.6090	0.2265
0.2446	0.0378
0.4417	0.1874
0.3690	0.1179
0.1618	0.3039
0.2868	0.1179
-0.1207	0.3250
-0.1190	0.2528
0.1577	-0.0935
0.0494	-0.0405
-0.2155	-0.1109
-0.2415	0.0857
0.3131	0.1179
-0.3279	0.0660
0.3379	-0.1106
-0.0889	0.0277
-0.2695	-0.1064
[truncated: 197,787 more rows]
