# Supplementary material for: Neuron type‐specific increase in lamin B1 contributes to nuclear dysfunction in Huntington’s disease
Source: EMBO Mol Med. 2020 Dec 28;13(2):e12105. doi: 10.15252/emmm.202012105 (PMC7863407; doi:10.15252/emmm.202012105)
Supplement: Supplementary file 11 — Source Data for Figure 10 [file EMMM-13-e12105-s009.zip › Raw data Fig 10.xlsx]

## Sheet: Figure 10
	Source data from Figure 10
	Tab 1	Behavioural tests data from Fig 10 B,C
	Tab 2	Raw data Fig 10D
	Tab 3	Source data Fig 10D
	Tab 4	Source data from Western Blot analysis from Fig 10E
	Tab 5	FANSI data from Fig 10F
	Tab 6	FRAP data from Fig 10G

## Sheet: Tab 1
	Figure 10 B
																																*Excluded values
	NOLT	a															a'
	WT Veh	40.1734	36.2817	51.609	19.3548	56.5882	37.4384	34.4018	26.8817	26.9848	31.3277	31.1395	21.9611	33.2244	0*		59.8266	63.7183	48.391	80.6452	43.4118	62.5616	65.5982	73.1183	73.0152	68.6723	68.8605	78.0389	66.7755	100*
	R6/1 Veh	59.0956	43.894	41.1972	35.8812	57.2113	41.6552	56.7708	66.8544	52.4864	42.058						40.9044	56.106	58.8028	64.1188	42.7887	58.3448	43.2292	33.1456	47.5136	57.942
	R6/1 + BA	19.7774	23.0769	31.3664	0*	32.8732	12.4322	35.5088	7.28734	32.6102	17.328	29.5923					80.2226	76.9231	68.6336	100*	67.1268	87.5678	64.4912	92.7126	67.3898	82.672	70.4077
	Figure 10 C
	NORT	b															c
	WT Veh	35.5897	22.4184	17.2988	34.7333	44.0171	15.334	16.4279	39.0833	35.444	21.1139	24.424	27.5862	31.7301	19,38202*		64.4103	77.5816	82.7012	65.2667	55.9829	84.666	83.5721	60.9167	64.556	78.8861	75.576	72.4138	68.2699	80,61798*
	R6/1 Veh	33.8369	60	67.2805	45.3074	58.6185	58.479	33.9795	46.1538	49.455	56.1275						66.1631	40	32.7195	54.6926	41.3815	41.521	66.0205	53.8462	50.545	43.8725
	R6/1 + BA	23.1527	10.6061	26.1212	11.1783	45.8998	31.1693	29.7012	15.7731	22.4011	42.053	21.7622					76.8473	89.3939	73.8788	88.8217	54.1002	68.8307	70.2988	84.2269	77.5989	57.947	78.2378

## Sheet: Tab 2
		WT VEH																	COLUM STATS FROM AVERAGE - DAY 1			COLUM STATS FROM AVERAGE - DAY 2			COLUM STATS FROM AVERAGE - DAY 3
		Trial 2	141	153	54	132	73	46	79	132	103	123	77	99	93
		Trial 3	162	200	79	104	84	83	86	72	80	104	86	92	116				GRAPHPAD COLUMN STATISTICS WT VEH DAY 1			GRAPHPAD COLUMN STATISTICS WT VEH DAY 2			GRAPHPAD COLUMN STATISTICS WT VEH DAY 3
		Trial 4	162	88	142	111	114	151	89	91	121	119	94	85	150				Number of values	13		Number of values	13		Number of values	13
		average day 1	155	147	91.6667	115.667	90.3333	93.3333	84.6667	98.3333	101.333	115.333	85.6667	92	119.667
																			Minimum	84.67		Minimum	67.33		Minimum	80.67
		Trial 6	82	127	103	81	83	75	88	116	116	90	76	82	138				Maximum	155		Maximum	163.3		Maximum	190
		Trial 7	152	233	154	90	53	80	80	107	97	148	107	105	117				Range	70.33		Range	96		Range	109.3
		Trial 8	174	130	150	193	66	76	90	95	109	113	85	144	147
		average day 1	136	163.333	135.667	121.333	67.3333	77	86	106	107.333	117	89.3333	110.333	134				Mean	106.9		Mean	111.6		Mean	114.3
																			Std. Deviation	22.72		Std. Deviation	27.13		Std. Deviation	30.63
		trial 10	150	188	60	122	120	98	80	70	80	170	60	102	133				Std. Error of Mean	6.302		Std. Error of Mean	7.526		Std. Error of Mean	8.494
		trial 11	170	190	70	150	92	109	120	170	102	122	100	103	80
		trial 12	166	192	112	75	59	105	128	110	122	88	102	102	86				GRAPHPAD COLUMN STATISTICS R6/1 VEH DAY 1			GRAPHPAD COLUMN STATISTICS R6/1 VEH DAY 2			GRAPHPAD COLUMN STATISTICS R6/1 VEH DAY 3
		average day 3	162	190	80.6667	115.667	90.3333	104	109.333	116.667	101.333	126.667	87.3333	102.333	99.6667				Number of values	9		Number of values	9		Number of values	9
																			Minimum	58		Minimum	62.33		Minimum	17.67
		R6/1 VEH																	Maximum	77		Maximum	101.3		Maximum	101.3
		Trial 2	29	35	101	58	78	93	93	51	65								Range	19		Range	39		Range	83.67
		Trial 3	40	61	86	48	81	62	96	56	57
		Trial 4	105	104	37	94	72	73	33	78	61								Mean	68.41		Mean	82.11		Mean	44.19
		average day 1	58	66.6667	74.6667	66.6667	77	76	74	61.6667	61								Std. Deviation	7.216		Std. Deviation	14.69		Std. Deviation	24.12
																			Std. Error of Mean	2.405		Std. Error of Mean	4.897		Std. Error of Mean	8.04
		Trial 6	80	84	126	101	86	90	75	85	65
		Trial 7	26	86	103	120	64	98	123	66	70								GRAPHPAD COLUMN STATISTICS R6/1+BA DAY 1			GRAPHPAD COLUMN STATISTICS R6/1+BA DAY 2			GRAPHPAD COLUMN STATISTICS R6/1+BA DAY 3
		Trial 8	81	82	75	77	61	106	50	65	72								Number of values	9		Number of values	9		Number of values	9
		average day 1	62.3333	84	101.333	99.3333	70.3333	98	82.6667	72	69
																			Minimum	61.67		Minimum	64.67		Minimum	40.33
		trial 10	10	50	21	30	28	27	25	20	92								Maximum	83.67		Maximum	100.3		Maximum	92.33
		trial 11	10	67	40	50	60	39	40	50	101								Range	22		Range	35.67		Range	52
		trial 12	33	52	29	53	38	64	31	22	111
		average day 3	17.6667	56.3333	30	44.3333	42	43.3333	32	30.6667	101.333								Mean	71.19		Mean	81.89		Mean	69.04
																			Std. Deviation	8.737		Std. Deviation	10.8		Std. Deviation	16.17
																			Std. Error of Mean	2.912		Std. Error of Mean	3.6		Std. Error of Mean	5.391
		R6/1 + BA
		Trial 2	51	67	42	77	83	74	51	78	73
		Trial 3	61	90	63	50	83	85	94	92	64
		Trial 4	73	94	89	58	50	82	56	76	66
		average day 1	61.6667	83.6667	64.6667	61.6667	72	80.3333	67	82	67.6667
		Trial 6	69	84	75	46	119	108	66	110	73
		Trial 7	69	75	85	74	82	105	106	62	73
		Trial 8	63	107	91	74	56	88	79	79	93
		average day 1	67	88.6667	83.6667	64.6667	85.6667	100.333	83.6667	83.6667	79.6667
		trial 10	79	51	60	92	92	70	102	88	50
		trial 11	78	39	62	92	30	77	50	71	59
		trial 12	76	31	94	93	31	90	73	70	64
		average day 3	77.6667	40.3333	72	92.3333	51	79	75	76.3333	57.6667

## Sheet: Tab 3
		Figure 10 D
			WT Veh			R6/1 Veh			R6/1 + BA
			Mean	SEM	n	Mean	SEM	n	Mean	SEM	n
		Day 1	106.9	6.3	13	68.4	2.4	9	71.2	2.9	9
		Day 2	111.6	7.5	13	82.1	4.9	9	81.9	3.6	9
		Day 3	114.3	8.5	13	44.2	8	9	69	5.4	9

## Sheet: Tab 4
	Fig. 10 E
	Striatum				Hippocampus				Cortex
	WT Veh	R6/1 Veh	R6/1 + BA		WT Veh	R6/1 Veh	R6/1 + BA		WT Veh	R6/1 Veh	R6/1 + BA		* Excluded values
	53.8479	174.897	159.01		15.7634	163.349	138.828		126.572	176.149	135.853
	142.322	203.94	172.392		106.382	117.723	127.213		65.6321	136.705	152,3575*
	92.1547	129.295	195.01		122.616	127.817	110.255		151.405	100.13	71.5792
	164.211	211.985	332,4994*		68.7309	251.273	124.329		92.5088	133.012	111.484
	26.658	89,65779*	111.336		132.554	201.412	137.671		63.8829	110.368	112.15
	117.908	88,63238*	127.492		153.954	163.07	142.806		93.6673	99,9687*	85.9043
	110.492	134.311	123.225		47.9159	166.411	220,8059*		99.252	147.262	82.5274
	144.942	120.62	160.827		122.09	256.111	170.731		53.2154		112.132
	75.1702				174.289				123.309
	72.2941				207.604				122.165
					40.3739				108.391
					7.72785

## Sheet: Tab 5
	Figure 10F								* Excluded values
	Lamin B1 intensity (% to WT)				Lamin B1 circularity (% to WT)
	WT Veh	R6/1 Veh	R6/1 + BA		WT Veh	R6/1 Veh	R6/1 + BA
	88.9511	121.714	102.662		93.955	86.045	87.2843
	111.049	151.052	127.48		91.7679	81.4247	85.0516
	116.977	151.565	120.957		112.454	84.7874	89.9453
	83.0228	129.719	158,2342*		105.255	84.3955	92,67922*
	103.112	113.784	134.767		98.4204	95.2309	92.8615
	96.8875				98.147		87.3663

## Sheet: Tab 6
	Figure 10G
	Half time of recovery (% to WT)
	WT Veh	R6/1 Veh	R6/1 + BA
	103.645	198.838	102.91
	89.4953	107.321	117.52
	117.612	129.006	91.9762
	89.2472	156.387	115.958
		123.125	114.028
			99.4188
